# Supplementary material for: Data from SILAC-based quantitative analysis of lysates from mouse microglial cells treated with Withaferin A (WA)
Source: Data Brief. 2016 Mar 14;7:747–50. doi: 10.1016/j.dib.2016.03.026 (PMC4804223; doi:10.1016/j.dib.2016.03.026)
Supplement: Supplementary file 1 — Supplementary material [file mmc1.xlsx]

## Sheet: Sheet1
Supplementary Table 1. List of all identified and quantified proteins in three independent biological replicates.
Protein IDs	Majority protein IDs	Peptide counts (all)	Peptide counts (razor+unique)	Peptide counts (unique)	Protein names	Gene names	Fasta headers	Number of proteins	Peptides	Razor + unique peptides	Unique peptides	Peptides 1	Peptides 2	Peptides 3	Razor + unique peptides 1	Razor + unique peptides 2	Razor + unique peptides 3	Unique peptides 1	Unique peptides 2	Unique peptides 3	Sequence coverage [%]	Unique + razor sequence coverage [%]	Unique sequence coverage [%]	Mol. weight [kDa]	Sequence length	Sequence lengths	Fraction average	Fraction 1	Fraction 2	Fraction 3	Fraction 4	Fraction 5	Fraction 6	Fraction 7	Fraction 8	Fraction 9	Fraction 10	Fraction 11	Fraction 12	Fraction 13	Fraction 14	PEP	Identification type 1	Identification type 2	Identification type 3	Ratio H/L	Ratio H/L normalized	Ratio H/L variability [%]	Ratio H/L count
Q8BUV3;A0JNY3	Q8BUV3;A0JNY3	3;3	3;3	3;3	Gephyrin;Molybdopterin adenylyltransferase;Molybdopterin molybdenumtransferase	Gphn	>sp|Q8BUV3|GEPH_MOUSE Gephyrin OS=Mus musculus GN=Gphn PE=1 SV=2;>tr|A0JNY3|A0JNY3_MOUSE Gephyrin OS=Mus musculus GN=Gphn PE=2 SV=1	2	3	3	3	3	2	2	3	2	2	3	2	2	5.6	5.6	5.6	83.281	769	769;772	4.71				3	3	1									2.107e-11	By MS/MS	By MS/MS	By MS/MS	0.72221	0.93282	3.1924	3
A1L314;E9QN37	A1L314;E9QN37	1;1	1;1	1;1	Macrophage-expressed gene 1 protein	Mpeg1	>sp|A1L314|MPEG1_MOUSE Macrophage-expressed gene 1 protein OS=Mus musculus GN=Mpeg1 PE=2 SV=1;>tr|E9QN37|E9QN37_MOUSE Macrophage-expressed gene 1 protein OS=Mus musculus GN=Mpeg1 PE=2 SV=1	2	1	1	1	1	1	1	1	1	1	1	1	1	2.7	2.7	2.7	78.39	713	713;720	5				1	3	1									7.6924e-14	By MS/MS	By MS/MS	By MS/MS	0.44842	0.64609	32.155	2
E9PXY1;A2A432;J3QJX0;Q3TCH7	E9PXY1;A2A432;J3QJX0	4;4;2;1	4;4;2;1	4;4;2;1	Cullin-4B	Cul4b	>tr|E9PXY1|E9PXY1_MOUSE Cullin-4B OS=Mus musculus GN=Cul4b PE=3 SV=2;>sp|A2A432|CUL4B_MOUSE Cullin-4B OS=Mus musculus GN=Cul4b PE=1 SV=1;>tr|J3QJX0|J3QJX0_MOUSE Cullin-4B OS=Mus musculus GN=Cul4b PE=4 SV=1	4	4	4	4	2	1	3	2	1	3	2	1	3	7	7	7	102.41	896	896;970;552;759	8						3			1	1	1				3.8989e-33	By MS/MS	By MS/MS	By MS/MS	0.922	1.1435	29.31	3
O09000;A2A468;Q05BA5	O09000;A2A468;Q05BA5	3;3;3	3;3;3	3;3;3	Nuclear receptor coactivator 3	Ncoa3	>sp|O09000|NCOA3_MOUSE Nuclear receptor coactivator 3 OS=Mus musculus GN=Ncoa3 PE=1 SV=2;>tr|A2A468|A2A468_MOUSE Nuclear receptor coactivator 3 OS=Mus musculus GN=Ncoa3 PE=4 SV=1;>tr|Q05BA5|Q05BA5_MOUSE Nuclear receptor coactivator 3 OS=Mus musculus GN=Nco	3	3	3	3	1	2	3	1	2	3	1	2	3	3.3	3.3	3.3	151.57	1398	1398;1402;1403	4	1	1	2	1	1		2								8.7756e-17	By MS/MS	By MS/MS	By MS/MS	NaN	NaN	NaN	0
A2A4J1;P61290;A2A4J3	A2A4J1;P61290;A2A4J3	5;5;4	5;5;4	5;5;4	Proteasome activator complex subunit 3	Psme3	>tr|A2A4J1|A2A4J1_MOUSE Proteasome activator complex subunit 3 (Fragment) OS=Mus musculus GN=Psme3 PE=2 SV=1;>sp|P61290|PSME3_MOUSE Proteasome activator complex subunit 3 OS=Mus musculus GN=Psme3 PE=1 SV=1;>tr|A2A4J3|A2A4J3_MOUSE Proteasome activator compl	3	5	5	5	1	3	5	1	3	5	1	3	5	30.5	30.5	30.5	23.406	203	203;254;154	6.18						9	2								8.1343e-117	By MS/MS	By MS/MS	By MS/MS	0.64647	0.96877	18.614	5
A2A4N9;A2A4P0	A2A4N9;A2A4P0	1;1	1;1	1;1	ATP-dependent RNA helicase DHX8	Dhx8	>tr|A2A4N9|A2A4N9_MOUSE ATP-dependent RNA helicase DHX8 (Fragment) OS=Mus musculus GN=Dhx8 PE=2 SV=1;>sp|A2A4P0|DHX8_MOUSE ATP-dependent RNA helicase DHX8 OS=Mus musculus GN=Dhx8 PE=2 SV=1	2	1	1	1	1	0	0	1	0	0	1	0	0	1.2	1.2	1.2	134.51	1175	1175;1244	4				1											5.4759e-05	By MS/MS	By matching	By matching	NaN	NaN	NaN	0
A2A4Z1;Q9D1C1	A2A4Z1;Q9D1C1	1;1	1;1	1;1	Ubiquitin-conjugating enzyme E2 C	Ube2c	>tr|A2A4Z1|A2A4Z1_MOUSE Ubiquitin-conjugating enzyme E2 C OS=Mus musculus GN=Ube2c PE=2 SV=1;>sp|Q9D1C1|UBE2C_MOUSE Ubiquitin-conjugating enzyme E2 C OS=Mus musculus GN=Ube2c PE=2 SV=1	2	1	1	1	0	0	1	0	0	1	0	0	1	9.9	9.9	9.9	18.474	171	171;179	6						1									1.4132e-18	By matching	By matching	By MS/MS	NaN	NaN	NaN	1
A2A547;P84099	A2A547;P84099	2;2	2;2	2;2	60S ribosomal protein L19	Rpl19	>tr|A2A547|A2A547_MOUSE 60S ribosomal protein L19 OS=Mus musculus GN=Rpl19 PE=2 SV=1;>sp|P84099|RL19_MOUSE 60S ribosomal protein L19 OS=Mus musculus GN=Rpl19 PE=1 SV=1	2	2	2	2	1	2	2	1	2	2	1	2	2	13.4	13.4	13.4	23.247	194	194;196	5.9				1	1	6	2								0	By MS/MS	By MS/MS	By MS/MS	NaN	NaN	NaN	0
A6PW50;A2A5I7;Q9D3D0	A6PW50;A2A5I7;Q9D3D0	1;1;1	1;1;1	1;1;1	Alpha-tocopherol transfer protein-like	Ttpal	>tr|A6PW50|A6PW50_MOUSE Alpha-tocopherol transfer protein-like (Fragment) OS=Mus musculus GN=Ttpal PE=2 SV=1;>tr|A2A5I7|A2A5I7_MOUSE Alpha-tocopherol transfer protein-like (Fragment) OS=Mus musculus GN=Ttpal PE=2 SV=1;>sp|Q9D3D0|TTPAL_MOUSE Alpha-tocophero	3	1	1	1	0	0	1	0	0	1	0	0	1	36.4	36.4	36.4	2.3685	22	22;196;343	5					1										0.0007755	By matching	By matching	By MS/MS	NaN	NaN	NaN	0
A2A5R2;F6YCJ0	A2A5R2	10;2	10;2	10;2	Brefeldin A-inhibited guanine nucleotide-exchange protein 2	Arfgef2	>sp|A2A5R2|BIG2_MOUSE Brefeldin A-inhibited guanine nucleotide-exchange protein 2 OS=Mus musculus GN=Arfgef2 PE=1 SV=1	2	10	10	10	5	6	2	5	6	2	5	6	2	7	7	7	202.24	1792	1792;283	6.46				3	2	3	2	1			2				6.0003e-120	By MS/MS	By MS/MS	By MS/MS	0.72508	0.92549	14.506	5
A2A5V3;A2A5V2;P55194;A2A5V4	A2A5V3;A2A5V2;P55194;A2A5V4	2;2;2;2	2;2;2;2	2;2;2;2	SH3 domain-binding protein 1	Sh3bp1	>tr|A2A5V3|A2A5V3_MOUSE SH3 domain-binding protein 1 OS=Mus musculus GN=Sh3bp1 PE=2 SV=1;>tr|A2A5V2|A2A5V2_MOUSE SH3 domain-binding protein 1 OS=Mus musculus GN=Sh3bp1 PE=2 SV=1;>sp|P55194|3BP1_MOUSE SH3 domain-binding protein 1 OS=Mus musculus GN=Sh3bp1 P	4	2	2	2	0	1	1	0	1	1	0	1	1	4.6	4.6	4.6	64.462	582	582;584;601;680	6						2									8.0003e-36	By matching	By MS/MS	By MS/MS	NaN	NaN	NaN	0
A2A6A2	A2A6A2	5	1	1		Hsp90aa1	>tr|A2A6A2|A2A6A2_MOUSE Heat shock protein HSP 90-alpha (Fragment) OS=Mus musculus GN=Hsp90aa1 PE=2 SV=2	1	5	1	1	2	4	4	0	0	1	0	0	1	48	11.2	11.2	11.182	98	98	4.33				2	1										2.9136e-104	By matching	By matching	By MS/MS	NaN	NaN	NaN	0
A2A6U3;Q80UG5;A2A6U5	A2A6U3;Q80UG5;A2A6U5	2;2;1	2;2;1	2;2;1	Septin-9	2015-09-09	>tr|A2A6U3|A2A6U3_MOUSE Septin-9 OS=Mus musculus GN=Sept9 PE=2 SV=1;>sp|Q80UG5|SEPT9_MOUSE Septin-9 OS=Mus musculus GN=Sept9 PE=1 SV=1;>tr|A2A6U5|A2A6U5_MOUSE Septin-9 (Fragment) OS=Mus musculus GN=Sept9 PE=2 SV=1	3	2	2	2	1	0	1	1	0	1	1	0	1	3.2	3.2	3.2	63.772	565	565;583;242	6.5				1					1						1.3781e-05	By MS/MS	By matching	By MS/MS	NaN	NaN	NaN	1
Q8CFX1;A2A7A7	Q8CFX1;A2A7A7	1;1	1;1	1;1	GDH/6PGL endoplasmic bifunctional protein;Glucose 1-dehydrogenase;6-phosphogluconolactonase	H6pd	>sp|Q8CFX1|G6PE_MOUSE GDH/6PGL endoplasmic bifunctional protein OS=Mus musculus GN=H6pd PE=2 SV=2;>tr|A2A7A7|A2A7A7_MOUSE GDH/6PGL endoplasmic bifunctional protein OS=Mus musculus GN=H6pd PE=2 SV=1	2	1	1	1	0	1	1	0	1	1	0	1	1	1.9	1.9	1.9	88.927	789	789;797	6						2									0.0021371	By matching	By matching	By MS/MS	0.89503	1.4081	11.306	2
A2A7Y5	A2A7Y5	2	2	2	Migration and invasion-inhibitory protein	Miip	>sp|A2A7Y5|MIIP_MOUSE Migration and invasion-inhibitory protein OS=Mus musculus GN=Miip PE=2 SV=1	1	2	2	2	0	1	1	0	1	1	0	1	1	6.7	6.7	6.7	42.828	387	387	4.5			1			1									0.00091441	By matching	By MS/MS	By MS/MS	NaN	NaN	NaN	0
A2A813;Q99LX0;A2A815;A2A817;A2A816	A2A813;Q99LX0;A2A815;A2A817;A2A816	4;4;3;2;2	4;4;3;2;2	4;4;3;2;2	Protein DJ-1	Park7	>tr|A2A813|A2A813_MOUSE Protein DJ-1 OS=Mus musculus GN=Park7 PE=2 SV=1;>sp|Q99LX0|PARK7_MOUSE Protein DJ-1 OS=Mus musculus GN=Park7 PE=1 SV=1;>tr|A2A815|A2A815_MOUSE Protein DJ-1 (Fragment) OS=Mus musculus GN=Park7 PE=2 SV=1;>tr|A2A817|A2A817_MOUSE Protei	5	4	4	4	3	4	3	3	4	3	3	4	3	36.6	36.6	36.6	18.474	175	175;189;136;84;125	4.85			1	8	11	6									8.8103e-108	By MS/MS	By MS/MS	By MS/MS	0.74753	1.0427	8.4684	16
Q8VE97;Q542V3;A2A837	Q8VE97;Q542V3;A2A837	3;3;3	1;1;1	1;1;1	Serine/arginine-rich splicing factor 4	Srsf4	>sp|Q8VE97|SRSF4_MOUSE Serine/arginine-rich splicing factor 4 OS=Mus musculus GN=Srsf4 PE=2 SV=1;>tr|Q542V3|Q542V3_MOUSE Serine/arginine-rich-splicing factor 4 OS=Mus musculus GN=Srsf4 PE=2 SV=1;>tr|A2A837|A2A837_MOUSE Serine/arginine-rich-splicing factor	3	3	1	1	1	3	0	0	1	0	0	1	0	7	2.7	2.7	55.979	489	489;491;496	6						1									1.9708e-22	By matching	By MS/MS	By matching	NaN	NaN	NaN	0
A2A839;A2A838;A2AD32;A2A842;P48193;A2A841;A2AUK6;A2AUK7;A2AUK8;Q9Z2H5;A2AUK5;E9PV14	A2A839;A2A838;A2AD32;A2A842;P48193;A2A841	3;3;3;3;3;3;1;1;1;1;1;1	3;3;3;3;3;3;1;1;1;1;1;1	3;3;3;3;3;3;1;1;1;1;1;1	Protein 4.1	Epb4.1;Epb41	>tr|A2A839|A2A839_MOUSE Protein 4.1 OS=Mus musculus GN=Epb4.1 PE=2 SV=1;>tr|A2A838|A2A838_MOUSE Protein 4.1 (Fragment) OS=Mus musculus GN=Epb4.1 PE=2 SV=1;>tr|A2AD32|A2AD32_MOUSE Protein 4.1 (Fragment) OS=Mus musculus GN=Epb4.1 PE=2 SV=1;>tr|A2A842|A2A842_	12	3	3	3	0	1	2	0	1	2	0	1	2	7.8	7.8	7.8	72.423	639	639;667;716;769;858;869;631;730;867;879;879;1064	6.33					1	1		1							5.9612e-08	By matching	By MS/MS	By MS/MS	NaN	NaN	NaN	1
E9QKA4;A2A8V8;A2A8V9;E9PUK6;Q52KI8;F7BWM1;A2A983;F6UK16	E9QKA4;A2A8V8;A2A8V9;E9PUK6;Q52KI8;F7BWM1	4;4;4;4;4;2;1;1	4;4;4;4;4;2;1;1	4;4;4;4;4;2;1;1	Serine/arginine repetitive matrix protein 1	Srrm1	>tr|E9QKA4|E9QKA4_MOUSE Serine/arginine repetitive matrix protein 1 OS=Mus musculus GN=Srrm1 PE=2 SV=1;>tr|A2A8V8|A2A8V8_MOUSE Serine/arginine repetitive matrix protein 1 OS=Mus musculus GN=Srrm1 PE=2 SV=1;>tr|A2A8V9|A2A8V9_MOUSE Serine/arginine repetitive	8	4	4	4	2	3	2	2	3	2	2	3	2	7.5	7.5	7.5	101.16	897	897;909;918;923;946;239;198;318	5.22			1	1	6					1					1.2932e-78	By MS/MS	By MS/MS	By MS/MS	0.64468	0.9241	14.903	5
A2A9I0;O35166	A2A9I0;O35166	1;1	1;1	1;1	Golgi SNAP receptor complex member 2	Gosr2	>tr|A2A9I0|A2A9I0_MOUSE Golgi SNAP receptor complex member 2 OS=Mus musculus GN=Gosr2 PE=4 SV=1;>sp|O35166|GOSR2_MOUSE Golgi SNAP receptor complex member 2 OS=Mus musculus GN=Gosr2 PE=2 SV=2	2	1	1	1	0	1	1	0	1	1	0	1	1	6.1	6.1	6.1	19.571	165	165;212	4				2											1.0815e-12	By matching	By matching	By MS/MS	0.70977	1.2171	5.2847	2
A2A9K3;Q8BMK0;Q8C1L6	A2A9K3;Q8BMK0;Q8C1L6	2;2;1	2;2;1	2;2;1	Centrosomal protein of 85 kDa	Cep85	>tr|A2A9K3|A2A9K3_MOUSE Centrosomal protein of 85 kDa OS=Mus musculus GN=Cep85 PE=2 SV=1;>sp|Q8BMK0|CEP85_MOUSE Centrosomal protein of 85 kDa OS=Mus musculus GN=Cep85 PE=2 SV=2;>tr|Q8C1L6|Q8C1L6_MOUSE Centrosomal protein of 85 kDa OS=Mus musculus GN=Cep85	3	2	2	2	0	1	1	0	1	1	0	1	1	2.5	2.5	2.5	85.097	759	759;761;77	9						1						1			0.0013272	By matching	By MS/MS	By MS/MS	0.57574	0.91629	16.191	2
E9PX48;A2A9M5;Q8R1A4;A2A9M4	E9PX48;A2A9M5;Q8R1A4	3;3;3;1	3;3;3;1	3;3;3;1	Dedicator of cytokinesis protein 7	Dock7	>tr|E9PX48|E9PX48_MOUSE Dedicator of cytokinesis protein 7 OS=Mus musculus GN=Dock7 PE=2 SV=1;>tr|A2A9M5|A2A9M5_MOUSE Dedicator of cytokinesis protein 7 OS=Mus musculus GN=Dock7 PE=2 SV=1;>sp|Q8R1A4|DOCK7_MOUSE Dedicator of cytokinesis protein 7 OS=Mus mus	4	3	3	3	2	1	0	2	1	0	2	1	0	1.9	1.9	1.9	238.09	2098	2098;2128;2130;727	7							3								1.8632e-39	By MS/MS	By MS/MS	By matching	NaN	NaN	NaN	1
A2A9P6;P24788	A2A9P6;P24788	1;1	1;1	1;1	Cyclin-dependent kinase 11B	Cdk11b	>tr|A2A9P6|A2A9P6_MOUSE Cyclin-dependent kinase 11B OS=Mus musculus GN=Cdk11b PE=2 SV=1;>sp|P24788|CD11B_MOUSE Cyclin-dependent kinase 11B OS=Mus musculus GN=Cdk11b PE=1 SV=2	2	1	1	1	0	0	1	0	0	1	0	0	1	2.3	2.3	2.3	87.319	750	750;784	5					2										0.00068224	By matching	By matching	By MS/MS	NaN	NaN	NaN	0
A6PWC3;Q8BHG1;A2A9Q2;Q3V3G9	A6PWC3;Q8BHG1;A2A9Q2	4;4;4;1	4;4;4;1	4;4;4;1	Nardilysin	Nrd1	>tr|A6PWC3|A6PWC3_MOUSE Nardilysin OS=Mus musculus GN=Nrd1 PE=2 SV=1;>sp|Q8BHG1|NRDC_MOUSE Nardilysin OS=Mus musculus GN=Nrd1 PE=1 SV=1;>tr|A2A9Q2|A2A9Q2_MOUSE Nardilysin OS=Mus musculus GN=Nrd1 PE=2 SV=1	4	4	4	4	2	1	3	2	1	3	2	1	3	5.1	5.1	5.1	127.77	1117	1117;1161;1229;395	6.83					1	2	2			1					1.8485e-32	By MS/MS	By MS/MS	By MS/MS	1.1016	1.2559	4.0963	2
A2AAN2;Q8BMA6	A2AAN2;Q8BMA6	5;5	5;5	5;5	Signal recognition particle subunit SRP68	Srp68	>tr|A2AAN2|A2AAN2_MOUSE Signal recognition particle subunit SRP68 OS=Mus musculus GN=Srp68 PE=2 SV=1;>sp|Q8BMA6|SRP68_MOUSE Signal recognition particle subunit SRP68 OS=Mus musculus GN=Srp68 PE=2 SV=2	2	5	5	5	3	2	3	3	2	3	3	2	3	9.2	9.2	9.2	65.952	587	587;625	6.88				1	2	2	1			1		1			2.0013e-27	By MS/MS	By MS/MS	By MS/MS	0.972	1.0177	11.21	3
A2ABY3;Q922E4	A2ABY3;Q922E4	1;1	1;1	1;1	Ethanolamine-phosphate cytidylyltransferase	Pcyt2	>tr|A2ABY3|A2ABY3_MOUSE Ethanolamine-phosphate cytidylyltransferase OS=Mus musculus GN=Pcyt2 PE=4 SV=1;>sp|Q922E4|PCY2_MOUSE Ethanolamine-phosphate cytidylyltransferase OS=Mus musculus GN=Pcyt2 PE=1 SV=1	2	1	1	1	0	0	1	0	0	1	0	0	1	5.2	5.2	5.2	43.446	386	386;404	5					1										0.0015293	By matching	By matching	By MS/MS	NaN	NaN	NaN	1
A2ACG7;Q9DBG6	A2ACG7;Q9DBG6	5;5	5;5	5;5	Dolichyl-diphosphooligosaccharide--protein glycosyltransferase subunit 2	Rpn2	>tr|A2ACG7|A2ACG7_MOUSE Dolichyl-diphosphooligosaccharide--protein glycosyltransferase subunit 2 OS=Mus musculus GN=Rpn2 PE=2 SV=1;>sp|Q9DBG6|RPN2_MOUSE Dolichyl-diphosphooligosaccharide--protein glycosyltransferase subunit 2 OS=Mus musculus GN=Rpn2 PE=2 S	2	5	5	5	2	4	4	2	4	4	2	4	4	11.4	11.4	11.4	67.501	615	615;631	6				1	2	11	1		1						1.6523e-227	By MS/MS	By MS/MS	By MS/MS	0.81298	1.0535	9.4949	12
Q3UR39;A2AD03;Q9QXG2	Q3UR39;A2AD03;Q9QXG2	2;2;2	2;2;2	2;2;2	Rab proteins geranylgeranyltransferase component A 1	Chm	>tr|Q3UR39|Q3UR39_MOUSE Rab proteins geranylgeranyltransferase component A 1 OS=Mus musculus GN=Chm PE=2 SV=1;>tr|A2AD03|A2AD03_MOUSE Rab proteins geranylgeranyltransferase component A 1 OS=Mus musculus GN=Chm PE=2 SV=1;>sp|Q9QXG2|RAE1_MOUSE Rab proteins g	3	2	2	2	1	1	1	1	1	1	1	1	1	3.7	3.7	3.7	69.14	623	623;662;665	3.67			1	2											7.3253e-06	By MS/MS	By MS/MS	By MS/MS	NaN	NaN	NaN	1
A2ADR8;Q8R3G1	A2ADR8;Q8R3G1	1;1	1;1	1;1	Nuclear inhibitor of protein phosphatase 1	Ppp1r8	>tr|A2ADR8|A2ADR8_MOUSE Nuclear inhibitor of protein phosphatase 1 OS=Mus musculus GN=Ppp1r8 PE=2 SV=1;>sp|Q8R3G1|PP1R8_MOUSE Nuclear inhibitor of protein phosphatase 1 OS=Mus musculus GN=Ppp1r8 PE=1 SV=1	2	1	1	1	1	0	1	1	0	1	1	0	1	6	6	6	38.399	350	350;351	4.5				1	1										1.5764e-06	By MS/MS	By matching	By MS/MS	NaN	NaN	NaN	0
A2ADY9	A2ADY9	4	4	4	Protein DDI1 homolog 2	Ddi2	>sp|A2ADY9|DDI2_MOUSE Protein DDI1 homolog 2 OS=Mus musculus GN=Ddi2 PE=1 SV=1	1	4	4	4	1	3	4	1	3	4	1	3	4	14	14	14	44.59	399	399	6				1		5	2								2.6352e-20	By MS/MS	By MS/MS	By MS/MS	0.77515	0.967	14.715	4
Q9DBT5;A2AE27;F6WIB6	Q9DBT5;A2AE27	4;4;1	4;4;1	4;4;1	AMP deaminase 2	Ampd2	>sp|Q9DBT5|AMPD2_MOUSE AMP deaminase 2 OS=Mus musculus GN=Ampd2 PE=1 SV=1;>tr|A2AE27|A2AE27_MOUSE AMP deaminase 2 OS=Mus musculus GN=Ampd2 PE=4 SV=1	3	4	4	4	2	2	2	2	2	2	2	2	2	6	6	6	92.023	798	798;824;154	5.83				1	1	2	2								1.2187e-25	By MS/MS	By MS/MS	By MS/MS	0.53184	0.77214	1.3188	2
A2AE72;Q3TTL2;Q922S8	A2AE72;Q3TTL2;Q922S8	1;1;1	1;1;1	1;1;1	Kinesin-like protein KIF2C	Kif2c	>tr|A2AE72|A2AE72_MOUSE Kinesin-like protein KIF2C (Fragment) OS=Mus musculus GN=Kif2c PE=2 SV=1;>tr|Q3TTL2|Q3TTL2_MOUSE Kinesin-like protein KIF2C OS=Mus musculus GN=Kif2c PE=2 SV=1;>sp|Q922S8|KIF2C_MOUSE Kinesin-like protein KIF2C OS=Mus musculus GN=Kif2	3	1	1	1	1	0	0	1	0	0	1	0	0	22.8	22.8	22.8	6.3744	57	57;670;721	4				1											2.2198e-06	By MS/MS	By matching	By matching	NaN	NaN	NaN	1
A2AEK1;Q8BIQ5;A2AEJ8;Q8C7E9	A2AEK1;Q8BIQ5;A2AEJ8;Q8C7E9	4;4;2;2	4;4;2;2	4;4;2;2	Cleavage stimulation factor subunit 2;Cleavage stimulation factor subunit 2 tau variant	Cstf2;Cstf2t	>tr|A2AEK1|A2AEK1_MOUSE AlphaCstF-64 variant 4 OS=Mus musculus GN=Cstf2 PE=2 SV=1;>sp|Q8BIQ5|CSTF2_MOUSE Cleavage stimulation factor subunit 2 OS=Mus musculus GN=Cstf2 PE=1 SV=2;>tr|A2AEJ8|A2AEJ8_MOUSE Cleavage stimulation factor subunit 2 (Fragment) OS=Mu	4	4	4	4	1	2	3	1	2	3	1	2	3	13.2	13.2	13.2	58.571	554	554;580;184;632	5.17				1	3	2									1.8699e-60	By MS/MS	By MS/MS	By MS/MS	0.76139	0.99805	10.747	5
A2AEW9;Q8VD04;A2AEW8;A2AEW6;A2AEW5	A2AEW9;Q8VD04;A2AEW8;A2AEW6;A2AEW5	4;4;4;3;3	4;4;4;3;3	4;4;4;3;3	GRIP1-associated protein 1	Gripap1	>tr|A2AEW9|A2AEW9_MOUSE GRIP1-associated protein 1 OS=Mus musculus GN=Gripap1 PE=2 SV=1;>sp|Q8VD04|GRAP1_MOUSE GRIP1-associated protein 1 OS=Mus musculus GN=Gripap1 PE=1 SV=1;>tr|A2AEW8|A2AEW8_MOUSE GRIP1-associated protein 1 OS=Mus musculus GN=Gripap1 PE=	5	4	4	4	3	3	1	3	3	1	3	3	1	6.4	6.4	6.4	90.764	792	792;806;837;469;485	3.75	2		1	3		1	1								3.4833e-95	By MS/MS	By MS/MS	By MS/MS	NaN	NaN	NaN	0
A2AFI9;A2AFJ1;Q60973;F6ZLC6	A2AFI9;A2AFJ1;Q60973;F6ZLC6	5;5;5;3	2;2;2;1	2;2;2;1	Histone-binding protein RBBP7	Rbbp7	>tr|A2AFI9|A2AFI9_MOUSE Histone-binding protein RBBP7 OS=Mus musculus GN=Rbbp7 PE=2 SV=1;>tr|A2AFJ1|A2AFJ1_MOUSE Histone-binding protein RBBP7 OS=Mus musculus GN=Rbbp7 PE=2 SV=1;>sp|Q60973|RBBP7_MOUSE Histone-binding protein RBBP7 OS=Mus musculus GN=Rbbp7	4	5	2	2	2	3	3	1	1	0	1	1	0	14.5	6.7	6.7	43.595	386	386;416;425;236	10						1								1	6.485e-15	By MS/MS	By MS/MS	By matching	NaN	NaN	NaN	1
Q7TMY8;A2AFQ0;F6XP90	Q7TMY8;A2AFQ0;F6XP90	5;5;4	5;5;4	5;5;4	E3 ubiquitin-protein ligase HUWE1	Huwe1	>sp|Q7TMY8|HUWE1_MOUSE E3 ubiquitin-protein ligase HUWE1 OS=Mus musculus GN=Huwe1 PE=1 SV=5;>tr|A2AFQ0|A2AFQ0_MOUSE E3 ubiquitin-protein ligase HUWE1 OS=Mus musculus GN=Huwe1 PE=2 SV=1;>tr|F6XP90|F6XP90_MOUSE E3 ubiquitin-protein ligase HUWE1 (Fragment) OS	3	5	5	5	2	0	4	2	0	4	2	0	4	1.7	1.7	1.7	482.63	4377	4377;4378;1176	5.83				1	1	2	2								1.9352e-16	By MS/MS	By matching	By MS/MS	NaN	NaN	NaN	0
Q99N15;A2AFQ2;O08756	Q99N15;A2AFQ2;O08756	8;8;6	8;8;6	8;8;6	3-hydroxyacyl-CoA dehydrogenase type-2	Hsd17b10	>tr|Q99N15|Q99N15_MOUSE 17beta-hydroxysteroid dehydrogenase type 10/short chain L-3-hydroxyacyl-CoA dehydrogenase OS=Mus musculus GN=Hsd17b10 PE=2 SV=1;>tr|A2AFQ2|A2AFQ2_MOUSE 3-hydroxyacyl-CoA dehydrogenase type-2 OS=Mus musculus GN=Hsd17b10 PE=2 SV=1;>sp	3	8	8	8	2	4	6	2	4	6	2	4	6	42.1	42.1	42.1	27.273	261	261;271;261	6.69				1	3	5	4			3					2.074e-172	By MS/MS	By MS/MS	By MS/MS	1.0434	1.2913	7.3868	7
A2AFQ9;Q8BX17;E9PUU4	A2AFQ9;Q8BX17;E9PUU4	2;2;2	2;2;2	2;2;2	Gem-associated protein 5	Gemin5	>tr|A2AFQ9|A2AFQ9_MOUSE Gem-associated protein 5 OS=Mus musculus GN=Gemin5 PE=2 SV=1;>sp|Q8BX17|GEMI5_MOUSE Gem-associated protein 5 OS=Mus musculus GN=Gemin5 PE=1 SV=2;>tr|E9PUU4|E9PUU4_MOUSE Gem-associated protein 5 OS=Mus musculus GN=Gemin5 PE=2 SV=1	3	2	2	2	0	2	0	0	2	0	0	2	0	1.6	1.6	1.6	166.52	1501	1501;1502;1503	7.5							1	1							1.3274e-08	By matching	By MS/MS	By matching	NaN	NaN	NaN	1
P34902;A2AGH5	P34902;A2AGH5	1;1	1;1	1;1	Cytokine receptor common subunit gamma	Il2rg;Gm20489	>sp|P34902|IL2RG_MOUSE Cytokine receptor common subunit gamma OS=Mus musculus GN=Il2rg PE=1 SV=1;>tr|A2AGH5|A2AGH5_MOUSE Protein Gm20489 OS=Mus musculus GN=Gm20489 PE=4 SV=1	2	1	1	1	1	0	0	1	0	0	1	0	0	4.6	4.6	4.6	42.241	369	369;449	4				1											0.0031984	By MS/MS	By matching	By matching	NaN	NaN	NaN	1
A2AGN7;O88685;B7ZCF1;F6Q2E3	A2AGN7;O88685;B7ZCF1	10;10;10;3	10;10;10;3	10;10;10;3	26S protease regulatory subunit 6A	Psmc3	>tr|A2AGN7|A2AGN7_MOUSE 26S protease regulatory subunit 6A OS=Mus musculus GN=Psmc3 PE=2 SV=1;>sp|O88685|PRS6A_MOUSE 26S protease regulatory subunit 6A OS=Mus musculus GN=Psmc3 PE=1 SV=2;>tr|B7ZCF1|B7ZCF1_MOUSE 26S protease regulatory subunit 6A OS=Mus mus	4	10	10	10	3	6	6	3	6	6	3	6	6	30	30	30	44.669	400	400;442;451;203	7						8	5		1	2					8.5939e-30	By MS/MS	By MS/MS	By MS/MS	0.98299	1.2798	36.48	10
A2AGP8	A2AGP8	1	1	1		1700012B07Rik	>tr|A2AGP8|A2AGP8_MOUSE Protein 1700012B07Rik (Fragment) OS=Mus musculus GN=1700012B07Rik PE=2 SV=1	1	1	1	1	1	0	0	1	0	0	1	0	0	8	8	8	21.023	188	188	6						1									0.011373	By MS/MS	By matching	By matching	NaN	NaN	NaN	0
K3W4R5;A2AGT5	K3W4R5;A2AGT5	6;6	6;6	6;6	Cytoskeleton-associated protein 5	Ckap5	>tr|K3W4R5|K3W4R5_MOUSE Cytoskeleton-associated protein 5 OS=Mus musculus GN=Ckap5 PE=4 SV=1;>sp|A2AGT5|CKAP5_MOUSE Cytoskeleton-associated protein 5 OS=Mus musculus GN=Ckap5 PE=2 SV=1	2	6	6	6	4	2	5	4	2	5	4	2	5	3.2	3.2	3.2	225.63	2032	2032;2032	6.92				3	2	2	2			1	1			1	2.834e-16	By MS/MS	By MS/MS	By MS/MS	0.72187	1.0028	14.079	7
G3UZ34;O08810;A2AH85;G3UXK8	G3UZ34;O08810;A2AH85;G3UXK8	6;6;6;3	5;5;5;2	5;5;5;2	116 kDa U5 small nuclear ribonucleoprotein component	Eftud2	>tr|G3UZ34|G3UZ34_MOUSE 116 kDa U5 small nuclear ribonucleoprotein component OS=Mus musculus GN=Eftud2 PE=2 SV=1;>sp|O08810|U5S1_MOUSE 116 kDa U5 small nuclear ribonucleoprotein component OS=Mus musculus GN=Eftud2 PE=2 SV=1;>tr|A2AH85|A2AH85_MOUSE 116 kDa	4	6	5	5	1	3	5	1	2	4	1	2	4	7.4	6.3	6.3	108.34	962	962;971;972;85	7.25						5		2				1			4.7869e-15	By MS/MS	By MS/MS	By MS/MS	0.80905	0.84318	28.848	3
Q80UP3;A2AHJ7;A2AHK0	Q80UP3;A2AHJ7;A2AHK0	2;2;2	2;2;2	2;2;2	Diacylglycerol kinase zeta	Dgkz	>sp|Q80UP3|DGKZ_MOUSE Diacylglycerol kinase zeta OS=Mus musculus GN=Dgkz PE=1 SV=2;>tr|A2AHJ7|A2AHJ7_MOUSE Diacylglycerol kinase zeta OS=Mus musculus GN=Dgkz PE=2 SV=1;>tr|A2AHK0|A2AHK0_MOUSE Diacylglycerol kinase zeta OS=Mus musculus GN=Dgkz PE=4 SV=1	3	2	2	2	2	1	1	2	1	1	2	1	1	4.1	4.1	4.1	104.03	929	929;946;1123	5.5				1	2			1							2.2977e-08	By MS/MS	By MS/MS	By MS/MS	NaN	NaN	NaN	0
A2AI42;A2AI43;Q9CZF7;A2AI40;O88708	A2AI42;A2AI43;Q9CZF7;A2AI40;O88708	1;1;1;1;1	1;1;1;1;1	1;1;1;1;1	Origin recognition complex subunit 4	Orc4	>tr|A2AI42|A2AI42_MOUSE Origin recognition complex subunit 4 (Fragment) OS=Mus musculus GN=Orc4 PE=2 SV=1;>tr|A2AI43|A2AI43_MOUSE Origin recognition complex subunit 4 (Fragment) OS=Mus musculus GN=Orc4 PE=2 SV=1;>tr|Q9CZF7|Q9CZF7_MOUSE Origin recognition c	5	1	1	1	0	0	1	0	0	1	0	0	1	26.5	26.5	26.5	5.7586	49	49;73;138;238;433	11											1				0.0033947	By matching	By matching	By MS/MS	NaN	NaN	NaN	0
A2AIV8	A2AIV8	2	2	2		Card9	>tr|A2AIV8|A2AIV8_MOUSE Caspase recruitment domain family, member 9 OS=Mus musculus GN=Card9 PE=2 SV=1	1	2	2	2	2	1	1	2	1	1	2	1	1	7.3	7.3	7.3	62.461	536	536	4.5				2	2										1.3134e-18	By MS/MS	By MS/MS	By MS/MS	NaN	NaN	NaN	0
A2AIW9;Q9DC61	A2AIW9;Q9DC61	3;3	3;3	3;3	Mitochondrial-processing peptidase subunit alpha	Pmpca	>tr|A2AIW9|A2AIW9_MOUSE Mitochondrial-processing peptidase subunit alpha OS=Mus musculus GN=Pmpca PE=3 SV=1;>sp|Q9DC61|MPPA_MOUSE Mitochondrial-processing peptidase subunit alpha OS=Mus musculus GN=Pmpca PE=1 SV=1	2	3	3	3	1	1	2	1	1	2	1	1	2	8.8	8.8	8.8	48.455	441	441;524	7.25					1	1	1				1				6.0779e-07	By MS/MS	By MS/MS	By MS/MS	NaN	NaN	NaN	1
E9QAT4;A2AIX1;F7BPW6	E9QAT4;A2AIX1	3;3;1	3;3;1	3;3;1		Sec16a	>tr|E9QAT4|E9QAT4_MOUSE Protein Sec16a OS=Mus musculus GN=Sec16a PE=2 SV=1;>tr|A2AIX1|A2AIX1_MOUSE Protein Sec16a OS=Mus musculus GN=Sec16a PE=2 SV=1	3	3	3	3	1	1	1	1	1	1	1	1	1	2.4	2.4	2.4	254.2	2357	2357;2377;907	4.67				1	2										6.8365e-07	By MS/MS	By MS/MS	By MS/MS	NaN	NaN	NaN	0
A2AJ72;Q3TIX6;A2AJ71;F7AM43	A2AJ72;Q3TIX6;A2AJ71	5;5;3;1	5;5;3;1	5;5;3;1		Fubp3	>tr|A2AJ72|A2AJ72_MOUSE MCG130458 OS=Mus musculus GN=Fubp3 PE=4 SV=1;>tr|Q3TIX6|Q3TIX6_MOUSE Protein Fubp3 OS=Mus musculus GN=Fubp3 PE=2 SV=1;>tr|A2AJ71|A2AJ71_MOUSE Protein Fubp3 (Fragment) OS=Mus musculus GN=Fubp3 PE=2 SV=1	4	5	5	5	3	1	3	3	1	3	3	1	3	17.4	17.4	17.4	61.447	569	569;575;97;264	4.27	1		3	3	1	2		1							4.7774e-62	By MS/MS	By MS/MS	By MS/MS	0.47474	0.90337	14.363	7
A2AJK8;Q91Z38	A2AJK8;Q91Z38	2;2	2;2	2;2	Tetratricopeptide repeat protein 1	Ttc1	>tr|A2AJK8|A2AJK8_MOUSE Tetratricopeptide repeat protein 1 OS=Mus musculus GN=Ttc1 PE=2 SV=1;>sp|Q91Z38|TTC1_MOUSE Tetratricopeptide repeat protein 1 OS=Mus musculus GN=Ttc1 PE=2 SV=1	2	2	2	2	2	1	0	2	1	0	2	1	0	12	12	12	28.553	250	250;292	5.25				2		1	1								3.7798e-32	By MS/MS	By MS/MS	By matching	1.0772	1.1985	10.684	4
A2AJR8;Q9CZY2	A2AJR8;Q9CZY2	1;1	1;1	1;1	Transcription elongation factor A protein-like 8	Tceal8	>tr|A2AJR8|A2AJR8_MOUSE Transcription elongation factor A protein-like 8 (Fragment) OS=Mus musculus GN=Tceal8 PE=2 SV=1;>sp|Q9CZY2|TCAL8_MOUSE Transcription elongation factor A protein-like 8 OS=Mus musculus GN=Tceal8 PE=2 SV=1	2	1	1	1	0	1	0	0	1	0	0	1	0	30.4	30.4	30.4	4.9681	46	46;117	6						1									1.0503e-23	By matching	By MS/MS	By matching	NaN	NaN	NaN	1
B1AYU4;A2AK44;A2AK42;B1AYU7;Q8C5N3	B1AYU4;A2AK44;A2AK42;B1AYU7;Q8C5N3	2;2;2;2;2	2;2;2;2;2	2;2;2;2;2	Pre-mRNA-splicing factor CWC22 homolog	Cwc22;Gm13695;Gm13697	>tr|B1AYU4|B1AYU4_MOUSE Pre-mRNA-splicing factor CWC22 homolog OS=Mus musculus GN=Cwc22 PE=2 SV=1;>tr|A2AK44|A2AK44_MOUSE Protein Gm13695 OS=Mus musculus GN=Gm13695 PE=4 SV=1;>tr|A2AK42|A2AK42_MOUSE Protein Gm13691 OS=Mus musculus GN=Gm13697 PE=4 SV=1;>tr|	5	2	2	2	2	0	0	2	0	0	2	0	0	3.2	3.2	3.2	82.752	723	723;830;830;903;908	8						1				1					3.5847e-05	By MS/MS	By matching	By matching	NaN	NaN	NaN	1
A2AKV1;A2AKV2;A2AKV3;Q8C2Q8;A2AKU9;Q91VR2	A2AKV1;A2AKV2;A2AKV3;Q8C2Q8;A2AKU9;Q91VR2	1;1;1;1;1;1	1;1;1;1;1;1	1;1;1;1;1;1	ATP synthase subunit gamma;ATP synthase subunit gamma, mitochondrial	Atp5c1	>tr|A2AKV1|A2AKV1_MOUSE ATP synthase subunit gamma, mitochondrial (Fragment) OS=Mus musculus GN=Atp5c1 PE=2 SV=1;>tr|A2AKV2|A2AKV2_MOUSE ATP synthase subunit gamma, mitochondrial (Fragment) OS=Mus musculus GN=Atp5c1 PE=2 SV=1;>tr|A2AKV3|A2AKV3_MOUSE ATP sy	6	1	1	1	1	1	1	1	1	1	1	1	1	7.1	7.1	7.1	16.762	154	154;171;188;274;297;298	6.67						1	2								0.00095841	By MS/MS	By MS/MS	By MS/MS	0.69092	0.9127	3.0394	3
A2AL12;Q8BG05	A2AL12;Q8BG05	5;5	1;1	1;1	Heterogeneous nuclear ribonucleoprotein A3	Hnrnpa3	>tr|A2AL12|A2AL12_MOUSE Heterogeneous nuclear ribonucleoprotein A3 OS=Mus musculus GN=Hnrnpa3 PE=2 SV=1;>sp|Q8BG05|ROA3_MOUSE Heterogeneous nuclear ribonucleoprotein A3 OS=Mus musculus GN=Hnrnpa3 PE=1 SV=1	2	5	1	1	3	2	4	1	0	1	1	0	1	22.6	5	5	34.476	318	318;379	8								3							1.2547e-92	By MS/MS	By matching	By MS/MS	0.68908	0.81883	13.057	2
R4GML6;A2AL36;F6QP53	R4GML6;A2AL36;F6QP53	2;2;1	2;2;1	2;2;1	Centriolin	Cep110;Cntrl	>tr|R4GML6|R4GML6_MOUSE Centriolin (Fragment) OS=Mus musculus GN=Cep110 PE=4 SV=1;>sp|A2AL36|CNTRL_MOUSE Centriolin OS=Mus musculus GN=Cntrl PE=2 SV=2;>tr|F6QP53|F6QP53_MOUSE Centriolin (Fragment) OS=Mus musculus GN=Cep110 PE=4 SV=1	3	2	2	2	1	0	1	1	0	1	1	0	1	1.1	1.1	1.1	266.76	2316	2316;2334;635	5.5				1			1								0.00024588	By MS/MS	By matching	By MS/MS	NaN	NaN	NaN	1
Q8C0I1;A2AL50;A2AL49;H3BKN2;H3BIY5	Q8C0I1;A2AL50;A2AL49;H3BKN2	5;5;4;3;1	5;5;4;3;1	5;5;4;3;1	Alkyldihydroxyacetonephosphate synthase, peroxisomal	Agps	>sp|Q8C0I1|ADAS_MOUSE Alkyldihydroxyacetonephosphate synthase, peroxisomal OS=Mus musculus GN=Agps PE=1 SV=1;>tr|A2AL50|A2AL50_MOUSE Alkyldihydroxyacetonephosphate synthase, peroxisomal OS=Mus musculus GN=Agps PE=2 SV=1;>tr|A2AL49|A2AL49_MOUSE Alkyldihydro	5	5	5	5	3	4	3	3	4	3	3	4	3	11.6	11.6	11.6	71.683	645	645;671;508;568;57	5.64				2	4	7			1						1.0949e-187	By MS/MS	By MS/MS	By MS/MS	0.74877	1.0237	19.385	6
A2AL85;Q8BSY0;Q8CBM2;A2AL83;A2AL79;Q6P8S1;A2AL78;Q3TU40;A2AL81;A2AL71;A2AL77;Q9CR06;A2AL74;A2AL76;A2AL75	A2AL85;Q8BSY0;Q8CBM2	7;7;6;2;2;2;2;2;2;1;1;1;1;1;1	7;7;6;2;2;2;2;2;2;1;1;1;1;1;1	7;7;6;2;2;2;2;2;2;1;1;1;1;1;1	Aspartyl/asparaginyl beta-hydroxylase	Asph	>tr|A2AL85|A2AL85_MOUSE Aspartyl/asparaginyl beta-hydroxylase OS=Mus musculus GN=Asph PE=2 SV=1;>sp|Q8BSY0|ASPH_MOUSE Aspartyl/asparaginyl beta-hydroxylase OS=Mus musculus GN=Asph PE=2 SV=1;>tr|Q8CBM2|Q8CBM2_MOUSE Aspartyl/asparaginyl beta-hydroxylase OS=M	15	7	7	7	5	5	5	5	5	5	5	5	5	17.7	17.7	17.7	81.467	725	725;741;658;163;197;212;245;294;310;73;149;207;215;261;272	5.37				4	8	4	2	1							3.3759e-141	By MS/MS	By MS/MS	By MS/MS	0.66452	1.0715	15.11	10
A2ALF0;A2ALF3;F6TQL3;Q6NZB0;F7CXJ2	A2ALF0;A2ALF3;F6TQL3;Q6NZB0;F7CXJ2	2;2;2;2;1	2;2;2;2;1	2;2;2;2;1	DnaJ homolog subfamily C member 8	Dnajc8	>tr|A2ALF0|A2ALF0_MOUSE DnaJ homolog subfamily C member 8 OS=Mus musculus GN=Dnajc8 PE=2 SV=1;>tr|A2ALF3|A2ALF3_MOUSE DnaJ homolog subfamily C member 8 OS=Mus musculus GN=Dnajc8 PE=2 SV=1;>tr|F6TQL3|F6TQL3_MOUSE DnaJ homolog subfamily C member 8 (Fragment)	5	2	2	2	1	0	1	1	0	1	1	0	1	11.4	11.4	11.4	25.835	219	219;234;244;253;95	6.5						1	1								0.00016595	By MS/MS	By matching	By MS/MS	0.97151	1.1316	0.61624	2
A2AMQ5;Q99L43;Q6PBC0;F6S4G2	A2AMQ5;Q99L43;Q6PBC0	3;3;2;1	3;3;2;1	3;3;2;1	Phosphatidate cytidylyltransferase 2	Cds2	>tr|A2AMQ5|A2AMQ5_MOUSE Phosphatidate cytidylyltransferase 2 OS=Mus musculus GN=Cds2 PE=2 SV=1;>sp|Q99L43|CDS2_MOUSE Phosphatidate cytidylyltransferase 2 OS=Mus musculus GN=Cds2 PE=1 SV=1;>tr|Q6PBC0|Q6PBC0_MOUSE Cds2 protein OS=Mus musculus GN=Cds2 PE=2 SV	4	3	3	3	2	1	2	2	1	2	2	1	2	9.6	9.6	9.6	49.293	427	427;444;129;194	4.83				2	3	1									8.8048e-109	By MS/MS	By MS/MS	By MS/MS	NaN	NaN	NaN	0
A2AMV1;Q9D0I8	A2AMV1;Q9D0I8	2;2	2;2	2;2	mRNA turnover protein 4 homolog	Mrto4	>tr|A2AMV1|A2AMV1_MOUSE RIKEN cDNA 2610012O22, isoform CRA_a OS=Mus musculus GN=Mrto4 PE=3 SV=1;>sp|Q9D0I8|MRT4_MOUSE mRNA turnover protein 4 homolog OS=Mus musculus GN=Mrto4 PE=2 SV=1	2	2	2	2	0	1	1	0	1	1	0	1	1	8	8	8	27.417	238	238;239	6.33						2	1								3.094e-07	By matching	By MS/MS	By MS/MS	NaN	NaN	NaN	0
A2AMY5;Q91VX2	A2AMY5;Q91VX2	3;3	3;3	3;3	Ubiquitin-associated protein 2	Ubap2	>tr|A2AMY5|A2AMY5_MOUSE Ubiquitin-associated protein 2 OS=Mus musculus GN=Ubap2 PE=2 SV=1;>sp|Q91VX2|UBAP2_MOUSE Ubiquitin-associated protein 2 OS=Mus musculus GN=Ubap2 PE=2 SV=1	2	3	3	3	3	1	1	3	1	1	3	1	1	3.6	3.6	3.6	117.83	1131	1131;1132	9				1					2	1			1		1.3174e-16	By MS/MS	By MS/MS	By MS/MS	0.98842	1.0577	4.4999	4
A2AN08;F6SSP6	A2AN08	12;3	12;3	12;3	E3 ubiquitin-protein ligase UBR4	Ubr4	>sp|A2AN08|UBR4_MOUSE E3 ubiquitin-protein ligase UBR4 OS=Mus musculus GN=Ubr4 PE=1 SV=1	2	12	12	12	3	7	3	3	7	3	3	7	3	3.2	3.2	3.2	572.28	5180	5180;2065	6.69				2	2	1	5	1	1		1				3.4617e-62	By MS/MS	By MS/MS	By MS/MS	0.65931	1.1213	17.445	3
A2AN40;Q8K3D3	A2AN40;Q8K3D3	1;1	1;1	1;1	DNA repair protein SWI5 homolog	Swi5	>tr|A2AN40|A2AN40_MOUSE DNA repair protein SWI5 homolog OS=Mus musculus GN=Swi5 PE=4 SV=1;>sp|Q8K3D3|SWI5_MOUSE DNA repair protein SWI5 homolog OS=Mus musculus GN=Swi5 PE=1 SV=1	2	1	1	1	1	0	0	1	0	0	1	0	0	20.3	20.3	20.3	6.8017	59	59;89	1	1														0.0002795	By MS/MS	By matching	By matching	NaN	NaN	NaN	0
B7ZCM0;B7ZCL9;B7ZCL8;A2AN84;P70290	B7ZCM0;B7ZCL9;B7ZCL8;A2AN84;P70290	1;1;1;1;1	1;1;1;1;1	1;1;1;1;1	55 kDa erythrocyte membrane protein	Mpp1	>tr|B7ZCM0|B7ZCM0_MOUSE 55 kDa erythrocyte membrane protein (Fragment) OS=Mus musculus GN=Mpp1 PE=2 SV=1;>tr|B7ZCL9|B7ZCL9_MOUSE 55 kDa erythrocyte membrane protein (Fragment) OS=Mus musculus GN=Mpp1 PE=2 SV=1;>tr|B7ZCL8|B7ZCL8_MOUSE 55 kDa erythrocyte mem	5	1	1	1	0	1	1	0	1	1	0	1	1	12.8	12.8	12.8	17.492	156	156;205;446;452;466	9									3						1.0828e-22	By matching	By MS/MS	By MS/MS	0.59673	0.78193	7.0512	3
J3QMC5;A2ANY6	J3QMC5;A2ANY6	4;4	4;4	4;4	Midasin	Mdn1	>tr|J3QMC5|J3QMC5_MOUSE Midasin OS=Mus musculus GN=Mdn1 PE=3 SV=1;>tr|A2ANY6|A2ANY6_MOUSE Midasin OS=Mus musculus GN=Mdn1 PE=2 SV=1	2	4	4	4	2	1	2	2	1	2	2	1	2	1.1	1.1	1.1	629.58	5582	5582;5589	6				2	2							1			1.577e-09	By MS/MS	By MS/MS	By MS/MS	NaN	NaN	NaN	1
A2AP32;Q3UIU2	A2AP32;Q3UIU2	2;2	2;2	2;2	NADH dehydrogenase [ubiquinone] 1 beta subcomplex subunit 6	Ndufb6	>tr|A2AP32|A2AP32_MOUSE NADH dehydrogenase [ubiquinone] 1 beta subcomplex subunit 6 OS=Mus musculus GN=Ndufb6 PE=2 SV=1;>sp|Q3UIU2|NDUB6_MOUSE NADH dehydrogenase [ubiquinone] 1 beta subcomplex subunit 6 OS=Mus musculus GN=Ndufb6 PE=2 SV=3	2	2	2	2	1	1	2	1	1	2	1	1	2	26.8	26.8	26.8	11.741	97	97;128	4.4			1	1	3										4.6823e-09	By MS/MS	By MS/MS	By MS/MS	0.59605	0.86072	10.805	4
A2AP78;O54879;G5E920	A2AP78;O54879;G5E920	2;2;2	2;2;2	2;2;2	High mobility group protein B3	Hmgb3;Gm6104	>tr|A2AP78|A2AP78_MOUSE High mobility group protein B3 (Fragment) OS=Mus musculus GN=Hmgb3 PE=2 SV=1;>sp|O54879|HMGB3_MOUSE High mobility group protein B3 OS=Mus musculus GN=Hmgb3 PE=2 SV=3;>tr|G5E920|G5E920_MOUSE MCG114640 OS=Mus musculus GN=Gm6104 PE=4 S	3	2	2	2	1	2	0	1	2	0	1	2	0	16.4	16.4	16.4	18.311	159	159;200;200	6.33						2	1								1.7129e-05	By MS/MS	By MS/MS	By matching	NaN	NaN	NaN	1
A2APB8	A2APB8	1	1	1	Targeting protein for Xklp2	Tpx2	>sp|A2APB8|TPX2_MOUSE Targeting protein for Xklp2 OS=Mus musculus GN=Tpx2 PE=1 SV=1	1	1	1	1	0	1	0	0	1	0	0	1	0	2.8	2.8	2.8	85.893	745	745	6						1									2.4049e-06	By matching	By MS/MS	By matching	NaN	NaN	NaN	0
Q3U8S1;A2APM5;A2APM3;A2APM4;E9QKM8;Q80X37;A2APM1;P15379;A2APM2	Q3U8S1;A2APM5;A2APM3;A2APM4;E9QKM8;Q80X37;A2APM1;P15379;A2APM2	2;2;2;2;2;2;2;2;2	2;2;2;2;2;2;2;2;2	2;2;2;2;2;2;2;2;2	CD44 antigen	Cd44	>tr|Q3U8S1|Q3U8S1_MOUSE CD44 antigen OS=Mus musculus GN=Cd44 PE=2 SV=1;>tr|A2APM5|A2APM5_MOUSE CD44 antigen OS=Mus musculus GN=Cd44 PE=2 SV=1;>tr|A2APM3|A2APM3_MOUSE CD44 antigen OS=Mus musculus GN=Cd44 PE=2 SV=1;>tr|A2APM4|A2APM4_MOUSE CD44 antigen OS=Mus	9	2	2	2	2	2	2	2	2	2	2	2	2	7.4	7.4	7.4	40.263	365	365;434;464;498;577;580;657;778;780	7				2	2	1				2		1			1.9861e-58	By MS/MS	By MS/MS	By MS/MS	0.58077	0.81041	14.9	3
A2APQ4	A2APQ4	1	1	1		Pla2g2e	>tr|A2APQ4|A2APQ4_MOUSE Group IIE secretory phospholipase A2 OS=Mus musculus GN=Pla2g2e PE=2 SV=1	1	1	1	1	0	1	0	0	1	0	0	1	0	20	20	20	8.4267	80	80	6						1									0.015127	By matching	By MS/MS	By matching	NaN	NaN	NaN	0
A2APX3;P21460	A2APX3;P21460	1;1	1;1	1;1	Cystatin-C	Cst3	>tr|A2APX3|A2APX3_MOUSE Cystatin-C (Fragment) OS=Mus musculus GN=Cst3 PE=2 SV=1;>sp|P21460|CYTC_MOUSE Cystatin-C OS=Mus musculus GN=Cst3 PE=2 SV=2	2	1	1	1	0	0	1	0	0	1	0	0	1	15.7	15.7	15.7	11.141	102	102;140	6						1									0.0020619	By matching	By matching	By MS/MS	NaN	NaN	NaN	0
F6VVN1;A2AQ43;A2AQ44;A2AQ42;A2AQ45;A2AQ41;Q80TY0	F6VVN1;A2AQ43;A2AQ44;A2AQ42;A2AQ45;A2AQ41;Q80TY0	1;1;1;1;1;1;1	1;1;1;1;1;1;1	1;1;1;1;1;1;1	Formin-binding protein 1	Fnbp1	>tr|F6VVN1|F6VVN1_MOUSE Formin-binding protein 1 (Fragment) OS=Mus musculus GN=Fnbp1 PE=4 SV=1;>tr|A2AQ43|A2AQ43_MOUSE Formin-binding protein 1 OS=Mus musculus GN=Fnbp1 PE=2 SV=1;>tr|A2AQ44|A2AQ44_MOUSE Formin-binding protein 1 OS=Mus musculus GN=Fnbp1 PE=	7	1	1	1	1	0	0	1	0	0	1	0	0	5.9	5.9	5.9	45.154	388	388;554;559;586;591;615;616	4				1											1.0693e-61	By MS/MS	By matching	By matching	NaN	NaN	NaN	1
A2AQ72;A2AQ71;Q8C2T8;Q3UT69;Q00420;P81069	A2AQ72;A2AQ71;Q8C2T8;Q3UT69;Q00420;P81069	1;1;1;1;1;1	1;1;1;1;1;1	1;1;1;1;1;1	GA-binding protein subunit beta-1;GA-binding protein subunit beta-2	Gabpb1;Gabpb2	>tr|A2AQ72|A2AQ72_MOUSE GA-binding protein subunit beta-1 (Fragment) OS=Mus musculus GN=Gabpb1 PE=2 SV=1;>tr|A2AQ71|A2AQ71_MOUSE GA-binding protein subunit beta-1 (Fragment) OS=Mus musculus GN=Gabpb1 PE=2 SV=1;>tr|Q8C2T8|Q8C2T8_MOUSE GA-binding protein sub	6	1	1	1	0	1	1	0	1	1	0	1	1	15.2	15.2	15.2	4.8946	46	46;72;167;347;383;414	4.33				2	1										0.0041936	By matching	By MS/MS	By MS/MS	0.42023	0.92999	9.3148	3
A2AQA9;E9Q1W3;F6RDH3	A2AQA9;E9Q1W3;F6RDH3	2;2;1	2;2;1	2;2;1		Neb	>tr|A2AQA9|A2AQA9_MOUSE Protein Neb OS=Mus musculus GN=Neb PE=2 SV=1;>tr|E9Q1W3|E9Q1W3_MOUSE Protein Neb OS=Mus musculus GN=Neb PE=2 SV=1;>tr|F6RDH3|F6RDH3_MOUSE Protein Neb (Fragment) OS=Mus musculus GN=Neb PE=4 SV=1	3	2	2	2	1	0	1	1	0	1	1	0	1	0.5	0.5	0.5	800.56	6909	6909;7152;1191	6				1				1							0.0027392	By MS/MS	By matching	By MS/MS	NaN	NaN	NaN	1
A2AQE4;P61202	A2AQE4;P61202	3;3	3;3	3;3	COP9 signalosome complex subunit 2	Cops2	>tr|A2AQE4|A2AQE4_MOUSE COP9 signalosome complex subunit 2 OS=Mus musculus GN=Cops2 PE=2 SV=1;>sp|P61202|CSN2_MOUSE COP9 signalosome complex subunit 2 OS=Mus musculus GN=Cops2 PE=1 SV=1	2	3	3	3	1	0	3	1	0	3	1	0	3	9	9	9	46.913	402	402;443	7.25						2	1			1					1.1038e-14	By MS/MS	By matching	By MS/MS	0.80395	0.96611	11.131	3
Q64521;A2AQR0	Q64521;A2AQR0	4;4	4;4	4;4	Glycerol-3-phosphate dehydrogenase, mitochondrial	Gpd2	>sp|Q64521|GPDM_MOUSE Glycerol-3-phosphate dehydrogenase, mitochondrial OS=Mus musculus GN=Gpd2 PE=1 SV=2;>tr|A2AQR0|A2AQR0_MOUSE Glycerol-3-phosphate dehydrogenase, mitochondrial OS=Mus musculus GN=Gpd2 PE=2 SV=1	2	4	4	4	2	1	2	2	1	2	2	1	2	7.4	7.4	7.4	80.953	727	727;745	5.33				2	2		2								2.1668e-46	By MS/MS	By MS/MS	By MS/MS	NaN	NaN	NaN	0
Q9D975;A2AQU8	Q9D975;A2AQU8	2;2	2;2	2;2	Sulfiredoxin-1	Srxn1	>sp|Q9D975|SRXN1_MOUSE Sulfiredoxin-1 OS=Mus musculus GN=Srxn1 PE=2 SV=1;>tr|A2AQU8|A2AQU8_MOUSE Sulfiredoxin-1 OS=Mus musculus GN=Srxn1 PE=2 SV=1	2	2	2	2	1	1	1	1	1	1	1	1	1	14.7	14.7	14.7	14.149	136	136;155	6.33			1					2							4.6694e-09	By MS/MS	By MS/MS	By MS/MS	NaN	NaN	NaN	0
A2AR27;A2AR26;Q3UDF0	A2AR27;A2AR26;Q3UDF0	1;1;1	1;1;1	1;1;1		Slc2a6	>tr|A2AR27|A2AR27_MOUSE Protein Slc2a6 (Fragment) OS=Mus musculus GN=Slc2a6 PE=2 SV=1;>tr|A2AR26|A2AR26_MOUSE Protein Slc2a6 OS=Mus musculus GN=Slc2a6 PE=2 SV=1;>tr|Q3UDF0|Q3UDF0_MOUSE Protein Slc2a6 OS=Mus musculus GN=Slc2a6 PE=2 SV=1	3	1	1	1	1	1	1	1	1	1	1	1	1	22.1	22.1	22.1	9.3926	86	86;443;497	5				1	2	1									3.0755e-05	By MS/MS	By MS/MS	By MS/MS	NaN	NaN	NaN	0
A2ARQ2;D6RCY2;P84102;D6RIP7;A2ARQ4	A2ARQ2;D6RCY2;P84102;D6RIP7;A2ARQ4	1;1;1;1;1	1;1;1;1;1	1;1;1;1;1	Small EDRK-rich factor 2	Serf2	>tr|A2ARQ2|A2ARQ2_MOUSE Small EDRK-rich factor 2 OS=Mus musculus GN=Serf2 PE=2 SV=1;>tr|D6RCY2|D6RCY2_MOUSE Small EDRK-rich factor 2 OS=Mus musculus GN=Serf2 PE=2 SV=1;>sp|P84102|SERF2_MOUSE Small EDRK-rich factor 2 OS=Mus musculus GN=Serf2 PE=2 SV=1;>tr|D	5	1	1	1	0	0	1	0	0	1	0	0	1	23.8	23.8	23.8	4.7704	42	42;48;59;60;133	9									1						0.00059989	By matching	By matching	By MS/MS	NaN	NaN	NaN	0
A2ARZ3	A2ARZ3	2	2	2	Fibrous sheath-interacting protein 2	Fsip2	>sp|A2ARZ3|FSIP2_MOUSE Fibrous sheath-interacting protein 2 OS=Mus musculus GN=Fsip2 PE=1 SV=3	1	2	2	2	0	0	2	0	0	2	0	0	2	0.3	0.3	0.3	784.85	6995	6995	8								2							0.00083626	By matching	By matching	By MS/MS	NaN	NaN	NaN	1
A2ASC6;Q8C570	A2ASC6;Q8C570	2;2	2;2	2;2	mRNA export factor	Rae1	>tr|A2ASC6|A2ASC6_MOUSE mRNA export factor (Fragment) OS=Mus musculus GN=Rae1 PE=2 SV=1;>sp|Q8C570|RAE1L_MOUSE mRNA export factor OS=Mus musculus GN=Rae1 PE=1 SV=1	2	2	2	2	1	1	1	1	1	1	1	1	1	13.3	13.3	13.3	22.241	203	203;368	6.5						2	2								1.5852e-06	By matching	By MS/MS	By MS/MS	0.57641	0.89698	22.904	3
A2ASW6;Q9ESL4	A2ASW6;Q9ESL4	1;1	1;1	1;1	Mitogen-activated protein kinase kinase kinase MLT	B230120H23Rik;Mltk	>tr|A2ASW6|A2ASW6_MOUSE Protein B230120H23Rik (Fragment) OS=Mus musculus GN=B230120H23Rik PE=2 SV=1;>sp|Q9ESL4|MLTK_MOUSE Mitogen-activated protein kinase kinase kinase MLT OS=Mus musculus GN=Mltk PE=1 SV=1	2	1	1	1	0	1	1	0	1	1	0	1	1	14.7	14.7	14.7	8.4547	75	75;802	4				2											0.00029428	By matching	By MS/MS	By MS/MS	NaN	NaN	NaN	1
A2ATI9;Q99JX3;A2ATI8;A2ATI6	A2ATI9;Q99JX3;A2ATI8;A2ATI6	5;5;3;3	5;5;3;3	5;5;3;3	Golgi reassembly-stacking protein 2	Gorasp2	>tr|A2ATI9|A2ATI9_MOUSE Golgi reassembly stacking protein 2, isoform CRA_d OS=Mus musculus GN=Gorasp2 PE=4 SV=1;>sp|Q99JX3|GORS2_MOUSE Golgi reassembly-stacking protein 2 OS=Mus musculus GN=Gorasp2 PE=1 SV=3;>tr|A2ATI8|A2ATI8_MOUSE Golgi reassembly-stackin	4	5	5	5	2	3	4	2	3	4	2	3	4	17.2	17.2	17.2	45.026	431	431;451;317;351	5.89				2	2	4					1				6.9904e-91	By MS/MS	By MS/MS	By MS/MS	0.90263	1.0541	2.6509	4
A2ATP5;A2ATP6;Q8C854;F6XJA1;G8JL68	A2ATP5;A2ATP6;Q8C854	3;3;3;1;1	3;3;3;1;1	3;3;3;1;1	Myelin expression factor 2	Myef2	>tr|A2ATP5|A2ATP5_MOUSE Myelin expression factor 2 OS=Mus musculus GN=Myef2 PE=2 SV=1;>tr|A2ATP6|A2ATP6_MOUSE Myelin expression factor 2 OS=Mus musculus GN=Myef2 PE=2 SV=2;>sp|Q8C854|MYEF2_MOUSE Myelin expression factor 2 OS=Mus musculus GN=Myef2 PE=1 SV=1	5	3	3	3	2	1	1	2	1	1	2	1	1	6.2	6.2	6.2	59.543	550	550;567;591;446;530	5.25				2		1	1								6.9734e-178	By MS/MS	By MS/MS	By MS/MS	NaN	NaN	NaN	1
A2ATT5;Q9JKX6	A2ATT5;Q9JKX6	4;4	4;4	4;4	ADP-sugar pyrophosphatase	Nudt5	>tr|A2ATT5|A2ATT5_MOUSE ADP-sugar pyrophosphatase (Fragment) OS=Mus musculus GN=Nudt5 PE=2 SV=1;>sp|Q9JKX6|NUDT5_MOUSE ADP-sugar pyrophosphatase OS=Mus musculus GN=Nudt5 PE=1 SV=1	2	4	4	4	1	3	3	1	3	3	1	3	3	27.3	27.3	27.3	17.683	161	161;218	7.11						6			2	1					4.2401e-14	By MS/MS	By MS/MS	By MS/MS	0.50123	0.80445	12.1	4
Q8BY71;A2ATU9	Q8BY71;A2ATU9	5;5	5;5	5;5	Histone acetyltransferase type B catalytic subunit	Hat1	>sp|Q8BY71|HAT1_MOUSE Histone acetyltransferase type B catalytic subunit OS=Mus musculus GN=Hat1 PE=2 SV=1;>tr|A2ATU9|A2ATU9_MOUSE Histone acetyltransferase type B catalytic subunit OS=Mus musculus GN=Hat1 PE=2 SV=1	2	5	5	5	1	4	4	1	4	4	1	4	4	14.2	14.2	14.2	49.278	416	416;423	5.8				1	3	4	1	1							2.058e-248	By MS/MS	By MS/MS	By MS/MS	0.4542	0.72915	20.264	5
A2AU62;Q64012;A2AU61;A2AU60	A2AU62;Q64012;A2AU61	4;4;3;1	4;4;3;1	4;4;3;1	RNA-binding protein Raly	Raly	>tr|A2AU62|A2AU62_MOUSE RNA-binding protein Raly (Fragment) OS=Mus musculus GN=Raly PE=2 SV=1;>sp|Q64012|RALY_MOUSE RNA-binding protein Raly OS=Mus musculus GN=Raly PE=1 SV=3;>tr|A2AU61|A2AU61_MOUSE RNA-binding protein Raly (Fragment) OS=Mus musculus GN=Ra	4	4	4	4	1	2	4	1	2	4	1	2	4	16.8	16.8	16.8	31.69	298	298;312;211;141	6.1				2	1	3	3		1						5.5096e-53	By MS/MS	By MS/MS	By MS/MS	NaN	NaN	NaN	1
A2AU89;P70399;A2AU91	A2AU89;P70399;A2AU91	1;1;1	1;1;1	1;1;1	Tumor suppressor p53-binding protein 1	Trp53bp1;Tp53bp1	>tr|A2AU89|A2AU89_MOUSE Tumor suppressor p53-binding protein 1 OS=Mus musculus GN=Trp53bp1 PE=2 SV=2;>sp|P70399|TP53B_MOUSE Tumor suppressor p53-binding protein 1 OS=Mus musculus GN=Tp53bp1 PE=1 SV=2;>tr|A2AU91|A2AU91_MOUSE Tumor suppressor p53-binding pro	3	1	1	1	1	1	1	1	1	1	1	1	1	0.8	0.8	0.8	207.65	1919	1919;1957;1969	6.67						1	2								2.331e-293	By MS/MS	By MS/MS	By matching	0.50702	0.64015	15.732	3
Q3TUJ9;Q8BKP1;Q3TAI4;Q9CYZ2;A2AUD5;F6VQ81	Q3TUJ9;Q8BKP1;Q3TAI4;Q9CYZ2;A2AUD5;F6VQ81	3;3;3;3;3;2	3;3;3;3;3;2	3;3;3;3;3;2	Tumor protein D54	Tpd52l2	>tr|Q3TUJ9|Q3TUJ9_MOUSE Tumor protein D52-like 2, isoform CRA_a OS=Mus musculus GN=Tpd52l2 PE=2 SV=1;>tr|Q8BKP1|Q8BKP1_MOUSE Tumor protein D52-like 2, isoform CRA_d OS=Mus musculus GN=Tpd52l2 PE=2 SV=1;>tr|Q3TAI4|Q3TAI4_MOUSE Tumor protein D52-like 2, isof	6	3	3	3	1	2	3	1	2	3	1	2	3	24.2	24.2	24.2	20.129	186	186;200;206;220;229;161	3.64	3		3	2		1	2								4.0826e-38	By MS/MS	By MS/MS	By MS/MS	0.81248	1.0121	7.1352	6
A2AUE1;G5E8T0;P60904	A2AUE1;G5E8T0;P60904	1;1;1	1;1;1	1;1;1	DnaJ homolog subfamily C member 5	Dnajc5	>tr|A2AUE1|A2AUE1_MOUSE DnaJ homolog subfamily C member 5 (Fragment) OS=Mus musculus GN=Dnajc5 PE=2 SV=1;>tr|G5E8T0|G5E8T0_MOUSE DnaJ (Hsp40) homolog, subfamily C, member 5, isoform CRA_b OS=Mus musculus GN=Dnajc5 PE=4 SV=1;>sp|P60904|DNJC5_MOUSE DnaJ homo	3	1	1	1	1	0	0	1	0	0	1	0	0	9.9	9.9	9.9	15.819	141	141;167;198	8								1							8.7921e-05	By MS/MS	By matching	By matching	NaN	NaN	NaN	1
A2AUF7;B0R0S4;Q8VCH5	A2AUF7;B0R0S4;Q8VCH5	1;1;1	1;1;1	1;1;1	Rab9 effector protein with kelch motifs	Rabepk	>tr|A2AUF7|A2AUF7_MOUSE Rab9 effector protein with kelch motifs OS=Mus musculus GN=Rabepk PE=2 SV=1;>tr|B0R0S4|B0R0S4_MOUSE Rab9 effector protein with kelch motifs OS=Mus musculus GN=Rabepk PE=2 SV=1;>sp|Q8VCH5|RABEK_MOUSE Rab9 effector protein with kelch	3	1	1	1	0	1	0	0	1	0	0	1	0	4.7	4.7	4.7	34.581	321	321;372;380	7							1								0.0016481	By matching	By MS/MS	By matching	NaN	NaN	NaN	0
A2AUR7;Q9D031;Q01730	A2AUR7;Q9D031;Q01730	1;1;1	1;1;1	1;1;1	Ras suppressor protein 1	Rsu1	>tr|A2AUR7|A2AUR7_MOUSE Ras suppressor protein 1 OS=Mus musculus GN=Rsu1 PE=4 SV=1;>tr|Q9D031|Q9D031_MOUSE Ras suppressor protein 1 OS=Mus musculus GN=Rsu1 PE=2 SV=1;>sp|Q01730|RSU1_MOUSE Ras suppressor protein 1 OS=Mus musculus GN=Rsu1 PE=2 SV=3	3	1	1	1	1	1	1	1	1	1	1	1	1	6.5	6.5	6.5	29.543	260	260;277;277	5.25				1	1	2									3.1334e-08	By MS/MS	By MS/MS	By MS/MS	0.61657	0.83878	4.4773	3
A2AUT3;Q3UA16	A2AUT3;Q3UA16	1;1	1;1	1;1	Kinetochore protein Spc25	Spc25	>tr|A2AUT3|A2AUT3_MOUSE Signal peptidase complex subunit 2 (Fragment) OS=Mus musculus GN=Spc25 PE=2 SV=1;>sp|Q3UA16|SPC25_MOUSE Kinetochore protein Spc25 OS=Mus musculus GN=Spc25 PE=2 SV=1	2	1	1	1	1	0	0	1	0	0	1	0	0	11.4	11.4	11.4	19.603	167	167;226	1	1														0.0007827	By MS/MS	By matching	By matching	NaN	NaN	NaN	1
A2AV19;Q8VBV3	A2AV19;Q8VBV3	1;1	1;1	1;1	Exosome complex component RRP4	Exosc2	>tr|A2AV19|A2AV19_MOUSE Exosome complex component RRP4 (Fragment) OS=Mus musculus GN=Exosc2 PE=2 SV=1;>sp|Q8VBV3|EXOS2_MOUSE Exosome complex component RRP4 OS=Mus musculus GN=Exosc2 PE=2 SV=1	2	1	1	1	1	0	0	1	0	0	1	0	0	7.7	7.7	7.7	27.308	247	247;293	4				1											0.00014986	By MS/MS	By matching	By matching	NaN	NaN	NaN	0
A2AVJ7;Q99PL5	A2AVJ7;Q99PL5	15;15	15;15	15;15	Ribosome-binding protein 1	Rrbp1	>tr|A2AVJ7|A2AVJ7_MOUSE Ribosome-binding protein 1 OS=Mus musculus GN=Rrbp1 PE=2 SV=1;>sp|Q99PL5|RRBP1_MOUSE Ribosome-binding protein 1 OS=Mus musculus GN=Rrbp1 PE=2 SV=2	2	15	15	15	7	8	13	7	8	13	7	8	13	13	13	13	158.39	1464	1464;1605	7.03				3	4	15	1	1	3	2	1	2	1		0	By MS/MS	By MS/MS	By MS/MS	0.61177	0.89696	16.574	20
A2AVP3;Q9DBX2	A2AVP3;Q9DBX2	1;1	1;1	1;1	Phosducin-like protein	Pdcl	>tr|A2AVP3|A2AVP3_MOUSE Phosducin-like protein (Fragment) OS=Mus musculus GN=Pdcl PE=2 SV=1;>sp|Q9DBX2|PHLP_MOUSE Phosducin-like protein OS=Mus musculus GN=Pdcl PE=1 SV=1	2	1	1	1	1	0	0	1	0	0	1	0	0	5.7	5.7	5.7	22.588	193	193;301	8								1							0.0039813	By MS/MS	By matching	By matching	NaN	NaN	NaN	1
A2AW05;Q08943	A2AW05;Q08943	6;6	6;6	6;6	FACT complex subunit SSRP1	Ssrp1	>tr|A2AW05|A2AW05_MOUSE FACT complex subunit SSRP1 (Fragment) OS=Mus musculus GN=Ssrp1 PE=2 SV=1;>sp|Q08943|SSRP1_MOUSE FACT complex subunit SSRP1 OS=Mus musculus GN=Ssrp1 PE=1 SV=2	2	6	6	6	4	3	5	4	3	5	4	3	5	13.8	13.8	13.8	71.527	623	623;708	6	1			2	2	1	5	3							5.4554e-23	By MS/MS	By MS/MS	By MS/MS	0.73439	0.8651	7.177	8
A2AWA9;A2AWB0;A2AWA7	A2AWA9	3;1;1	3;1;1	3;1;1	Rab GTPase-activating protein 1	Rabgap1	>sp|A2AWA9|RBGP1_MOUSE Rab GTPase-activating protein 1 OS=Mus musculus GN=Rabgap1 PE=2 SV=1	3	3	3	3	0	2	2	0	2	2	0	2	2	4.5	4.5	4.5	120.8	1064	1064;148;455	6.4						4		1							1.0311e-41	By matching	By MS/MS	By MS/MS	NaN	NaN	NaN	1
A2AWT6;A2AWT7;A2AWT5;P25976;G3UZW9;E9Q4A8	A2AWT6;A2AWT7;A2AWT5;P25976	3;3;3;3;1;1	3;3;3;3;1;1	3;3;3;3;1;1	Nucleolar transcription factor 1	Ubtf	>tr|A2AWT6|A2AWT6_MOUSE Nucleolar transcription factor 1 OS=Mus musculus GN=Ubtf PE=4 SV=1;>tr|A2AWT7|A2AWT7_MOUSE Nucleolar transcription factor 1 OS=Mus musculus GN=Ubtf PE=4 SV=1;>tr|A2AWT5|A2AWT5_MOUSE Nucleolar transcription factor 1 OS=Mus musculus G	6	3	3	3	2	1	2	2	1	2	2	1	2	5.9	5.9	5.9	85.009	727	727;752;764;765;151;169	3.8	1	1		1		2									3.7873e-25	By MS/MS	By MS/MS	By MS/MS	0.78062	0.93433	5.9619	2
Q9Z103;A2BDX0	Q9Z103;A2BDX0	1;1	1;1	1;1	Activity-dependent neuroprotector homeobox protein	Adnp	>sp|Q9Z103|ADNP_MOUSE Activity-dependent neuroprotector homeobox protein OS=Mus musculus GN=Adnp PE=2 SV=1;>tr|A2BDX0|A2BDX0_MOUSE Activity-dependent neuroprotector homeobox protein OS=Mus musculus GN=Adnp PE=3 SV=1	2	1	1	1	1	0	0	1	0	0	1	0	0	2.3	2.3	2.3	92.062	828	828;1108	6						1									3.835e-08	By MS/MS	By matching	By matching	NaN	NaN	NaN	1
A2BDX2;O70152;F8WII3	A2BDX2;O70152;F8WII3	2;2;1	2;2;1	2;2;1	Dolichol-phosphate mannosyltransferase	Dpm1	>tr|A2BDX2|A2BDX2_MOUSE Dolichol-phosphate mannosyltransferase OS=Mus musculus GN=Dpm1 PE=2 SV=1;>sp|O70152|DPM1_MOUSE Dolichol-phosphate mannosyltransferase OS=Mus musculus GN=Dpm1 PE=2 SV=1;>tr|F8WII3|F8WII3_MOUSE Dolichol-phosphate mannosyltransferase (	3	2	2	2	0	1	1	0	1	1	0	1	1	12	12	12	23.432	208	208;260;121	6.5						1	1								1.0457e-05	By matching	By MS/MS	By MS/MS	NaN	NaN	NaN	1
A2BDX3	A2BDX3	1	1	1	Adenylyltransferase and sulfurtransferase MOCS3;Molybdopterin-synthase adenylyltransferase;Molybdopterin-synthase sulfurtransferase	Mocs3	>sp|A2BDX3|MOCS3_MOUSE Adenylyltransferase and sulfurtransferase MOCS3 OS=Mus musculus GN=Mocs3 PE=2 SV=1	1	1	1	1	1	0	1	1	0	1	1	0	1	3.3	3.3	3.3	49.374	460	460	1.67	1	2													0.00019165	By MS/MS	By matching	By MS/MS	NaN	NaN	NaN	0
A2BE28	A2BE28	3	3	3	Ribosomal biogenesis protein LAS1L	Las1l	>sp|A2BE28|LAS1L_MOUSE Ribosomal biogenesis protein LAS1L OS=Mus musculus GN=Las1l PE=1 SV=1	1	3	3	3	1	2	2	1	2	2	1	2	2	5.2	5.2	5.2	89.413	776	776	7.5						2		3	1						2.4675e-09	By MS/MS	By MS/MS	By MS/MS	NaN	NaN	NaN	0
A2BE93;Q9EQU5;A2BE92	A2BE93;Q9EQU5;A2BE92	5;5;4	5;5;4	5;5;4	Protein SET	Set	>tr|A2BE93|A2BE93_MOUSE Protein SET (Fragment) OS=Mus musculus GN=Set PE=2 SV=1;>sp|Q9EQU5|SET_MOUSE Protein SET OS=Mus musculus GN=Set PE=1 SV=1;>tr|A2BE92|A2BE92_MOUSE Protein SET (Fragment) OS=Mus musculus GN=Set PE=2 SV=1	3	5	5	5	5	4	4	5	4	4	5	4	4	30.2	30.2	30.2	24.923	215	215;289;151	6.56				1	1	11	7	5							0	By MS/MS	By MS/MS	By MS/MS	0.83607	1.0081	25.394	18
A2BFF8;O88487;Q3TPJ8;A2BFF5;A2BFF9	A2BFF8;O88487;Q3TPJ8;A2BFF5;A2BFF9	4;4;4;4;4	4;4;4;4;4	4;4;4;4;4	Cytoplasmic dynein 1 intermediate chain 2	Dync1i2	>tr|A2BFF8|A2BFF8_MOUSE Cytoplasmic dynein 1 intermediate chain 2 OS=Mus musculus GN=Dync1i2 PE=2 SV=1;>sp|O88487|DC1I2_MOUSE Cytoplasmic dynein 1 intermediate chain 2 OS=Mus musculus GN=Dync1i2 PE=2 SV=1;>tr|Q3TPJ8|Q3TPJ8_MOUSE Cytoplasmic dynein 1 interm	5	4	4	4	1	4	3	1	4	3	1	4	3	8.5	8.5	8.5	68.265	611	611;612;632;637;638	7.12						5			3						7.5893e-64	By matching	By MS/MS	By MS/MS	0.82399	1.0906	26.724	5
A2BGI9;A2BGI8	A2BGI9;A2BGI8	1;1	1;1	1;1		Ppih	>tr|A2BGI9|A2BGI9_MOUSE Peptidyl-prolyl cis-trans isomerase H OS=Mus musculus GN=Ppih PE=2 SV=1;>tr|A2BGI8|A2BGI8_MOUSE Peptidyl-prolyl cis-trans isomerase H (Fragment) OS=Mus musculus GN=Ppih PE=2 SV=1	2	1	1	1	0	1	1	0	1	1	0	1	1	8.2	8.2	8.2	14.496	134	134;158	5					2										1.5363e-18	By matching	By MS/MS	By MS/MS	NaN	NaN	NaN	0
A2BH40;E9QAQ7	A2BH40;E9QAQ7	1;1	1;1	1;1	AT-rich interactive domain-containing protein 1A	Arid1a	>sp|A2BH40|ARI1A_MOUSE AT-rich interactive domain-containing protein 1A OS=Mus musculus GN=Arid1a PE=1 SV=1;>tr|E9QAQ7|E9QAQ7_MOUSE AT-rich interactive domain-containing protein 1A OS=Mus musculus GN=Arid1a PE=2 SV=1	2	1	1	1	0	0	1	0	0	1	0	0	1	0.5	0.5	0.5	242.09	2283	2283;2287	5					1										0.0027667	By matching	By matching	By MS/MS	NaN	NaN	NaN	1
A2CES4;Q9CQI7	A2CES4;Q9CQI7	3;3	3;3	3;3	U2 small nuclear ribonucleoprotein B	Snrpb2	>tr|A2CES4|A2CES4_MOUSE U2 small nuclear ribonucleoprotein B (Fragment) OS=Mus musculus GN=Snrpb2 PE=2 SV=1;>sp|Q9CQI7|RU2B_MOUSE U2 small nuclear ribonucleoprotein B OS=Mus musculus GN=Snrpb2 PE=2 SV=1	2	3	3	3	2	1	2	2	1	2	2	1	2	23.1	23.1	23.1	16.009	143	143;225	4.33	1		3	1		3	1								1.6205e-07	By MS/MS	By matching	By MS/MS	0.95574	1.188	10.675	8
A2CG76;Q9Z148	A2CG76;Q9Z148	1;1	1;1	1;1	Histone-lysine N-methyltransferase EHMT2	Ehmt2	>tr|A2CG76|A2CG76_MOUSE Histone-lysine N-methyltransferase EHMT2 OS=Mus musculus GN=Ehmt2 PE=2 SV=1;>sp|Q9Z148|EHMT2_MOUSE Histone-lysine N-methyltransferase EHMT2 OS=Mus musculus GN=Ehmt2 PE=1 SV=2	2	1	1	1	1	0	1	1	0	1	1	0	1	1.5	1.5	1.5	134.69	1229	1229;1263	4.5				1	1										0.0012378	By MS/MS	By matching	By MS/MS	NaN	NaN	NaN	0
Q91YZ8;D3Z5M2;A3KFU5;A3KFU8;Q6PHQ9;G5E8X2	Q91YZ8;D3Z5M2;A3KFU5;A3KFU8;Q6PHQ9	9;9;9;9;9;1	6;6;6;6;6;1	5;5;5;5;5;0		Pabpc4;Gm10110	>tr|Q91YZ8|Q91YZ8_MOUSE Poly(A) binding protein, cytoplasmic 4 OS=Mus musculus GN=Pabpc4 PE=2 SV=1;>tr|D3Z5M2|D3Z5M2_MOUSE Protein Gm10110 OS=Mus musculus GN=Gm10110 PE=4 SV=1;>tr|A3KFU5|A3KFU5_MOUSE Protein Pabpc4 OS=Mus musculus GN=Pabpc4 PE=2 SV=1;>tr|A	6	9	6	5	3	7	9	2	5	6	2	4	5	16.9	10.4	8.9	67.852	615	615;615;631;644;660;370	6.35				3	1	8	2	2					1		9.3388e-75	By MS/MS	By MS/MS	By MS/MS	0.68618	1.0283	21.242	16
E9Q0P6;A3KGA8;P46737	E9Q0P6;A3KGA8;P46737	1;1;1	1;1;1	1;1;1	Lys-63-specific deubiquitinase BRCC36	Brcc3	>tr|E9Q0P6|E9Q0P6_MOUSE Lys-63-specific deubiquitinase BRCC36 (Fragment) OS=Mus musculus GN=Brcc3 PE=2 SV=1;>tr|A3KGA8|A3KGA8_MOUSE Lys-63-specific deubiquitinase BRCC36 (Fragment) OS=Mus musculus GN=Brcc3 PE=2 SV=1;>sp|P46737|BRCC3_MOUSE Lys-63-specific d	3	1	1	1	0	1	1	0	1	1	0	1	1	34	34	34	5.8147	50	50;158;291	6						2									1.7304e-22	By matching	By MS/MS	By MS/MS	NaN	NaN	NaN	0
A3KGB4	A3KGB4	1	1	1	TBC1 domain family member 8B	Tbc1d8b	>sp|A3KGB4|TBC8B_MOUSE TBC1 domain family member 8B OS=Mus musculus GN=Tbc1d8b PE=2 SV=1	1	1	1	1	1	0	0	1	0	0	1	0	0	1.3	1.3	1.3	127.89	1114	1114	4				1											0.0013507	By MS/MS	By matching	By matching	NaN	NaN	NaN	1
Q9D898;A3KGQ6	Q9D898;A3KGQ6	2;2	2;2	2;2	Actin-related protein 2/3 complex subunit 5-like protein	Arpc5l	>sp|Q9D898|ARP5L_MOUSE Actin-related protein 2/3 complex subunit 5-like protein OS=Mus musculus GN=Arpc5l PE=1 SV=1;>tr|A3KGQ6|A3KGQ6_MOUSE Actin-related protein 2/3 complex subunit 5-like protein OS=Mus musculus GN=Arpc5l PE=2 SV=1	2	2	2	2	0	2	2	0	2	2	0	2	2	16.3	16.3	16.3	16.98	153	153;153	6.5						2	2								1.325e-13	By matching	By MS/MS	By MS/MS	NaN	NaN	NaN	0
A3KGR9;Q9D8V0;Q6PGJ8	A3KGR9;Q9D8V0;Q6PGJ8	2;2;1	2;2;1	2;2;1	Minor histocompatibility antigen H13	H13;Hm13	>tr|A3KGR9|A3KGR9_MOUSE Minor histocompatibility antigen H13 (Fragment) OS=Mus musculus GN=H13 PE=2 SV=1;>sp|Q9D8V0|HM13_MOUSE Minor histocompatibility antigen H13 OS=Mus musculus GN=Hm13 PE=1 SV=1;>tr|Q6PGJ8|Q6PGJ8_MOUSE H13 protein OS=Mus musculus GN=H13	3	2	2	2	0	1	2	0	1	2	0	1	2	6.3	6.3	6.3	38.174	347	347;378;224	6						7									6.9409e-22	By matching	By MS/MS	By MS/MS	NaN	NaN	NaN	1
B1AVP1;A3KMF4;E9Q921	B1AVP1;A3KMF4;E9Q921	1;1;1	1;1;1	1;1;1		Aff1	>tr|B1AVP1|B1AVP1_MOUSE AF4/FMR2 family member 1 (Fragment) OS=Mus musculus GN=Aff1 PE=2 SV=1;>tr|A3KMF4|A3KMF4_MOUSE AF4/FMR2 family member 1 OS=Mus musculus GN=Aff1 PE=2 SV=1;>tr|E9Q921|E9Q921_MOUSE AF4/FMR2 family member 1 OS=Mus musculus GN=Aff1 PE=2 S	3	1	1	1	1	0	0	1	0	0	1	0	0	1.7	1.7	1.7	94.383	871	871;1218;1226	11.5											1	1			0.00064566	By MS/MS	By matching	By matching	NaN	NaN	NaN	0
A6H5X4	A6H5X4	1	1	1	PHD finger protein 11	Phf11	>sp|A6H5X4|PHF11_MOUSE PHD finger protein 11 OS=Mus musculus GN=Phf11 PE=2 SV=1	1	1	1	1	0	1	0	0	1	0	0	1	0	3.9	3.9	3.9	37.728	337	337	4				1											0.00091728	By matching	By MS/MS	By matching	NaN	NaN	NaN	0
D6RG65;A6H630	D6RG65;A6H630	1;1	1;1	1;1	UPF0364 protein C6orf211 homolog	1700052N19Rik	>tr|D6RG65|D6RG65_MOUSE Protein 1700052N19Rik OS=Mus musculus GN=1700052N19Rik PE=4 SV=1;>sp|A6H630|CF211_MOUSE UPF0364 protein C6orf211 homolog OS=Mus musculus PE=2 SV=1	2	1	1	1	1	1	1	1	1	1	1	1	1	18.9	18.9	18.9	5.9907	53	53;439	4			1	2	1										1.3978e-48	By matching	By matching	By MS/MS	0.62501	0.88974	10.994	4
E9Q449;A6H8H2	E9Q449;A6H8H2	2;2	2;2	2;2	DENN domain-containing protein 4C	Dennd4c	>tr|E9Q449|E9Q449_MOUSE DENN domain-containing protein 4C OS=Mus musculus GN=Dennd4c PE=2 SV=1;>sp|A6H8H2|DEN4C_MOUSE DENN domain-containing protein 4C OS=Mus musculus GN=Dennd4c PE=1 SV=1	2	2	2	2	1	0	1	1	0	1	1	0	1	2.4	2.4	2.4	178.67	1615	1615;1906	5.5				1			1								1.9788e-34	By MS/MS	By matching	By MS/MS	NaN	NaN	NaN	1
A6ZI44;D3YV98;Q9CPQ9;A6ZI46;A6ZI47	A6ZI44;D3YV98;Q9CPQ9;A6ZI46	15;9;9;9;5	1;1;0;0;0	1;1;0;0;0	Fructose-bisphosphate aldolase	Aldoa;Aldoart1	>tr|A6ZI44|A6ZI44_MOUSE Fructose-bisphosphate aldolase OS=Mus musculus GN=Aldoa PE=2 SV=1;>tr|D3YV98|D3YV98_MOUSE Fructose-bisphosphate aldolase A (Fragment) OS=Mus musculus GN=Aldoa PE=2 SV=1;>tr|Q9CPQ9|Q9CPQ9_MOUSE Fructose-bisphosphate aldolase OS=Mus m	5	15	1	1	13	13	12	1	0	0	1	0	0	51.2	4.8	4.8	45.12	418	418;193;364;419;364	7							2								0	By MS/MS	By matching	By matching	2.238	2.2875	6.687	2
F7ARZ1;A7M7Q8;Q3TI14;Q8VE22	F7ARZ1;A7M7Q8;Q3TI14;Q8VE22	1;1;1;1	1;1;1;1	1;1;1;1	28S ribosomal protein S23, mitochondrial	Mrps23	>tr|F7ARZ1|F7ARZ1_MOUSE 28S ribosomal protein S23, mitochondrial (Fragment) OS=Mus musculus GN=Mrps23 PE=4 SV=1;>tr|A7M7Q8|A7M7Q8_MOUSE 28S ribosomal protein S23, mitochondrial (Fragment) OS=Mus musculus GN=Mrps23 PE=2 SV=1;>tr|Q3TI14|Q3TI14_MOUSE 28S ribo	4	1	1	1	0	1	0	0	1	0	0	1	0	11.7	11.7	11.7	13.295	120	120;121;158;177	6						1									5.6487e-18	By matching	By MS/MS	By matching	NaN	NaN	NaN	1
A8DUK4;P02089;P02088;E9Q223	A8DUK4;P02089;P02088	3;2;2;1	2;1;1;1	2;1;1;1	Hemoglobin subunit beta-2;Hemoglobin subunit beta-1	Hbb-b1;Hbb-b2	>tr|A8DUK4|A8DUK4_MOUSE Beta-globin OS=Mus musculus GN=Hbb-b1 PE=2 SV=1;>sp|P02089|HBB2_MOUSE Hemoglobin subunit beta-2 OS=Mus musculus GN=Hbb-b2 PE=1 SV=2;>sp|P02088|HBB1_MOUSE Hemoglobin subunit beta-1 OS=Mus musculus GN=Hbb-b1 PE=1 SV=2	4	3	2	2	3	2	3	2	2	2	2	2	2	23.1	17	17	15.748	147	147;147;147;103	8.37	3	5	4	3	1				3	4	4	6	5	5	4.4901e-13	By MS/MS	By MS/MS	By MS/MS	0.97136	1.2172	33.163	24
A8Y5E9;B2KGA7;Q505B7	A8Y5E9;B2KGA7;Q505B7	2;2;2	2;2;2	2;2;2	Protein archease	Zbtb8os	>tr|A8Y5E9|A8Y5E9_MOUSE Protein archease OS=Mus musculus GN=Zbtb8os PE=2 SV=1;>tr|B2KGA7|B2KGA7_MOUSE Protein archease OS=Mus musculus GN=Zbtb8os PE=2 SV=1;>sp|Q505B7|ARCH_MOUSE Protein archease OS=Mus musculus GN=Zbtb8os PE=2 SV=2	3	2	2	2	1	1	0	1	1	0	1	1	0	12.5	12.5	12.5	15.677	136	136;167;168	4				2											3.3052e-102	By MS/MS	By MS/MS	By matching	NaN	NaN	NaN	1
A8Y5G7;O35654	A8Y5G7;O35654	1;1	1;1	1;1	DNA polymerase delta subunit 2	Pold2	>tr|A8Y5G7|A8Y5G7_MOUSE DNA polymerase delta subunit 2 (Fragment) OS=Mus musculus GN=Pold2 PE=2 SV=1;>sp|O35654|DPOD2_MOUSE DNA polymerase delta subunit 2 OS=Mus musculus GN=Pold2 PE=2 SV=2	2	1	1	1	0	0	1	0	0	1	0	0	1	5.8	5.8	5.8	26.355	241	241;469	7							1								5.3003e-32	By matching	By matching	By MS/MS	NaN	NaN	NaN	0
B0QZF8;B1AQJ2	B0QZF8;B1AQJ2	1;1	1;1	1;1	Ubiquitin carboxyl-terminal hydrolase 36	Usp36	>tr|B0QZF8|B0QZF8_MOUSE Ubiquitin carboxyl-terminal hydrolase 36 (Fragment) OS=Mus musculus GN=Usp36 PE=2 SV=1;>sp|B1AQJ2|UBP36_MOUSE Ubiquitin carboxyl-terminal hydrolase 36 OS=Mus musculus GN=Usp36 PE=2 SV=1	2	1	1	1	0	1	0	0	1	0	0	1	0	1.9	1.9	1.9	96.528	890	890;1098	5					1										1.1816e-15	By matching	By MS/MS	By matching	NaN	NaN	NaN	1
B0QZT9;Q8BHJ9	B0QZT9;Q8BHJ9	1;1	1;1	1;1	Pre-mRNA-splicing factor SLU7	Slu7	>tr|B0QZT9|B0QZT9_MOUSE Pre-mRNA-splicing factor SLU7 (Fragment) OS=Mus musculus GN=Slu7 PE=2 SV=1;>sp|Q8BHJ9|SLU7_MOUSE Pre-mRNA-splicing factor SLU7 OS=Mus musculus GN=Slu7 PE=1 SV=1	2	1	1	1	0	1	1	0	1	1	0	1	1	15.7	15.7	15.7	12.451	108	108;585	2.75		1	3												7.3781e-20	By matching	By MS/MS	By MS/MS	0.71571	1.0938	6.4599	3
B0R030;O09044;Q9D3L3;B0R029;E9Q8A1	B0R030;O09044;Q9D3L3;B0R029;E9Q8A1	3;3;3;2;2	3;3;3;2;2	3;3;3;2;2	Synaptosomal-associated protein 23;Synaptosomal-associated protein	Snap23	>tr|B0R030|B0R030_MOUSE Synaptosomal-associated protein 23 (Fragment) OS=Mus musculus GN=Snap23 PE=2 SV=1;>sp|O09044|SNP23_MOUSE Synaptosomal-associated protein 23 OS=Mus musculus GN=Snap23 PE=1 SV=1;>tr|Q9D3L3|Q9D3L3_MOUSE Synaptosomal-associated protein	5	3	3	3	2	3	2	2	3	2	2	3	2	25.9	25.9	25.9	17.894	162	162;210;221;86;98	5.36	2		2	2		1			3	1					1.8925e-52	By MS/MS	By MS/MS	By MS/MS	NaN	NaN	NaN	1
B0R091;P61022	B0R091;P61022	2;2	2;2	2;2	Calcineurin B homologous protein 1	Chp1	>tr|B0R091|B0R091_MOUSE Protein Gm20056 OS=Mus musculus GN=Chp1 PE=2 SV=1;>sp|P61022|CHP1_MOUSE Calcineurin B homologous protein 1 OS=Mus musculus GN=Chp1 PE=1 SV=2	2	2	2	2	0	0	2	0	0	2	0	0	2	12	12	12	21.997	191	191;195	8						1				1					6.9765e-05	By matching	By matching	By MS/MS	NaN	NaN	NaN	0
B0R1E3;P70349	B0R1E3;P70349	1;1	1;1	1;1	Histidine triad nucleotide-binding protein 1	Hint1	>tr|B0R1E3|B0R1E3_MOUSE Histidine triad nucleotide-binding protein 1 OS=Mus musculus GN=Hint1 PE=2 SV=1;>sp|P70349|HINT1_MOUSE Histidine triad nucleotide-binding protein 1 OS=Mus musculus GN=Hint1 PE=1 SV=3	2	1	1	1	0	1	1	0	1	1	0	1	1	11.8	11.8	11.8	13.438	119	119;126	6.25						3	1								3.2686e-40	By matching	By MS/MS	By MS/MS	0.65414	1.1395	10.996	4
Q9D7X3;B1AQF4;Q3V2Y9;H3BKD1;H3BKL8	Q9D7X3;B1AQF4;Q3V2Y9;H3BKD1;H3BKL8	3;3;2;2;2	3;3;2;2;2	3;3;2;2;2	Dual specificity protein phosphatase 3	Dusp3	>sp|Q9D7X3|DUS3_MOUSE Dual specificity protein phosphatase 3 OS=Mus musculus GN=Dusp3 PE=1 SV=1;>tr|B1AQF4|B1AQF4_MOUSE Dual-specificity protein phosphatase 3 OS=Mus musculus GN=Dusp3 PE=2 SV=1;>tr|Q3V2Y9|Q3V2Y9_MOUSE Dual-specificity protein phosphatase 3	5	3	3	3	2	1	3	2	1	3	2	1	3	25.4	25.4	25.4	20.472	185	185;210;117;118;145	6.11				1	1	5		2							1.614e-113	By MS/MS	By MS/MS	By MS/MS	0.53598	0.91713	21.893	5
B1AQG7;Q8CCB2;Q99LA2;E9PW12;Q9JMD0	B1AQG7;Q8CCB2;Q99LA2;E9PW12;Q9JMD0	1;1;1;1;1	1;1;1;1;1	1;1;1;1;1		Zfp207	>tr|B1AQG7|B1AQG7_MOUSE Protein Zfp207 (Fragment) OS=Mus musculus GN=Zfp207 PE=2 SV=1;>tr|Q8CCB2|Q8CCB2_MOUSE Protein Zfp207 OS=Mus musculus GN=Zfp207 PE=2 SV=1;>tr|Q99LA2|Q99LA2_MOUSE Protein Zfp207 OS=Mus musculus GN=Zfp207 PE=2 SV=1;>tr|E9PW12|E9PW12_MO	5	1	1	1	0	1	0	0	1	0	0	1	0	5.7	5.7	5.7	25.03	227	227;329;464;479;495	6						1									0.0025155	By matching	By MS/MS	By matching	NaN	NaN	NaN	0
B1AQX9;Q9QWI6;B1AQX8;B1AQX6;B1AQX7	B1AQX9;Q9QWI6;B1AQX8;B1AQX6;B1AQX7	2;2;1;1;1	2;2;1;1;1	2;2;1;1;1	SRC kinase signaling inhibitor 1	Srcin1	>tr|B1AQX9|B1AQX9_MOUSE SRC kinase-signaling inhibitor 1 OS=Mus musculus GN=Srcin1 PE=2 SV=1;>sp|Q9QWI6|SRCN1_MOUSE SRC kinase signaling inhibitor 1 OS=Mus musculus GN=Srcin1 PE=1 SV=2;>tr|B1AQX8|B1AQX8_MOUSE SRC kinase-signaling inhibitor 1 (Fragment) OS=	5	2	2	2	0	0	2	0	0	2	0	0	2	2.5	2.5	2.5	130.61	1217	1217;1250;474;1174;1198	9.5					1									1	0.001962	By matching	By matching	By MS/MS	NaN	NaN	NaN	1
B1B0B3;Q0VF62;Q8CCN5;B1AR74	B1B0B3;Q0VF62;Q8CCN5;B1AR74	1;1;1;1	1;1;1;1	1;1;1;1	Breast carcinoma-amplified sequence 3 homolog	Bcas3	>tr|B1B0B3|B1B0B3_MOUSE Breast carcinoma-amplified sequence 3 homolog (Fragment) OS=Mus musculus GN=Bcas3 PE=2 SV=1;>tr|Q0VF62|Q0VF62_MOUSE Bcas3 protein OS=Mus musculus GN=Bcas3 PE=2 SV=1;>sp|Q8CCN5|BCAS3_MOUSE Breast carcinoma-amplified sequence 3 homolo	4	1	1	1	0	0	1	0	0	1	0	0	1	9.2	9.2	9.2	13.537	120	120;913;928;943	4				1											0.0080988	By matching	By matching	By MS/MS	NaN	NaN	NaN	0
B1ARC5;B1ARC2;Q8BWY7	B1ARC5;B1ARC2;Q8BWY7	1;1;1	1;1;1	1;1;1	Zinc transporter ZIP11	Slc39a11	>tr|B1ARC5|B1ARC5_MOUSE Zinc transporter ZIP11 (Fragment) OS=Mus musculus GN=Slc39a11 PE=2 SV=1;>tr|B1ARC2|B1ARC2_MOUSE Zinc transporter ZIP11 (Fragment) OS=Mus musculus GN=Slc39a11 PE=2 SV=1;>sp|Q8BWY7|S39AB_MOUSE Zinc transporter ZIP11 OS=Mus musculus GN	3	1	1	1	1	0	1	1	0	1	1	0	1	10	10	10	15.617	150	150;200;342	4.5				1	1										0.00074879	By MS/MS	By matching	By MS/MS	NaN	NaN	NaN	0
F7ACR9;E9QNP1;E9QA63;B1ARU4;Q9QXZ0;E9PVY8;F6Q750;B1ARU1;F6XCT0;F6SHS0;F7AB76	F7ACR9;E9QNP1;E9QA63;B1ARU4;Q9QXZ0;E9PVY8;F6Q750;B1ARU1	11;11;11;11;11;11;10;8;3;3;1	11;11;11;11;11;11;10;8;3;3;1	11;11;11;11;11;11;10;8;3;3;1	Microtubule-actin cross-linking factor 1	Macf1	>tr|F7ACR9|F7ACR9_MOUSE Microtubule-actin cross-linking factor 1 (Fragment) OS=Mus musculus GN=Macf1 PE=2 SV=1;>tr|E9QNP1|E9QNP1_MOUSE Microtubule-actin cross-linking factor 1 OS=Mus musculus GN=Macf1 PE=4 SV=2;>tr|E9QA63|E9QA63_MOUSE Microtubule-actin cro	11	11	11	11	6	4	4	6	4	4	6	4	4	3.2	3.2	3.2	608.23	5333	5333;5478;7351;7353;7354;7355;4429;5895;1837;2030;370	5.93				4	2	6	1		1		1				1.2928e-115	By MS/MS	By MS/MS	By MS/MS	0.70326	1.014	24.968	2
Q9D186;B1ASQ2;Q9DCZ4	Q9D186;B1ASQ2;Q9DCZ4	2;2;2	2;2;2	2;2;2	Apolipoprotein O	Apoo	>tr|Q9D186|Q9D186_MOUSE Apolipoprotein O OS=Mus musculus GN=Apoo PE=2 SV=1;>tr|B1ASQ2|B1ASQ2_MOUSE Apolipoprotein O OS=Mus musculus GN=Apoo PE=2 SV=1;>sp|Q9DCZ4|APOO_MOUSE Apolipoprotein O OS=Mus musculus GN=Apoo PE=2 SV=1	3	2	2	2	0	1	1	0	1	1	0	1	1	15.9	15.9	15.9	18.798	164	164;198;212	6					1		1								8.9277e-05	By matching	By MS/MS	By MS/MS	NaN	NaN	NaN	1
B1ASW5;Q5NCF2	B1ASW5;Q5NCF2	1;1	1;1	1;1	Trafficking protein particle complex subunit 1	Trappc1	>tr|B1ASW5|B1ASW5_MOUSE Trafficking protein particle complex 1, isoform CRA_a OS=Mus musculus GN=Trappc1 PE=4 SV=1;>sp|Q5NCF2|TPPC1_MOUSE Trafficking protein particle complex subunit 1 OS=Mus musculus GN=Trappc1 PE=1 SV=1	2	1	1	1	0	0	1	0	0	1	0	0	1	11.9	11.9	11.9	15.752	135	135;145	6						1									0.00056026	By matching	By matching	By MS/MS	NaN	NaN	NaN	0
B1ASZ3;Q64516;Q9WU65	B1ASZ3;Q64516	7;7;3	7;7;3	5;5;2	Glycerol kinase	Gyk;Gk	>tr|B1ASZ3|B1ASZ3_MOUSE Glycerol kinase OS=Mus musculus GN=Gyk PE=2 SV=1;>sp|Q64516|GLPK_MOUSE Glycerol kinase OS=Mus musculus GN=Gk PE=2 SV=2	3	7	7	5	2	4	7	2	4	7	1	3	5	15	15	9.6	59.832	552	552;559;554	6.29						10	4								1.3717e-16	By MS/MS	By MS/MS	By MS/MS	0.50729	0.73041	18.901	9
Q3TJN5;B1AT03;Q3UC82;Q80ZH7;P97386;K4DI59	Q3TJN5;B1AT03;Q3UC82;Q80ZH7;P97386;K4DI59	1;1;1;1;1;1	1;1;1;1;1;1	1;1;1;1;1;1	DNA ligase;DNA ligase 3	Lig3	>tr|Q3TJN5|Q3TJN5_MOUSE DNA ligase 3 OS=Mus musculus GN=Lig3 PE=2 SV=1;>tr|B1AT03|B1AT03_MOUSE DNA ligase OS=Mus musculus GN=Lig3 PE=3 SV=1;>tr|Q3UC82|Q3UC82_MOUSE DNA ligase OS=Mus musculus GN=Lig3 PE=2 SV=1;>tr|Q80ZH7|Q80ZH7_MOUSE DNA ligase OS=Mus muscu	6	1	1	1	1	0	0	1	0	0	1	0	0	3.2	3.2	3.2	48.033	431	431;953;1011;1012;1015;1016	4				1											4.1572e-207	By MS/MS	By matching	By matching	NaN	NaN	NaN	0
B1AT36;Q9D8W5;Q3TRH2	B1AT36;Q9D8W5;Q3TRH2	7;7;4	7;7;4	7;7;4	26S proteasome non-ATPase regulatory subunit 12	Psmd12	>tr|B1AT36|B1AT36_MOUSE 26S proteasome non-ATPase regulatory subunit 12 OS=Mus musculus GN=Psmd12 PE=2 SV=1;>sp|Q9D8W5|PSD12_MOUSE 26S proteasome non-ATPase regulatory subunit 12 OS=Mus musculus GN=Psmd12 PE=1 SV=4;>tr|Q3TRH2|Q3TRH2_MOUSE 26S proteasome no	3	7	7	7	2	5	3	2	5	3	2	5	3	17.4	17.4	17.4	50.569	436	436;456;418	6.73					1	3	5	2							1.1235e-157	By MS/MS	By MS/MS	By MS/MS	0.77792	1.1746	12.324	8
Q9D0M1;B1AT82	Q9D0M1;B1AT82	1;1	1;1	1;1	Phosphoribosyl pyrophosphate synthase-associated protein 1	Prpsap1	>sp|Q9D0M1|KPRA_MOUSE Phosphoribosyl pyrophosphate synthase-associated protein 1 OS=Mus musculus GN=Prpsap1 PE=1 SV=1;>tr|B1AT82|B1AT82_MOUSE MCG6846, isoform CRA_c OS=Mus musculus GN=Prpsap1 PE=4 SV=1	2	1	1	1	1	0	0	1	0	0	1	0	0	6.2	6.2	6.2	39.431	356	356;385	6						1									0.0023832	By MS/MS	By matching	By matching	NaN	NaN	NaN	1
B1AT92;Q60631;B1AT95	B1AT92;Q60631	3;3;1	3;3;1	3;3;1	Growth factor receptor-bound protein 2	Grb2	>tr|B1AT92|B1AT92_MOUSE Growth factor receptor-bound protein 2 OS=Mus musculus GN=Grb2 PE=2 SV=1;>sp|Q60631|GRB2_MOUSE Growth factor receptor-bound protein 2 OS=Mus musculus GN=Grb2 PE=1 SV=1	3	3	3	3	0	0	3	0	0	3	0	0	3	13.8	13.8	13.8	23.587	203	203;217;71	8						1		1		1					4.3852e-52	By matching	By matching	By MS/MS	0.97577	1.2528	37.301	2
Q60787;B1ATD2	Q60787;B1ATD2	1;1	1;1	1;1	Lymphocyte cytosolic protein 2	Lcp2	>sp|Q60787|LCP2_MOUSE Lymphocyte cytosolic protein 2 OS=Mus musculus GN=Lcp2 PE=1 SV=2;>tr|B1ATD2|B1ATD2_MOUSE Lymphocyte cytosolic protein 2 OS=Mus musculus GN=Lcp2 PE=2 SV=1	2	1	1	1	1	1	1	1	1	1	1	1	1	2.3	2.3	2.3	60.238	533	533;534	7.67							1	2							0.0017324	By MS/MS	By MS/MS	By MS/MS	NaN	NaN	NaN	0
P47740;B1AV77;B1ATI0	P47740;B1AV77;B1ATI0	1;1;1	1;1;1	1;1;1	Fatty aldehyde dehydrogenase	Aldh3a2	>sp|P47740|AL3A2_MOUSE Fatty aldehyde dehydrogenase OS=Mus musculus GN=Aldh3a2 PE=2 SV=2;>tr|B1AV77|B1AV77_MOUSE Fatty aldehyde dehydrogenase OS=Mus musculus GN=Aldh3a2 PE=2 SV=1;>tr|B1ATI0|B1ATI0_MOUSE Fatty aldehyde dehydrogenase OS=Mus musculus GN=Aldh3	3	1	1	1	0	1	0	0	1	0	0	1	0	3.1	3.1	3.1	53.97	484	484;487;532	6						1									1.9973e-07	By matching	By MS/MS	By matching	NaN	NaN	NaN	1
B1ATI9;Q3U432;Q60780	B1ATI9;Q3U432;Q60780	1;1;1	1;1;1	1;1;1	Growth arrest-specific protein 7	Gas7	>tr|B1ATI9|B1ATI9_MOUSE Growth arrest-specific protein 7 OS=Mus musculus GN=Gas7 PE=4 SV=1;>tr|Q3U432|Q3U432_MOUSE Growth arrest-specific protein 7 OS=Mus musculus GN=Gas7 PE=2 SV=1;>sp|Q60780|GAS7_MOUSE Growth arrest-specific protein 7 OS=Mus musculus GN=	3	1	1	1	0	1	0	0	1	0	0	1	0	3.6	3.6	3.6	47.261	412	412;416;421	6						1									0.00083349	By matching	By MS/MS	By matching	NaN	NaN	NaN	0
B1ATP7;Q80Y81;B1ATP9	B1ATP7;Q80Y81	6;6;1	6;6;1	6;6;1	Zinc phosphodiesterase ELAC protein 2	Elac2	>tr|B1ATP7|B1ATP7_MOUSE Zinc phosphodiesterase ELAC protein 2 OS=Mus musculus GN=Elac2 PE=2 SV=1;>sp|Q80Y81|RNZ2_MOUSE Zinc phosphodiesterase ELAC protein 2 OS=Mus musculus GN=Elac2 PE=1 SV=1	3	6	6	6	4	1	5	4	1	5	4	1	5	10	10	10	91.946	823	823;831;208	5.8				1	1	7	1								7.4514e-15	By MS/MS	By MS/MS	By MS/MS	0.62262	0.8059	12.106	6
B1ATZ0;B1ATZ1;Q99LI8;Q3UMA3;B1ATY9;F6VV02	B1ATZ0;B1ATZ1;Q99LI8;Q3UMA3;B1ATY9	4;4;4;4;2;1	4;4;4;4;2;1	4;4;4;4;2;1	Hepatocyte growth factor-regulated tyrosine kinase substrate	Hgs	>tr|B1ATZ0|B1ATZ0_MOUSE Hepatocyte growth factor-regulated tyrosine kinase substrate OS=Mus musculus GN=Hgs PE=2 SV=1;>tr|B1ATZ1|B1ATZ1_MOUSE Hepatocyte growth factor-regulated tyrosine kinase substrate OS=Mus musculus GN=Hgs PE=2 SV=1;>sp|Q99LI8|HGS_MOUSE	6	4	4	4	2	2	2	2	2	2	2	2	2	9.5	9.5	9.5	85.778	766	766;767;775;776;245;294	7.67				1			2		2	1					2.1585e-33	By MS/MS	By MS/MS	By MS/MS	1.0539	1.2252	23.343	3
B1AU25;Q9Z0X1	B1AU25;Q9Z0X1	9;9	9;9	9;9	Apoptosis-inducing factor 1, mitochondrial	Aifm1	>tr|B1AU25|B1AU25_MOUSE Apoptosis-inducing factor 1, mitochondrial OS=Mus musculus GN=Aifm1 PE=2 SV=1;>sp|Q9Z0X1|AIFM1_MOUSE Apoptosis-inducing factor 1, mitochondrial OS=Mus musculus GN=Aifm1 PE=1 SV=1	2	9	9	9	4	4	6	4	4	6	4	4	6	17.8	17.8	17.8	66.113	608	608;612	6.31					1	9	6								1.6734e-59	By MS/MS	By MS/MS	By MS/MS	0.45169	0.772	25.919	7
B1AU76;Q99MD9;B1AU75	B1AU76;Q99MD9;B1AU75	7;7;7	7;7;7	7;7;7	Nuclear autoantigenic sperm protein	Nasp	>tr|B1AU76|B1AU76_MOUSE Nuclear autoantigenic sperm protein OS=Mus musculus GN=Nasp PE=2 SV=1;>sp|Q99MD9|NASP_MOUSE Nuclear autoantigenic sperm protein OS=Mus musculus GN=Nasp PE=1 SV=2;>tr|B1AU75|B1AU75_MOUSE Nuclear autoantigenic sperm protein OS=Mus mus	3	7	7	7	3	5	2	3	5	2	3	5	2	17	17	17	48.765	448	448;773;773	7						5	3		1	1					2.9305e-34	By MS/MS	By MS/MS	By MS/MS	0.7089	1.0199	12.597	9
B1AUD9;Q9DBG9	B1AUD9;Q9DBG9	1;1	1;1	1;1	Tax1-binding protein 3	Tax1bp3	>tr|B1AUD9|B1AUD9_MOUSE Tax1-binding protein 3 OS=Mus musculus GN=Tax1bp3 PE=2 SV=1;>sp|Q9DBG9|TX1B3_MOUSE Tax1-binding protein 3 OS=Mus musculus GN=Tax1bp3 PE=1 SV=1	2	1	1	1	0	1	1	0	1	1	0	1	1	14.3	14.3	14.3	11.037	98	98;124	3.5			2	2											0.00016641	By matching	By MS/MS	By MS/MS	NaN	NaN	NaN	0
B1AUN2;B1AUN3;Q3UKV0	B1AUN2;B1AUN3;Q3UKV0	4;3;3	4;3;3	4;3;3		Eif2b3	>tr|B1AUN2|B1AUN2_MOUSE MCG14442 OS=Mus musculus GN=Eif2b3 PE=4 SV=1;>tr|B1AUN3|B1AUN3_MOUSE Protein Eif2b3 OS=Mus musculus GN=Eif2b3 PE=2 SV=1;>tr|Q3UKV0|Q3UKV0_MOUSE Protein Eif2b3 OS=Mus musculus GN=Eif2b3 PE=2 SV=1	3	4	4	4	2	1	2	2	1	2	2	1	2	12.4	12.4	12.4	50.488	452	452;401;445	6				2	1	1					1				3.5684e-17	By MS/MS	By MS/MS	By MS/MS	0.97192	1.0311	12.711	3
B1AV65;B1AV66;Q8BR70	B1AV65;B1AV66;Q8BR70	1;1;1	1;1;1	1;1;1	Protein YIPF6	Yipf6	>tr|B1AV65|B1AV65_MOUSE Protein YIPF6 (Fragment) OS=Mus musculus GN=Yipf6 PE=2 SV=1;>tr|B1AV66|B1AV66_MOUSE Protein YIPF6 (Fragment) OS=Mus musculus GN=Yipf6 PE=2 SV=1;>sp|Q8BR70|YIPF6_MOUSE Protein YIPF6 OS=Mus musculus GN=Yipf6 PE=2 SV=1	3	1	1	1	1	1	1	1	1	1	1	1	1	29.1	29.1	29.1	5.7682	55	55;198;236	2	2	1	2												8.7197e-16	By MS/MS	By MS/MS	By MS/MS	0.9071	1.095	14.954	2
B1AWE0;Q6PFA2;B1AWE1;O08585;B1AWD8;B1AWD9	B1AWE0;Q6PFA2;B1AWE1;O08585;B1AWD8;B1AWD9	4;4;3;3;3;3	4;4;3;3;3;3	4;4;3;3;3;3	Clathrin light chain A	Clta	>tr|B1AWE0|B1AWE0_MOUSE Clathrin light chain A OS=Mus musculus GN=Clta PE=2 SV=1;>tr|Q6PFA2|Q6PFA2_MOUSE Clathrin light chain A OS=Mus musculus GN=Clta PE=2 SV=1;>tr|B1AWE1|B1AWE1_MOUSE Clathrin light chain A OS=Mus musculus GN=Clta PE=2 SV=1;>sp|O08585|CL	6	4	4	4	2	3	1	2	3	1	2	3	1	21.3	21.3	21.3	23.478	216	216;218;230;235;236;248	5.83				1	1	2	2								1.6333e-40	By MS/MS	By MS/MS	By MS/MS	NaN	NaN	NaN	1
B1AWT7;F6SPK0;Q9JJZ4	B1AWT7;F6SPK0;Q9JJZ4	1;1;1	1;1;1	1;1;1	Ubiquitin-conjugating enzyme E2 J1	Ube2j1	>tr|B1AWT7|B1AWT7_MOUSE Ubiquitin-conjugating enzyme E2 J1 (Fragment) OS=Mus musculus GN=Ube2j1 PE=2 SV=1;>tr|F6SPK0|F6SPK0_MOUSE Ubiquitin-conjugating enzyme E2 J1 (Fragment) OS=Mus musculus GN=Ube2j1 PE=4 SV=1;>sp|Q9JJZ4|UB2J1_MOUSE Ubiquitin-conjugating	3	1	1	1	0	1	0	0	1	0	0	1	0	9.6	9.6	9.6	16.784	157	157;262;318	6						1									0.00098564	By matching	By MS/MS	By matching	NaN	NaN	NaN	0
Q99K51;B1AX58;Q3V0K9	Q99K51;B1AX58	13;13;2	10;10;1	10;10;1	Plastin-3	Pls3	>sp|Q99K51|PLST_MOUSE Plastin-3 OS=Mus musculus GN=Pls3 PE=1 SV=3;>tr|B1AX58|B1AX58_MOUSE Plastin-3 OS=Mus musculus GN=Pls3 PE=2 SV=1	3	13	10	10	4	5	10	3	4	7	3	4	7	22.5	17.6	17.6	70.741	630	630;639;630	6.2			1	3		6	2	2				1			1.1353e-51	By MS/MS	By MS/MS	By MS/MS	0.93903	1.2198	26.275	14
B1AZI6	B1AZI6	2	2	2	THO complex subunit 2	Thoc2	>sp|B1AZI6|THOC2_MOUSE THO complex subunit 2 OS=Mus musculus GN=Thoc2 PE=2 SV=1	1	2	2	2	1	1	2	1	1	2	1	1	2	1.8	1.8	1.8	182.77	1594	1594	5.25				1	1	2									8.9806e-19	By MS/MS	By MS/MS	By MS/MS	0.83745	1.0326	9.659	3
Q05793;B1B0C7;E9PZ16	Q05793;B1B0C7;E9PZ16	1;1;1	1;1;1	1;1;1	Basement membrane-specific heparan sulfate proteoglycan core protein;Endorepellin;LG3 peptide	Hspg2	>sp|Q05793|PGBM_MOUSE Basement membrane-specific heparan sulfate proteoglycan core protein OS=Mus musculus GN=Hspg2 PE=1 SV=1;>tr|B1B0C7|B1B0C7_MOUSE Basement membrane-specific heparan sulfate proteoglycan core protein OS=Mus musculus GN=Hspg2 PE=2 SV=1;>t	3	1	1	1	0	1	0	0	1	0	0	1	0	0.3	0.3	0.3	398.29	3707	3707;4375;4383	8								1							0.023953	By matching	By MS/MS	By matching	NaN	NaN	NaN	0
B1B1D8;Q9D773	B1B1D8;Q9D773	1;1	1;1	1;1	39S ribosomal protein L2, mitochondrial	Mrpl2	>tr|B1B1D8|B1B1D8_MOUSE 39S ribosomal protein L2, mitochondrial OS=Mus musculus GN=Mrpl2 PE=2 SV=1;>sp|Q9D773|RM02_MOUSE 39S ribosomal protein L2, mitochondrial OS=Mus musculus GN=Mrpl2 PE=2 SV=1	2	1	1	1	1	0	0	1	0	0	1	0	0	10.2	10.2	10.2	33.099	304	304;306	6						1									3.67e-10	By MS/MS	By matching	By matching	NaN	NaN	NaN	0
B2FDH7;B2FDH0;P52483	B2FDH7;B2FDH0;P52483	1;1;1	1;1;1	1;1;1	Ubiquitin-conjugating enzyme E2 E3	Ube2e3	>tr|B2FDH7|B2FDH7_MOUSE Ubiquitin-conjugating enzyme E2 E3 (Fragment) OS=Mus musculus GN=Ube2e3 PE=2 SV=1;>tr|B2FDH0|B2FDH0_MOUSE Ubiquitin-conjugating enzyme E2 E3 (Fragment) OS=Mus musculus GN=Ube2e3 PE=2 SV=1;>sp|P52483|UB2E3_MOUSE Ubiquitin-conjugating	3	1	1	1	1	0	0	1	0	0	1	0	0	43.9	43.9	43.9	4.4795	41	41;104;207	4				1											0.00049029	By MS/MS	By matching	By matching	NaN	NaN	NaN	0
H3BJY4;H3BLR8;B2KF67;I1E4X7;Q9JI46	H3BJY4;H3BLR8;B2KF67;I1E4X7;Q9JI46	1;1;1;1;1	1;1;1;1;1	1;1;1;1;1	Diphosphoinositol polyphosphate phosphohydrolase 1	Nudt3	>tr|H3BJY4|H3BJY4_MOUSE Diphosphoinositol polyphosphate phosphohydrolase 1 (Fragment) OS=Mus musculus GN=Nudt3 PE=2 SV=1;>tr|H3BLR8|H3BLR8_MOUSE Diphosphoinositol polyphosphate phosphohydrolase 1 OS=Mus musculus GN=Nudt3 PE=2 SV=1;>tr|B2KF67|B2KF67_MOUSE D	5	1	1	1	0	0	1	0	0	1	0	0	1	33.3	33.3	33.3	6.9208	60	60;122;139;159;168	6						1									9.7348e-07	By matching	By matching	By MS/MS	NaN	NaN	NaN	0
B2KF76;Q61216	B2KF76;Q61216	1;1	1;1	1;1	Double-strand break repair protein MRE11A	Mre11a	>tr|B2KF76|B2KF76_MOUSE Double-strand break repair protein MRE11A (Fragment) OS=Mus musculus GN=Mre11a PE=2 SV=1;>sp|Q61216|MRE11_MOUSE Double-strand break repair protein MRE11A OS=Mus musculus GN=Mre11a PE=2 SV=1	2	1	1	1	0	0	1	0	0	1	0	0	1	6.9	6.9	6.9	22.788	203	203;706	2		1													0.013641	By matching	By matching	By MS/MS	NaN	NaN	NaN	1
M0QWJ2;M0QWQ0;Q8VEE0;B2KGF0	M0QWJ2;M0QWQ0;Q8VEE0;B2KGF0	1;1;1;1	1;1;1;1	1;1;1;1	Ribulose-phosphate 3-epimerase	Rpe	>tr|M0QWJ2|M0QWJ2_MOUSE Ribulose-phosphate 3-epimerase OS=Mus musculus GN=Rpe PE=4 SV=1;>tr|M0QWQ0|M0QWQ0_MOUSE Ribulose-phosphate 3-epimerase OS=Mus musculus GN=Rpe PE=4 SV=1;>sp|Q8VEE0|RPE_MOUSE Ribulose-phosphate 3-epimerase OS=Mus musculus GN=Rpe PE=2	4	1	1	1	0	0	1	0	0	1	0	0	1	46.3	46.3	46.3	4.2679	41	41;71;228;235	6						1									0.0001497	By matching	By matching	By MS/MS	NaN	NaN	NaN	0
B2M1R6;P61979;H3BLL4;D3Z5X4;D3YWG1;H3BKD0;H3BK96;H3BKI8;H3BLP7;Q8BT23;H3BJ43;H3BJS9	B2M1R6;P61979;H3BLL4;D3Z5X4;D3YWG1;H3BKD0	17;16;12;11;11;10;8;6;5;4;3;1	17;16;12;11;11;10;8;6;5;4;3;1	17;16;12;11;11;10;8;6;5;4;3;1	Heterogeneous nuclear ribonucleoprotein K	Hnrnpk;Gm7964	>tr|B2M1R6|B2M1R6_MOUSE Heterogeneous nuclear ribonucleoprotein K OS=Mus musculus GN=Hnrnpk PE=2 SV=1;>sp|P61979|HNRPK_MOUSE Heterogeneous nuclear ribonucleoprotein K OS=Mus musculus GN=Hnrnpk PE=1 SV=1;>tr|H3BLL4|H3BLL4_MOUSE Heterogeneous nuclear ribonuc	12	17	17	17	12	13	15	12	13	15	12	13	15	47.5	47.5	47.5	48.562	440	440;463;394;439;463;299;257;178;210;97;77;87	5.57	4	7	6	9	10	26	8	1	9	2		1	1		0	By MS/MS	By MS/MS	By MS/MS	0.65554	0.90415	10.18	39
Q9D1L0;D3Z5B1;B2RPU8	Q9D1L0;D3Z5B1;B2RPU8	2;2;2	2;2;2	2;2;2	Coiled-coil-helix-coiled-coil-helix domain-containing protein 2, mitochondrial	Chchd2;2410018M08Rik	>sp|Q9D1L0|CHCH2_MOUSE Coiled-coil-helix-coiled-coil-helix domain-containing protein 2, mitochondrial OS=Mus musculus GN=Chchd2 PE=1 SV=1;>tr|D3Z5B1|D3Z5B1_MOUSE Protein 2410018M08Rik (Fragment) OS=Mus musculus GN=2410018M08Rik PE=2 SV=1;>tr|B2RPU8|B2RPU8_	3	2	2	2	1	1	2	1	1	2	1	1	2	22.2	22.2	22.2	15.661	153	153;184;756	9.6							1			3	1				8.41e-07	By MS/MS	By MS/MS	By MS/MS	NaN	NaN	NaN	0
B2RQ56;Q2VPU4;G5E8D8	B2RQ56;Q2VPU4;G5E8D8	1;1;1	1;1;1	1;1;1	MLX-interacting protein	Mlxip	>tr|B2RQ56|B2RQ56_MOUSE MLX interacting protein OS=Mus musculus GN=Mlxip PE=2 SV=1;>sp|Q2VPU4|MLXIP_MOUSE MLX-interacting protein OS=Mus musculus GN=Mlxip PE=1 SV=1;>tr|G5E8D8|G5E8D8_MOUSE MLX interacting protein, isoform CRA_a OS=Mus musculus GN=Mlxip PE=	3	1	1	1	1	0	0	1	0	0	1	0	0	2.3	2.3	2.3	67.057	614	614;917;917	4				1											0.015504	By MS/MS	By matching	By matching	NaN	NaN	NaN	0
E9QAI5;B2RQC6;B7ZN27;G3UWN2;E9QAT6;F6S3Z3	E9QAI5;B2RQC6;B7ZN27;G3UWN2;E9QAT6	18;18;16;16;11;1	18;18;16;16;11;1	18;18;16;16;11;1		Cad	>tr|E9QAI5|E9QAI5_MOUSE DNA fragmentation factor subunit beta OS=Mus musculus GN=Cad PE=2 SV=1;>tr|B2RQC6|B2RQC6_MOUSE Carbamoyl-phosphate synthetase 2, aspartate transcarbamylase, and dihydroorotase OS=Mus musculus GN=Cad PE=2 SV=1;>tr|B7ZN27|B7ZN27_MOUSE	6	18	18	18	6	12	15	6	12	15	6	12	15	12.8	12.8	12.8	236.25	2162	2162;2225;2154;2164;971;194	5.77	1	4	4	2	4	15	6	2	2	1	1	1			1.3574e-148	By MS/MS	By MS/MS	By MS/MS	0.57976	0.80296	12.315	6
E9QA74;E9Q405;K3W4L0;B2RRE2;Q9JMH9;E9QAX2	E9QA74;E9Q405;K3W4L0;B2RRE2;Q9JMH9;E9QAX2	2;2;2;2;2;2	2;2;2;2;2;2	1;1;1;1;1;1	Unconventional myosin-XVIIIa	Myo18a	>tr|E9QA74|E9QA74_MOUSE Unconventional myosin-XVIIIa OS=Mus musculus GN=Myo18a PE=2 SV=1;>tr|E9Q405|E9Q405_MOUSE Unconventional myosin-XVIIIa OS=Mus musculus GN=Myo18a PE=2 SV=1;>tr|K3W4L0|K3W4L0_MOUSE Unconventional myosin-XVIIIa OS=Mus musculus GN=Myo18a	6	2	2	1	0	1	0	0	1	0	0	1	0	1	1	0.5	186.53	1642	1642;1700;2036;2047;2050;2083	11											1				0.03816	By matching	By MS/MS	By matching	NaN	NaN	NaN	0
B2RRE7;G3UXQ0	B2RRE7	3;1	3;1	3;1	OTU domain-containing protein 4	Otud4	>sp|B2RRE7|OTUD4_MOUSE OTU domain-containing protein 4 OS=Mus musculus GN=Otud4 PE=1 SV=1	2	3	3	3	2	1	2	2	1	2	2	1	2	4	4	4	123.05	1107	1107;211	7.4				1		2				1	1				1.8151e-11	By MS/MS	By MS/MS	By MS/MS	0.49056	0.7957	17.899	2
Q689Z5;B2RRI2	Q689Z5;B2RRI2	2;2	2;2	2;2	Protein strawberry notch homolog 1	Sbno1	>sp|Q689Z5|SBNO1_MOUSE Protein strawberry notch homolog 1 OS=Mus musculus GN=Sbno1 PE=1 SV=2;>tr|B2RRI2|B2RRI2_MOUSE Protein strawberry notch homolog 1 OS=Mus musculus GN=Sbno1 PE=2 SV=1	2	2	2	2	2	2	2	2	2	2	2	2	2	1.9	1.9	1.9	153.74	1390	1390;1391	4.33			1	3	1	1									1.4769e-108	By MS/MS	By MS/MS	By MS/MS	0.63181	0.87262	10.843	6
D3YYS3;B2RXC5	D3YYS3;B2RXC5	1;1	1;1	1;1	Zinc finger protein 382	Zfp382;Znf382	>tr|D3YYS3|D3YYS3_MOUSE Zinc finger protein 382 (Fragment) OS=Mus musculus GN=Zfp382 PE=2 SV=1;>sp|B2RXC5|ZN382_MOUSE Zinc finger protein 382 OS=Mus musculus GN=Znf382 PE=1 SV=1	2	1	1	1	1	1	1	1	1	1	1	1	1	8	8	8	9.1914	87	87;579	4.25			1	1	2										0.020491	By MS/MS	By MS/MS	By MS/MS	1.0796	1.1614	16.235	4
E9Q7H5;B2RXM2;J3QNY1;A2AL13	E9Q7H5;B2RXM2;J3QNY1	5;5;5;1	5;5;5;1	1;1;1;0		Gm8991;Gm6793;Gm9242	>tr|E9Q7H5|E9Q7H5_MOUSE Uncharacterized protein OS=Mus musculus GN=Gm8991 PE=4 SV=1;>tr|B2RXM2|B2RXM2_MOUSE EG627828 protein OS=Mus musculus GN=Gm6793 PE=2 SV=1;>tr|J3QNY1|J3QNY1_MOUSE Uncharacterized protein OS=Mus musculus GN=Gm9242 PE=4 SV=1	4	5	5	1	3	3	4	3	3	4	1	1	1	23	23	4.3	32.574	300	300;351;357;194	7.41						11	10	2	1				3		6.8182e-98	By MS/MS	By MS/MS	By MS/MS	0.87479	0.97576	19.207	6
B2RXS4	B2RXS4	8	8	8	Plexin-B2	Plxnb2	>sp|B2RXS4|PLXB2_MOUSE Plexin-B2 OS=Mus musculus GN=Plxnb2 PE=1 SV=1	1	8	8	8	2	4	3	2	4	3	2	4	3	6.1	6.1	6.1	206.23	1842	1842	6.6					1	5	3			1					2.009e-85	By MS/MS	By MS/MS	By MS/MS	0.59997	0.97723	11.913	4
B2RXW8	B2RXW8	1	1	1		Ppfia1	>tr|B2RXW8|B2RXW8_MOUSE Ppfia1 protein OS=Mus musculus GN=Ppfia1 PE=2 SV=1	1	1	1	1	0	0	1	0	0	1	0	0	1	1.2	1.2	1.2	140.13	1241	1241	7							1								0.0025527	By matching	By matching	By MS/MS	NaN	NaN	NaN	0
B2RY56	B2RY56	6	6	6	RNA-binding protein 25	Rbm25	>sp|B2RY56|RBM25_MOUSE RNA-binding protein 25 OS=Mus musculus GN=Rbm25 PE=1 SV=2	1	6	6	6	4	2	4	4	2	4	4	2	4	9.8	9.8	9.8	99.551	838	838	6.6				1	1	2	5			1					5.9696e-52	By MS/MS	By MS/MS	By MS/MS	0.92201	1.1767	5.8836	5
B7FAU9;Q8BTM8;B7FAV1;F6XC15;J3JS91;F6Z2C0	B7FAU9;Q8BTM8;B7FAV1	31;31;30;6;2;2	31;31;30;6;2;2	29;29;28;5;2;2	Filamin-A	Flna	>tr|B7FAU9|B7FAU9_MOUSE Filamin, alpha OS=Mus musculus GN=Flna PE=4 SV=1;>sp|Q8BTM8|FLNA_MOUSE Filamin-A OS=Mus musculus GN=Flna PE=1 SV=5;>tr|B7FAV1|B7FAV1_MOUSE Filamin, alpha (Fragment) OS=Mus musculus GN=Flna PE=4 SV=1	6	31	31	29	17	17	24	17	17	24	17	15	23	18.2	18.2	17.3	280.5	2639	2639;2647;2583;511;277;281	7				9	6	20	14	14	5	1		4	2		0	By MS/MS	By MS/MS	By MS/MS	0.93196	1.1704	31.739	35
B7ZBX7;Q8BG17	B7ZBX7;Q8BG17	1;1	1;1	1;1	Nucleolar protein 12	Nol12	>tr|B7ZBX7|B7ZBX7_MOUSE Nucleolar protein 12 OS=Mus musculus GN=Nol12 PE=2 SV=1;>sp|Q8BG17|NOL12_MOUSE Nucleolar protein 12 OS=Mus musculus GN=Nol12 PE=2 SV=1	2	1	1	1	1	0	0	1	0	0	1	0	0	6.9	6.9	6.9	20.278	173	173;217	4				1											1.0256e-50	By MS/MS	By matching	By matching	NaN	NaN	NaN	0
B7ZC23;Q91W39;B7ZC24	B7ZC23;Q91W39	4;4;1	4;4;1	4;4;1	Nuclear receptor coactivator 5	Ncoa5	>tr|B7ZC23|B7ZC23_MOUSE Nuclear receptor coactivator 5 OS=Mus musculus GN=Ncoa5 PE=2 SV=1;>sp|Q91W39|NCOA5_MOUSE Nuclear receptor coactivator 5 OS=Mus musculus GN=Ncoa5 PE=1 SV=1	3	4	4	4	2	0	2	2	0	2	2	0	2	25.8	25.8	25.8	31.554	299	299;579;406	5.75				1		2	1								1.5304e-37	By MS/MS	By matching	By MS/MS	0.85995	0.99614	47.032	2
B7ZCU4;B7ZCU3;B7ZCU0;Q8CBW3;J3QNK8	B7ZCU4;B7ZCU3;B7ZCU0;Q8CBW3;J3QNK8	1;1;1;1;1	1;1;1;1;1	1;1;1;1;1	Abl interactor 1	Abi1	>tr|B7ZCU4|B7ZCU4_MOUSE Abl interactor 1 OS=Mus musculus GN=Abi1 PE=2 SV=1;>tr|B7ZCU3|B7ZCU3_MOUSE Abl interactor 1 OS=Mus musculus GN=Abi1 PE=2 SV=1;>tr|B7ZCU0|B7ZCU0_MOUSE Abl interactor 1 OS=Mus musculus GN=Abi1 PE=2 SV=1;>sp|Q8CBW3|ABI1_MOUSE Abl inter	5	1	1	1	1	0	1	1	0	1	1	0	1	3.1	3.1	3.1	49.138	451	451;452;480;481;481	13.5													1	1	0.001309	By MS/MS	By matching	By MS/MS	NaN	NaN	NaN	0
B7ZNP3;Q3V4B5	B7ZNP3;Q3V4B5	1;1	1;1	1;1	COMM domain-containing protein 6	Commd6	>tr|B7ZNP3|B7ZNP3_MOUSE COMM domain-containing protein 6 OS=Mus musculus GN=Commd6 PE=4 SV=1;>sp|Q3V4B5|COMD6_MOUSE COMM domain-containing protein 6 OS=Mus musculus GN=Commd6 PE=2 SV=1	2	1	1	1	0	0	1	0	0	1	0	0	1	13.3	13.3	13.3	9.4097	83	83;87	10										1					0.0036198	By matching	By matching	By MS/MS	NaN	NaN	NaN	1
Q8BJ37;B8JJC1	Q8BJ37;B8JJC1	2;2	2;2	2;2	Tyrosyl-DNA phosphodiesterase 1	Tdp1	>sp|Q8BJ37|TYDP1_MOUSE Tyrosyl-DNA phosphodiesterase 1 OS=Mus musculus GN=Tdp1 PE=2 SV=2;>tr|B8JJC1|B8JJC1_MOUSE Tyrosyl-DNA phosphodiesterase 1 OS=Mus musculus GN=Tdp1 PE=4 SV=1	2	2	2	2	2	0	0	2	0	0	2	0	0	4.3	4.3	4.3	68.689	609	609;609	10									1		1				0.00085851	By MS/MS	By matching	By matching	NaN	NaN	NaN	1
P23949;B9EIF6	P23949;B9EIF6	1;1	1;1	1;1	Zinc finger protein 36, C3H1 type-like 2	Zfp36l2	>sp|P23949|TISD_MOUSE Zinc finger protein 36, C3H1 type-like 2 OS=Mus musculus GN=Zfp36l2 PE=2 SV=1;>tr|B9EIF6|B9EIF6_MOUSE Zinc finger protein 36, C3H type-like 2 OS=Mus musculus GN=Zfp36l2 PE=2 SV=1	2	1	1	1	0	1	0	0	1	0	0	1	0	5.4	5.4	5.4	37.592	367	367;484	6						1									0.0033849	By matching	By MS/MS	By matching	NaN	NaN	NaN	0
B9EJ54	B9EJ54	2	2	2		Nup205	>tr|B9EJ54|B9EJ54_MOUSE MCG21756, isoform CRA_b OS=Mus musculus GN=Nup205 PE=2 SV=1	1	2	2	2	1	2	1	1	2	1	1	2	1	1.1	1.1	1.1	227.46	2008	2008	6.25				1	1			2							1.1881e-20	By MS/MS	By MS/MS	By MS/MS	0.58756	0.972	8.2668	2
B9EJ86;G3X9N6	B9EJ86;G3X9N6	3;2	3;2	3;2	Oxysterol-binding protein	Osbpl8	>tr|B9EJ86|B9EJ86_MOUSE Oxysterol-binding protein OS=Mus musculus GN=Osbpl8 PE=2 SV=1;>tr|G3X9N6|G3X9N6_MOUSE Oxysterol-binding protein OS=Mus musculus GN=Osbpl8 PE=3 SV=1	2	3	3	3	1	3	2	1	3	2	1	3	2	4.3	4.3	4.3	101.27	889	889;847	4.33			3	3		3									5.1022e-82	By MS/MS	By MS/MS	By MS/MS	0.57263	0.88234	11.348	4
D3Z1E3;B9EJA2	D3Z1E3;B9EJA2	1;1	1;1	1;1	Cortactin-binding protein 2	Cttnbp2	>tr|D3Z1E3|D3Z1E3_MOUSE Cortactin-binding protein 2 (Fragment) OS=Mus musculus GN=Cttnbp2 PE=2 SV=1;>sp|B9EJA2|CTTB2_MOUSE Cortactin-binding protein 2 OS=Mus musculus GN=Cttnbp2 PE=1 SV=2	2	1	1	1	1	0	0	1	0	0	1	0	0	7.5	7.5	7.5	18.497	160	160;1648	4				1											0.0029501	By MS/MS	By matching	By matching	NaN	NaN	NaN	0
B9EJR8	B9EJR8	2	2	2		Heatr2	>tr|B9EJR8|B9EJR8_MOUSE HEAT repeat containing 2 OS=Mus musculus GN=Heatr2 PE=2 SV=1	1	2	2	2	1	0	2	1	0	2	1	0	2	4.7	4.7	4.7	93.85	853	853	2.75	3							1							2.2966e-06	By MS/MS	By matching	By MS/MS	NaN	NaN	NaN	0
Q6ZPY7;B9EKS2	Q6ZPY7;B9EKS2	2;2	2;2	2;2	Lysine-specific demethylase 3B	Kdm3b	>sp|Q6ZPY7|KDM3B_MOUSE Lysine-specific demethylase 3B OS=Mus musculus GN=Kdm3b PE=1 SV=2;>tr|B9EKS2|B9EKS2_MOUSE Jumonji domain containing 1B OS=Mus musculus GN=Kdm3b PE=2 SV=1	2	2	2	2	2	1	1	2	1	1	2	1	1	1.4	1.4	1.4	170.87	1562	1562;1762	4			1	3	1										3.1186e-06	By MS/MS	By MS/MS	By MS/MS	0.39513	0.66983	23.115	4
CON__ENSEMBL:ENSBTAP00000016046	CON__ENSEMBL:ENSBTAP00000016046	2	2	2			>ENSEMBL:ENSBTAP00000016046 (Bos taurus) similar to fibulin-1 C isoform 1	1	2	2	2	2	0	0	2	0	0	2	0	0	5.1	5.1	5.1	77.456	706	706	4				2											3.474e-214	By MS/MS	By matching	By matching	NaN	NaN	NaN	1
CON__ENSEMBL:ENSBTAP00000018574	CON__ENSEMBL:ENSBTAP00000018574	3	3	3			>ENSEMBL:ENSBTAP00000018574 (Bos taurus) 55 kDa protein	1	3	3	3	3	0	1	3	0	1	3	0	1	8.3	8.3	8.3	55.207	496	496	5.75				1		2	1								1.5143e-18	By MS/MS	By matching	By MS/MS	NaN	NaN	NaN	0
CON__ENSEMBL:ENSBTAP00000024146	CON__ENSEMBL:ENSBTAP00000024146	26	26	26			>ENSEMBL:ENSBTAP00000024146 (Bos taurus) similar to alpha-2-macroglobulin isoform 1	1	26	26	26	18	20	18	18	20	18	18	20	18	21.1	21.1	21.1	164.34	1477	1477	7.77		1		3	4	31	27	12	11	8	7	3	3	3	0	By MS/MS	By MS/MS	By MS/MS	NaN	NaN	NaN	0
CON__ENSEMBL:ENSBTAP00000034412	CON__ENSEMBL:ENSBTAP00000034412	1	1	1			>ENSEMBL:ENSBTAP00000034412 (Bos taurus) similar to C4b-binding protein alpha chain	1	1	1	1	1	0	0	1	0	0	1	0	0	6	6	6	22.336	199	199	4				1											7.2628e-05	By MS/MS	By matching	By matching	NaN	NaN	NaN	0
CON__ENSEMBL:ENSBTAP00000037665	CON__ENSEMBL:ENSBTAP00000037665	4	4	4			>ENSEMBL:ENSBTAP00000037665 (Bos taurus) similar to Pregnancy zone protein, partial	1	4	4	4	1	0	3	1	0	3	1	0	3	9.5	9.5	9.5	65.19	578	578	6.17						5	1								7.2938e-67	By MS/MS	By matching	By MS/MS	NaN	NaN	NaN	0
CON__ENSEMBL:ENSBTAP00000038329	CON__ENSEMBL:ENSBTAP00000038329	1	1	1			>ENSEMBL:ENSBTAP00000038329 (Bos taurus) 9 kDa protein	1	1	1	1	1	1	1	1	1	1	1	1	1	15	15	15	8.5787	80	80	8								3							5.3235e-32	By MS/MS	By MS/MS	By MS/MS	NaN	NaN	NaN	0
CON__P00735;H7BX99;P19221	CON__P00735	4;1;1	4;1;1	4;1;1			>P00735 SWISS-PROT:P00735 (Bos taurus) Prothrombin precursor (Fragment)	3	4	4	4	2	2	2	2	2	2	2	2	2	10.2	10.2	10.2	70.505	625	625;617;618	5.17				2	1	3									2.2408e-33	By MS/MS	By MS/MS	By MS/MS	NaN	NaN	NaN	0
CON__P00761	CON__P00761	5	5	5			>P00761 SWISS-PROT:P00761|TRYP_PIG Trypsin - Sus scrofa (Pig).	1	5	5	5	5	5	5	5	5	5	5	5	5	30.3	30.3	30.3	24.409	231	231	9.41						8	21	15	20	31	15	9	9	2	1.2286e-229	By MS/MS	By MS/MS	By MS/MS	NaN	NaN	NaN	0
CON__P00978	CON__P00978	3	3	3			>P00978 SWISS-PROT:P00978 (Bos taurus) AMBP protein precursor	1	3	3	3	2	2	2	2	2	2	2	2	2	13.6	13.6	13.6	39.234	352	352	5.67				1	1	3	1								4.0975e-28	By MS/MS	By MS/MS	By MS/MS	NaN	NaN	NaN	0
CON__P01030;CON__ENSEMBL:ENSBTAP00000007350	CON__P01030;CON__ENSEMBL:ENSBTAP00000007350	7;6	7;6	7;6			>P01030 SWISS-PROT:P01030 (Bos taurus) similar to Complement C4-A precursor;>ENSEMBL:ENSBTAP00000007350 (Bos taurus) similar to Complement C4-A precursor	2	7	7	7	5	2	2	5	2	2	5	2	2	5.9	5.9	5.9	192.79	1741	1741;1742	5.82				4		6						1			1.0075e-28	By MS/MS	By MS/MS	By MS/MS	NaN	NaN	NaN	0
CON__P01044-1	CON__P01044-1	4	4	0			>P01044-1 SWISS-PROT:P01044-1 (Bos taurus) Isoform HMW of Kininogen-1 precursor	1	4	4	0	2	4	2	2	4	2	0	0	0	8.5	8.5	0	68.889	621	621	5.82				2	2	5		2							1.156e-85	By MS/MS	By MS/MS	By MS/MS	NaN	NaN	NaN	0
CON__P01045-1	CON__P01045-1	4	1	1			>P01045-1 SWISS-PROT:P01045-1 (Bos taurus) Isoform HMW of Kininogen-2 precursor	1	4	1	1	2	3	2	1	0	0	1	0	0	8.6	2.6	2.6	68.709	619	619	4				1											2.1151e-21	By MS/MS	By matching	By matching	NaN	NaN	NaN	0
CON__P01966	CON__P01966	2	2	2			>P01966 SWISS-PROT:P01966 (Bos taurus) Hemoglobin subunit alpha	1	2	2	2	1	0	2	1	0	2	1	0	2	16.9	16.9	16.9	15.184	142	142	8.67							1		1	1					1.3638e-05	By MS/MS	By matching	By MS/MS	NaN	NaN	NaN	0
CON__P02538	CON__P02538	13	11	2			>P02538 SWISS-PROT:P02538 Tax_Id=9606 Gene_Symbol=KRT6A Keratin, type II cytoskeletal 6A	1	13	11	2	1	13	3	0	11	1	0	2	0	25.4	21.6	3.5	60.044	564	564	6.67					2	5	4	4							3.9284e-207	By matching	By MS/MS	By MS/MS	NaN	NaN	NaN	0
CON__P02662	CON__P02662	1	1	1			>P02662 SWISS-PROT:P02662 Alpha-S1-casein - Bos taurus (Bovine).	1	1	1	1	0	1	0	0	1	0	0	1	0	6	6	6	22.975	199	199	6						1									0.00019618	By matching	By MS/MS	By matching	NaN	NaN	NaN	0
CON__P02663	CON__P02663	2	2	2			>P02663 SWISS-PROT:P02663 Alpha-S2-casein [Contains: Casocidin-1 - Bos taurus (Bovine).	1	2	2	2	1	2	0	1	2	0	1	2	0	9.2	9.2	9.2	24.348	207	207	6.6						2	3								2.5719e-11	By MS/MS	By MS/MS	By matching	NaN	NaN	NaN	0
CON__P02666	CON__P02666	2	2	2			>P02666 SWISS-PROT:P02666 Beta-casein - Bos taurus (Bovine).	1	2	2	2	2	2	1	2	2	1	2	2	1	16.7	16.7	16.7	23.583	209	209	4.67				5	6	1									5.7115e-249	By MS/MS	By MS/MS	By MS/MS	NaN	NaN	NaN	0
CON__P02668	CON__P02668	4	4	4			>P02668 SWISS-PROT:P02668 Kappa-casein [Contains: Casoxin C; Casoxin 6; Casoxin A; Casoxin B; Casoplatelin] - Bos taurus (Bovine).	1	4	4	4	2	4	0	2	4	0	2	4	0	33.7	33.7	33.7	18.974	169	169	6.4						6	4								5.7445e-86	By MS/MS	By MS/MS	By matching	NaN	NaN	NaN	0
CON__P02754	CON__P02754	1	1	1			>P02754 SWISS-PROT:P02754 Beta-lactoglobulin - Bos taurus (Bovine).	1	1	1	1	0	1	0	0	1	0	0	1	0	6.8	6.8	6.8	18.281	162	162	6						1									0.0020431	By matching	By MS/MS	By matching	NaN	NaN	NaN	0
CON__P02769;CON__P02768-1	CON__P02769	42;3	42;3	41;3			>P02769 SWISS-PROT:P02769 (Bos taurus) Bovine serum albumin precursor	2	42	42	41	35	36	34	35	36	34	34	35	33	62.3	62.3	62.3	69.293	607	607;609	7.45	11	8	9	18	23	71	64	36	30	34	39	13	5	4	0	By MS/MS	By MS/MS	By MS/MS	0.050603	0.094443	149.07	7
CON__P02777	CON__P02777	1	1	1			>P02777 SWISS-PROT:P02777 (Bos taurus) similar to Platelet factor 4	1	1	1	1	1	0	1	1	0	1	1	0	1	4.8	4.8	4.8	24.241	230	230	6						2									0.0023131	By MS/MS	By matching	By MS/MS	NaN	NaN	NaN	0
CON__P04259;CON__O95678;Q8VED5;CON__Q8VED5	CON__P04259	12;3;2;2	2;0;0;0	1;0;0;0			>P04259 SWISS-PROT:P04259 Tax_Id=9606 Gene_Symbol=KRT6B Keratin, type II cytoskeletal 6B	4	12	2	1	1	12	3	0	2	0	0	1	0	23.6	4.8	3	59.998	564	564;551;531;531	7.5							1	1							6.1461e-199	By matching	By MS/MS	By matching	NaN	NaN	NaN	0
CON__P04264;P04104;E9Q0F0	CON__P04264	16;2;1	14;1;1	10;1;0			>P04264 SWISS-PROT:P04264 Tax_Id=9606 Gene_Symbol=KRT1 Keratin, type II cytoskeletal 1	3	16	14	10	9	14	9	8	12	8	4	8	5	29.7	26.6	20	66.017	644	644;637;1068	6.18				4	2	25	12	1		1					0	By MS/MS	By MS/MS	By MS/MS	NaN	NaN	NaN	1
CON__P06868	CON__P06868	8	8	8			>P06868 SWISS-PROT:P06868 (Bos taurus) Plasminogen precursor	1	8	8	8	3	3	6	3	3	6	3	3	6	12.4	12.4	12.4	91.215	812	812	7				1		8	1		2	1	1				1.6524e-33	By MS/MS	By MS/MS	By MS/MS	NaN	NaN	NaN	0
CON__P08779	CON__P08779	4	2	1			>P08779 SWISS-PROT:P08779 Tax_Id=9606 Gene_Symbol=KRT16 Keratin, type I cytoskeletal 16	1	4	2	1	0	4	0	0	2	0	0	1	0	9.7	5.9	2.7	51.267	473	473	7						1		1							9.2391e-19	By matching	By MS/MS	By matching	NaN	NaN	NaN	0
CON__P12763;P29699	CON__P12763	7;1	7;1	7;1			>P12763 SWISS-PROT:P12763 (Bos taurus) Alpha-2-HS-glycoprotein precursor	2	7	7	7	4	7	5	4	7	5	4	7	5	26.2	26.2	26.2	38.418	359	359;345	7.4			1	6	13	15	5	5		5	9	4	1	1	3.3068e-168	By MS/MS	By MS/MS	By MS/MS	NaN	NaN	NaN	0
CON__P13645;A2A513;P02535;CON__P02535-1;CON__Q7Z3Z0;CON__Q7Z3Y8;CON__Q148H6;CON__Q7Z3Y7;Q8VCW2;Q9Z320;CON__Q7Z3Y9;CON__Q2M2I5	CON__P13645	15;5;5;5;2;2;2;2;1;1;1;1	15;5;5;5;2;2;2;2;1;1;1;1	13;3;3;3;1;1;1;1;0;0;0;0			>P13645 SWISS-PROT:P13645 Tax_Id=9606 Gene_Symbol=KRT10 Keratin, type I cytoskeletal 10	12	15	15	13	7	12	10	7	12	10	7	10	9	36.3	36.3	32.9	59.51	593	593;561;570;570;450;459;464;486;446;448;468;525	6.08				5	4	24	12	3							0	By MS/MS	By MS/MS	By MS/MS	NaN	NaN	NaN	0
CON__P13647	CON__P13647	9	6	1			>P13647 SWISS-PROT:P13647 Tax_Id=9606 Gene_Symbol=KRT5 Keratin, type II cytoskeletal 5	1	9	6	1	0	9	1	0	6	0	0	1	0	15.8	10.5	1.5	62.378	590	590	7.14						1	4	2							1.407e-99	By matching	By MS/MS	By matching	NaN	NaN	NaN	0
CON__P15497;Q00623	CON__P15497	9;1	9;1	9;1			>P15497 SWISS-PROT:P15497 (Bos taurus) Apolipoprotein A-I precursor	2	9	9	9	2	5	7	2	5	7	2	5	7	40.8	40.8	40.8	30.276	265	265;264	6.05				1	3	12	3		1						5.787e-33	By MS/MS	By MS/MS	By MS/MS	NaN	NaN	NaN	0
CON__P17690	CON__P17690	2	2	2			>P17690 SWISS-PROT:P17690 (Bos taurus) Beta-2-glycoprotein 1 precursor	1	2	2	2	1	1	2	1	1	2	1	1	2	11.3	11.3	11.3	38.252	345	345	5.5				1	1	4									1.1919e-30	By MS/MS	By MS/MS	By MS/MS	NaN	NaN	NaN	0
CON__P28800	CON__P28800	2	2	2			>P28800 SWISS-PROT:P28800 (Bos taurus) Alpha-2-antiplasmin precursor	1	2	2	2	0	1	1	0	1	1	0	1	1	4.9	4.9	4.9	54.71	492	492	6.5						1	1								1.032e-19	By matching	By MS/MS	By MS/MS	NaN	NaN	NaN	0
CON__P34955	CON__P34955	11	11	11			>P34955 SWISS-PROT:P34955 (Bos taurus) Alpha-1-antiproteinase precursor	1	11	11	11	6	9	8	6	9	8	6	9	8	25.2	25.2	25.2	46.103	416	416	6.86				2	26	26	27	8		1	5	3	4		4.4363e-103	By MS/MS	By MS/MS	By MS/MS	NaN	NaN	NaN	1
CON__P35527	CON__P35527	10	10	10			>P35527 SWISS-PROT:P35527 Tax_Id=9606 Gene_Symbol=KRT9 Keratin, type I cytoskeletal 9	1	10	10	10	6	6	6	6	6	6	6	6	6	26.5	26.5	26.5	62.129	623	623	6.77				3	1	8	7	10	1						2.146e-255	By MS/MS	By MS/MS	By MS/MS	NaN	NaN	NaN	0
CON__P35908;CON__Q5XKE5;Q6IFZ9;Q9R0H5;CON__Q9R0H5;Q6NXH9;CON__Q6NXH9;Q6IFZ6;CON__Q6IFZ6;CON__Q7Z794;CON__P19013;CON__P12035;CON__Q01546	CON__P35908	17;2;1;1;1;1;1;1;1;1;1;1;1	17;2;1;1;1;1;1;1;1;1;1;1;1	11;1;0;0;0;0;0;0;0;0;0;1;1			>P35908 SWISS-PROT:P35908 Tax_Id=9606 Gene_Symbol=KRT2 Keratin, type II cytoskeletal 2 epidermal	13	17	17	11	6	15	16	6	15	16	3	9	11	30.9	30.9	20.9	65.865	645	645;535;495;524;524;539;539;572;572;578;594;629;638	6.35			1	1	2	25	14	5							4.8854e-299	By MS/MS	By MS/MS	By MS/MS	0.63328	1.334	7.7093	5
CON__P41361	CON__P41361	3	3	3			>P41361 SWISS-PROT:P41361 (Bos taurus) Antithrombin-III precursor	1	3	3	3	2	3	2	2	3	2	2	3	2	8.8	8.8	8.8	52.347	465	465	5.9				2	3	3			2						7.8624e-66	By MS/MS	By MS/MS	By MS/MS	NaN	NaN	NaN	0
CON__Q04695;Q9QWL7;CON__Q9QWL7;CON__Q61782;Q6IFX2;CON__Q6IFX2;Q8CCX5;CON__Q8N1A0;CON__P08727;P19001;CON__P19001;CON__P35900;Q9D312;CON__Q9D312;CON__P19012	CON__Q04695;Q9QWL7;CON__Q9QWL7	6;5;5;2;2;2;1;1;1;1;1;1;1;1;1	6;5;5;2;2;2;1;1;1;1;1;1;1;1;1	2;1;1;0;0;0;0;0;0;0;0;0;0;0;0	Keratin, type I cytoskeletal 17	Krt17	>Q04695 SWISS-PROT:Q04695 Tax_Id=9606 Gene_Symbol=KRT17 Keratin, type I cytoskeletal 17;>sp|Q9QWL7|K1C17_MOUSE Keratin, type I cytoskeletal 17 OS=Mus musculus GN=Krt17 PE=1 SV=3;>Q9QWL7 SWISS-PROT:Q9QWL7 Tax_Id=10090 Gene_Symbol=Krt17 Keratin, type I cytos	15	6	6	2	0	6	0	0	6	0	0	2	0	16	16	6	48.105	432	432;433;433;93;452;452;294;295;400;403;403;424;431;431;456	7						3	4	1	1						4.2933e-292	By matching	By MS/MS	By matching	NaN	NaN	NaN	0
CON__Q0IIK2;CON__Q29443;P08071	CON__Q0IIK2;CON__Q29443	22;21;1	22;21;1	22;21;1			>Q0IIK2 TREMBL:Q0IIK2 (Bos taurus) Transferrin;>Q29443 SWISS-PROT:Q29443 Serotransferrin - Bos taurus (Bovine).	3	22	22	22	13	16	17	13	16	17	13	16	17	37.9	37.9	37.9	77.738	704	704;685;707	6.91	1			2	3	33	22	6	6		2	1	1	1	0	By MS/MS	By MS/MS	By MS/MS	NaN	NaN	NaN	0
CON__Q0V8M9;E9PVS1;Q61704	CON__Q0V8M9	3;1;1	3;1;1	3;1;1			>Q0V8M9 TREMBL:Q0V8M9;Q9TRI0 (Bos taurus) similar to inter-alpha (globulin) inhibitor H3 isoform 2	3	3	3	3	3	1	1	3	1	1	3	1	1	4	4	4	99.536	891	891;699;889	6.8				1	2	1								1	2.302e-07	By MS/MS	By MS/MS	By MS/MS	NaN	NaN	NaN	0
CON__Q1A7A4	CON__Q1A7A4	2	2	2			>Q1A7A4 TREMBL:Q1A7A4 (Bos taurus) similar to complement component C5	1	2	2	2	1	1	1	1	1	1	1	1	1	1.8	1.8	1.8	188.74	1677	1677	5.33				1		2									1.2127e-302	By MS/MS	By MS/MS	By MS/MS	NaN	NaN	NaN	0
CON__Q1RMN8	CON__Q1RMN8	1	1	1			>Q1RMN8 TREMBL:Q1RMN8 (Bos taurus) Similar to Immunoglobulin lambda-like polypeptide 1	1	1	1	1	1	1	1	1	1	1	1	1	1	6.8	6.8	6.8	24.536	234	234	9.4									3	2					0.00084372	By MS/MS	By MS/MS	By MS/MS	NaN	NaN	NaN	0
CON__Q28065	CON__Q28065	1	1	1			>Q28065 SWISS-PROT:Q28065 (Bos taurus) C4b-binding protein alpha chain precursor	1	1	1	1	0	1	1	0	1	1	0	1	1	2.8	2.8	2.8	68.886	610	610	6						2									0.00020913	By matching	By MS/MS	By MS/MS	NaN	NaN	NaN	0
CON__Q28107	CON__Q28107	3	3	3			>Q28107 SWISS-PROT:Q28107 (Bos taurus) Coagulation factor V precursor	1	3	3	3	1	0	2	1	0	2	1	0	2	2.1	2.1	2.1	248.98	2211	2211	5.33				1	1		1								3.0869e-10	By MS/MS	By matching	By MS/MS	NaN	NaN	NaN	1
CON__Q29RQ1	CON__Q29RQ1	2	2	2			>Q29RQ1 SWISS-PROT:Q29RQ1 (Bos taurus) Complement component C7 precursor	1	2	2	2	1	1	1	1	1	1	1	1	1	3.7	3.7	3.7	93.089	843	843	6.33						2	1								3.0684e-06	By MS/MS	By MS/MS	By MS/MS	NaN	NaN	NaN	1
CON__Q2KJ62	CON__Q2KJ62	4	1	1			>Q2KJ62 TREMBL:Q2KJ62 (Bos taurus) KNG protein	1	4	1	1	2	3	1	1	0	0	1	0	0	8.5	2.7	2.7	68.964	621	621	6						2									4.2327e-80	By MS/MS	By matching	By matching	NaN	NaN	NaN	0
CON__Q2KJF1	CON__Q2KJF1	6	6	6			>Q2KJF1 TREMBL:Q2KJF1 (Bos taurus) Alpha-1-B glycoprotein	1	6	6	6	1	2	5	1	2	5	1	2	5	17.7	17.7	17.7	53.553	503	503	6.5						4	4								4.8775e-40	By MS/MS	By MS/MS	By MS/MS	NaN	NaN	NaN	0
CON__Q2UVX4	CON__Q2UVX4	12	12	10			>Q2UVX4 SWISS-PROT:Q2UVX4 (Bos taurus) Complement C3 precursor	1	12	12	10	8	6	8	8	6	8	7	5	7	10.6	10.6	9.3	187.37	1662	1662	7.17				7	6	5	2	1		1	1	2	3	1	1.4785e-127	By MS/MS	By MS/MS	By MS/MS	NaN	NaN	NaN	0
CON__Q3KUS7;B8JJM3;F6W2T4;H3BK95;P04186;B8JJM5;F6VQX8;B8JJN0	CON__Q3KUS7	4;1;1;1;1;1;1;1	4;1;1;1;1;1;1;1	4;1;1;1;1;1;1;1			>Q3KUS7 TREMBL:Q3KUS7 (Bos taurus) Complement factor B	8	4	4	4	4	0	1	4	0	1	4	0	1	6.6	6.6	6.6	85.411	760	760;234;259;296;761;763;971;1276	4.4			1	2	1	1									8.1116e-22	By MS/MS	By matching	By MS/MS	NaN	NaN	NaN	0
CON__Q3MHN2	CON__Q3MHN2	2	2	2			>Q3MHN2 SWISS-PROT:Q3MHN2 (Bos taurus) Complement component C9 precursor	1	2	2	2	0	0	2	0	0	2	0	0	2	3.6	3.6	3.6	61.998	548	548	6						2									0.0016068	By matching	By matching	By MS/MS	NaN	NaN	NaN	0
CON__Q3MHN5;CON__ENSEMBL:ENSBTAP00000018229	CON__Q3MHN5;CON__ENSEMBL:ENSBTAP00000018229	6;5	6;5	6;5			>Q3MHN5 SWISS-PROT:Q3MHN5 (Bos taurus) Vitamin D-binding protein precursor;>ENSEMBL:ENSBTAP00000018229 (Bos taurus) 54 kDa protein	2	6	6	6	5	4	2	5	4	2	5	4	2	18.4	18.4	18.4	53.341	474	474;475	7.33				1	1	3	3	4		3					8.0637e-217	By MS/MS	By MS/MS	By MS/MS	NaN	NaN	NaN	0
CON__Q3SX09;CON__P02070	CON__Q3SX09	7;1	7;1	6;1			>Q3SX09 TREMBL:Q3SX09 (Bos taurus) similar to HBG protein	2	7	7	6	5	3	7	5	3	7	4	3	6	44.3	44.3	39.8	22.06	201	201;145	7.71				1	3	8	2	1	6	4	3				2.0079e-220	By MS/MS	By MS/MS	By MS/MS	NaN	NaN	NaN	0
CON__Q3SZ57	CON__Q3SZ57	11	11	11			>Q3SZ57 SWISS-PROT:Q3SZ57 (Bos taurus) Alpha-fetoprotein precursor	1	11	11	11	9	9	8	9	9	8	9	9	8	23.4	23.4	23.4	68.587	610	610	6.8				3	2	15	8	5	6	1					4.405e-116	By MS/MS	By MS/MS	By MS/MS	NaN	NaN	NaN	0
CON__Q3SZH5	CON__Q3SZH5	3	3	3			>Q3SZH5 TREMBL:Q3SZH5 (Bos taurus) Similar to Angiotensinogen	1	3	3	3	2	1	0	2	1	0	2	1	0	13.7	13.7	13.7	45.456	424	424	6						3									1.5503e-18	By MS/MS	By MS/MS	By matching	NaN	NaN	NaN	0
CON__Q3SZV7	CON__Q3SZV7	2	2	2			>Q3SZV7 TREMBL:Q3SZV7 (Bos taurus) Similar to hemopexin	1	2	2	2	1	1	2	1	1	2	1	1	2	5.2	5.2	5.2	52.295	460	460	5.86				2	2	2					1				0.00010198	By MS/MS	By MS/MS	By MS/MS	NaN	NaN	NaN	0
CON__Q3T052	CON__Q3T052	2	2	2			>Q3T052 TREMBL:Q3T052;Q5EA67 (Bos taurus) Inter-alpha (Globulin) inhibitor H4	1	2	2	2	1	0	1	1	0	1	1	0	1	4.4	4.4	4.4	101.51	916	916	3.5	1					1									1.5624e-13	By MS/MS	By matching	By MS/MS	NaN	NaN	NaN	0
CON__Q3Y5Z3	CON__Q3Y5Z3	1	1	1			>Q3Y5Z3 SWISS-PROT:Q3Y5Z3 (Bos taurus) Adiponectin precursor	1	1	1	1	1	0	1	1	0	1	1	0	1	6.2	6.2	6.2	26.133	240	240	9									3						0.00090742	By MS/MS	By matching	By MS/MS	NaN	NaN	NaN	0
CON__Q3ZBD7;P06745;F6SAC3	CON__Q3ZBD7;P06745;F6SAC3	3;3;2	3;3;2	3;3;2	Glucose-6-phosphate isomerase	Gpi;Gm1840	>Q3ZBD7 SWISS-PROT:Q3ZBD7 (Bos taurus) Glucose-6-phosphate isomerase;>sp|P06745|G6PI_MOUSE Glucose-6-phosphate isomerase OS=Mus musculus GN=Gpi PE=1 SV=4;>tr|F6SAC3|F6SAC3_MOUSE Glucose-6-phosphate isomerase OS=Mus musculus GN=Gm1840 PE=3 SV=1	3	3	3	3	1	2	2	1	2	2	1	2	2	7.4	7.4	7.4	62.87	557	557;558;471	7					1	8	5	1	2			1			1.4776e-84	By MS/MS	By MS/MS	By MS/MS	0.7659	1.1385	11.982	15
CON__Q3ZBS7	CON__Q3ZBS7	8	8	8			>Q3ZBS7 TREMBL:Q3ZBS7 (Bos taurus) Vitronectin	1	8	8	8	2	2	8	2	2	8	2	2	8	23.8	23.8	23.8	54.099	484	484	6				1	4	8	1	1	1						8.0683e-28	By MS/MS	By MS/MS	By MS/MS	NaN	NaN	NaN	0
CON__Q58D62	CON__Q58D62	5	5	5			>Q58D62 SWISS-PROT:Q58D62 (Bos taurus) Fetuin-B precursor	1	5	5	5	5	3	4	5	3	4	5	3	4	20.7	20.7	20.7	42.663	387	387	7.11			1			7	7				2	1			8.5185e-90	By MS/MS	By MS/MS	By MS/MS	NaN	NaN	NaN	0
CON__Q9N2I2	CON__Q9N2I2	1	1	1			>Q9N2I2 SWISS-PROT:Q9N2I2 (Bos taurus) Plasma serine protease inhibitor precursor	1	1	1	1	0	0	1	0	0	1	0	0	1	4.7	4.7	4.7	45.296	404	404	5					1										1.3166e-16	By matching	By matching	By MS/MS	NaN	NaN	NaN	0
CON__Q9TRI1;Q61703;G3X977;Q3UEG7	CON__Q9TRI1;Q61703;G3X977	3;2;2;1	3;2;2;1	3;2;2;1	Inter-alpha-trypsin inhibitor heavy chain H2	Itih2	>Q9TRI1 TREMBL:Q9TRI1 (Bos taurus) similar to inter-alpha-trypsin inhibitor heavy chain2;>sp|Q61703|ITIH2_MOUSE Inter-alpha-trypsin inhibitor heavy chain H2 OS=Mus musculus GN=Itih2 PE=1 SV=1;>tr|G3X977|G3X977_MOUSE Inter-alpha trypsin inhibitor, heavy cha	4	3	3	3	2	1	3	2	1	3	2	1	3	3.6	3.6	3.6	106.19	946	946;946;950;452	6.57						3	4								5.8257e-08	By MS/MS	By MS/MS	By MS/MS	NaN	NaN	NaN	0
CON__Q9TTE1;CON__A2I7N1;CON__A2I7N0	CON__Q9TTE1;CON__A2I7N1;CON__A2I7N0	3;2;2	3;2;2	3;2;2			>Q9TTE1 SWISS-PROT:Q9TTE1 (Bos taurus) Endopin-1 precursor;>A2I7N1 TREMBL:A2I7N1 (Bos taurus) SERPINA3-5;>A2I7N0 TREMBL:A2I7N0;Q28922;Q3ZEJ6 (Bos taurus) SERPINA3-4	3	3	3	3	3	0	2	3	0	2	3	0	2	9	9	9	46.203	411	411;411;411	6.17				1		2	3								1.7728e-11	By MS/MS	By matching	By MS/MS	NaN	NaN	NaN	0
CON__REFSEQ:XP_001252647;CON__A2I7N3	CON__REFSEQ:XP_001252647;CON__A2I7N3	2;1	2;1	2;1			>REFSEQ:XP_001252647 (Bos taurus) similar to endopin 2B;>A2I7N3 TREMBL:A2I7N3;Q27984 (Bos taurus) SERPINA3-7	2	2	2	2	1	0	2	1	0	2	1	0	2	4.3	4.3	4.3	46.897	417	417;417	8.5						1			2	1					0.00033862	By MS/MS	By matching	By MS/MS	NaN	NaN	NaN	0
CON__REFSEQ:XP_585019	CON__REFSEQ:XP_585019	2	2	2			>REFSEQ:XP_585019 (Bos taurus) similar to afamin	1	2	2	2	2	0	0	2	0	0	2	0	0	3.5	3.5	3.5	69.561	604	604	10.5										1	1				0.00027096	By MS/MS	By matching	By matching	NaN	NaN	NaN	0
D3Z4M2;D3YTM0;D3Z0Z2;Q924Z4	D3Z4M2;D3YTM0;D3Z0Z2;Q924Z4	1;1;1;1	1;1;1;1	1;1;1;1	Ceramide synthase 2	Cers2	>tr|D3Z4M2|D3Z4M2_MOUSE Ceramide synthase 2 (Fragment) OS=Mus musculus GN=Cers2 PE=2 SV=1;>tr|D3YTM0|D3YTM0_MOUSE Ceramide synthase 2 (Fragment) OS=Mus musculus GN=Cers2 PE=2 SV=1;>tr|D3Z0Z2|D3Z0Z2_MOUSE Ceramide synthase 2 (Fragment) OS=Mus musculus GN=Ce	4	1	1	1	1	1	1	1	1	1	1	1	1	12.3	12.3	12.3	15.505	130	130;220;246;380	9.29									5	2					2.5296e-06	By MS/MS	By MS/MS	By MS/MS	0.96534	1.1823	8.2465	5
D3YTP8;Q9QXA5;Q9CY46	D3YTP8;Q9QXA5;Q9CY46	2;2;2	2;2;2	2;2;2	U6 snRNA-associated Sm-like protein LSm4	Lsm4	>tr|D3YTP8|D3YTP8_MOUSE U6 snRNA-associated Sm-like protein LSm4 (Fragment) OS=Mus musculus GN=Lsm4 PE=2 SV=1;>sp|Q9QXA5|LSM4_MOUSE U6 snRNA-associated Sm-like protein LSm4 OS=Mus musculus GN=Lsm4 PE=2 SV=1;>tr|Q9CY46|Q9CY46_MOUSE LSM4 homolog, U6 small nu	3	2	2	2	0	0	2	0	0	2	0	0	2	38.3	38.3	38.3	5.5936	47	47;137;138	5				1		1									0.00029808	By matching	By matching	By MS/MS	NaN	NaN	NaN	1
D3YTQ5;Q80XL6	D3YTQ5;Q80XL6	1;1	1;1	1;1	Acyl-CoA dehydrogenase family member 11	Acad11	>tr|D3YTQ5|D3YTQ5_MOUSE Acyl-CoA dehydrogenase family member 11 OS=Mus musculus GN=Acad11 PE=2 SV=1;>sp|Q80XL6|ACD11_MOUSE Acyl-CoA dehydrogenase family member 11 OS=Mus musculus GN=Acad11 PE=1 SV=2	2	1	1	1	0	0	1	0	0	1	0	0	1	1.8	1.8	1.8	74.088	661	661;779	7							1								0.0017364	By matching	By matching	By MS/MS	NaN	NaN	NaN	0
D3YTQ9;P62843	D3YTQ9;P62843	2;2	2;2	2;2	40S ribosomal protein S15	Rps15	>tr|D3YTQ9|D3YTQ9_MOUSE 40S ribosomal protein S15 OS=Mus musculus GN=Rps15 PE=2 SV=1;>sp|P62843|RS15_MOUSE 40S ribosomal protein S15 OS=Mus musculus GN=Rps15 PE=2 SV=2	2	2	2	2	2	2	1	2	2	1	2	2	1	18.6	18.6	18.6	13.742	118	118;145	11								3				2	2	1	6.8296e-08	By MS/MS	By MS/MS	By MS/MS	0.88725	0.93105	4.767	3
F6WZH1;D3YTR5;D3YTR4;Q9Z2D8	F6WZH1;D3YTR5;D3YTR4;Q9Z2D8	1;1;1;1	1;1;1;1	1;1;1;1	Methyl-CpG-binding domain protein 3	Mbd3	>tr|F6WZH1|F6WZH1_MOUSE Dipeptidase 3 (Fragment) OS=Mus musculus GN=Mbd3 PE=4 SV=1;>tr|D3YTR5|D3YTR5_MOUSE Dipeptidase 3 OS=Mus musculus GN=Mbd3 PE=2 SV=1;>tr|D3YTR4|D3YTR4_MOUSE Dipeptidase 3 OS=Mus musculus GN=Mbd3 PE=2 SV=1;>sp|Q9Z2D8|MBD3_MOUSE Methyl-	4	1	1	1	0	0	1	0	0	1	0	0	1	7.6	7.6	7.6	20.445	185	185;261;281;285	7							1								0.00024628	By matching	By matching	By MS/MS	NaN	NaN	NaN	0
D6REG2;D3YWA9;D3YTR6;Q8R0G7;D3YWU4	D6REG2;D3YWA9;D3YTR6;Q8R0G7;D3YWU4	2;2;2;2;1	2;2;2;2;1	2;2;2;2;1	Protein spinster homolog 1	Spns1	>tr|D6REG2|D6REG2_MOUSE Protein spinster homolog 1 OS=Mus musculus GN=Spns1 PE=2 SV=1;>tr|D3YWA9|D3YWA9_MOUSE Protein spinster homolog 1 OS=Mus musculus GN=Spns1 PE=2 SV=1;>tr|D3YTR6|D3YTR6_MOUSE Protein spinster homolog 1 OS=Mus musculus GN=Spns1 PE=2 SV=	5	2	2	2	0	2	1	0	2	1	0	2	1	29.1	29.1	29.1	17.993	165	165;453;476;528;239	5.67					1	2									2.3512e-08	By matching	By MS/MS	By MS/MS	NaN	NaN	NaN	1
D3YU05;D3YYI5;F6QXU4;D3Z0Z9	D3YU05;D3YYI5	7;4;3;3	1;0;0;0	1;0;0;0	Glyceraldehyde-3-phosphate dehydrogenase	Gm6316;Gm7293	>tr|D3YU05|D3YU05_MOUSE Glyceraldehyde-3-phosphate dehydrogenase OS=Mus musculus GN=Gm6316 PE=3 SV=1;>tr|D3YYI5|D3YYI5_MOUSE Glyceraldehyde-3-phosphate dehydrogenase OS=Mus musculus GN=Gm7293 PE=3 SV=1	4	7	1	1	4	6	6	0	1	0	0	1	0	27.4	2.9	2.9	36.541	339	339;336;335;337	6						1									2.8777e-235	By matching	By MS/MS	By matching	NaN	NaN	NaN	0
D3YU38;Q9CXE2	D3YU38;Q9CXE2	1;1	1;1	1;1	B-cell CLL/lymphoma 7 protein family member A	Bcl7a	>tr|D3YU38|D3YU38_MOUSE B-cell CLL/lymphoma 7 protein family member A OS=Mus musculus GN=Bcl7a PE=2 SV=1;>sp|Q9CXE2|BCL7A_MOUSE B-cell CLL/lymphoma 7 protein family member A OS=Mus musculus GN=Bcl7a PE=2 SV=1	2	1	1	1	1	0	0	1	0	0	1	0	0	8.8	8.8	8.8	13.135	125	125;210	3			1												0.0011878	By MS/MS	By matching	By matching	NaN	NaN	NaN	0
D3YU60;Q91VS7;E9QJW0	D3YU60;Q91VS7;E9QJW0	1;1;1	1;1;1	1;1;1	Microsomal glutathione S-transferase 1	Mgst1	>tr|D3YU60|D3YU60_MOUSE Microsomal glutathione S-transferase 1 OS=Mus musculus GN=Mgst1 PE=2 SV=1;>sp|Q91VS7|MGST1_MOUSE Microsomal glutathione S-transferase 1 OS=Mus musculus GN=Mgst1 PE=1 SV=3;>tr|E9QJW0|E9QJW0_MOUSE Microsomal glutathione S-transferase	3	1	1	1	1	1	1	1	1	1	1	1	1	12.7	12.7	12.7	11.687	102	102;155;229	8.89		1	1		1	1					1	1	1	2	2.3552e-06	By MS/MS	By MS/MS	By MS/MS	0.45702	0.73383	29.485	6
D3YWF5;D3Z5E5;D3YU88;E9PUQ3	D3YWF5;D3Z5E5;D3YU88;E9PUQ3	1;1;1;1	1;1;1;1	1;1;1;1		AU019823	>tr|D3YWF5|D3YWF5_MOUSE Protein AU019823 OS=Mus musculus GN=AU019823 PE=2 SV=1;>tr|D3Z5E5|D3Z5E5_MOUSE Protein AU019823 (Fragment) OS=Mus musculus GN=AU019823 PE=2 SV=1;>tr|D3YU88|D3YU88_MOUSE Protein AU019823 (Fragment) OS=Mus musculus GN=AU019823 PE=2 SV	4	1	1	1	0	1	0	0	1	0	0	1	0	8	8	8	14.995	125	125;203;214;292	6						1									0.00055091	By matching	By MS/MS	By matching	NaN	NaN	NaN	0
D3YU99;D3YUA0;Q9CQM2;Q99JH8	D3YU99;D3YUA0;Q9CQM2;Q99JH8	1;1;1;1	1;1;1;1	1;1;1;1	ER lumen protein retaining receptor;ER lumen protein retaining receptor 2;ER lumen protein retaining receptor 1	Kdelr1;Kdelr2	>tr|D3YU99|D3YU99_MOUSE ER lumen protein retaining receptor OS=Mus musculus GN=Kdelr1 PE=2 SV=1;>tr|D3YUA0|D3YUA0_MOUSE ER lumen protein retaining receptor OS=Mus musculus GN=Kdelr1 PE=2 SV=1;>sp|Q9CQM2|ERD22_MOUSE ER lumen protein retaining receptor 2 OS=	4	1	1	1	1	0	0	1	0	0	1	0	0	8	8	8	15.901	138	138;150;212;212	9									1						0.002768	By MS/MS	By matching	By matching	NaN	NaN	NaN	0
D3YUH3;D3Z199;D3YZ65;Q80TY4	D3YUH3;D3Z199;D3YZ65;Q80TY4	1;1;1;1	1;1;1;1	1;1;1;1	Suppression of tumorigenicity 18 protein	St18	>tr|D3YUH3|D3YUH3_MOUSE Suppression of tumorigenicity 18 protein (Fragment) OS=Mus musculus GN=St18 PE=2 SV=1;>tr|D3Z199|D3Z199_MOUSE Suppression of tumorigenicity 18 protein (Fragment) OS=Mus musculus GN=St18 PE=2 SV=1;>tr|D3YZ65|D3YZ65_MOUSE Suppression	4	1	1	1	0	1	0	0	1	0	0	1	0	17.9	17.9	17.9	9.5007	84	84;135;215;1045	7							1								0.022662	By matching	By MS/MS	By matching	NaN	NaN	NaN	0
D3YUK4;Q9DCS9	D3YUK4;Q9DCS9	2;2	2;2	2;2	NADH dehydrogenase [ubiquinone] 1 beta subcomplex subunit 10	Ndufb10	>tr|D3YUK4|D3YUK4_MOUSE NADH dehydrogenase [ubiquinone] 1 beta subcomplex subunit 10 (Fragment) OS=Mus musculus GN=Ndufb10 PE=2 SV=1;>sp|Q9DCS9|NDUBA_MOUSE NADH dehydrogenase [ubiquinone] 1 beta subcomplex subunit 10 OS=Mus musculus GN=Ndufb10 PE=1 SV=3	2	2	2	2	0	1	2	0	1	2	0	1	2	20.8	20.8	20.8	17.74	149	149;176	6						3									1.2035e-65	By matching	By MS/MS	By MS/MS	0.55535	0.92503	13.75	2
D3Z1U9;D3YUM1;Q91YT0;D3YXX5;D3Z0K1	D3Z1U9;D3YUM1;Q91YT0;D3YXX5;D3Z0K1	2;2;2;1;1	2;2;2;1;1	2;2;2;1;1	NADH dehydrogenase [ubiquinone] flavoprotein 1, mitochondrial	Ndufv1	>tr|D3Z1U9|D3Z1U9_MOUSE NADH dehydrogenase [ubiquinone] flavoprotein 1, mitochondrial OS=Mus musculus GN=Ndufv1 PE=2 SV=1;>tr|D3YUM1|D3YUM1_MOUSE NADH dehydrogenase [ubiquinone] flavoprotein 1, mitochondrial OS=Mus musculus GN=Ndufv1 PE=2 SV=1;>sp|Q91YT0|N	5	2	2	2	1	2	2	1	2	2	1	2	2	6.8	6.8	6.8	41.833	385	385;455;464;115;146	9.6						2					1	1	1		1.4658e-09	By MS/MS	By MS/MS	By MS/MS	0.80937	1.3207	11.689	2
Q99J45;D3YUV1	Q99J45;D3YUV1	1;1	1;1	1;1	Nuclear receptor-binding protein	Nrbp1	>sp|Q99J45|NRBP_MOUSE Nuclear receptor-binding protein OS=Mus musculus GN=Nrbp1 PE=1 SV=1;>tr|D3YUV1|D3YUV1_MOUSE Nuclear receptor-binding protein OS=Mus musculus GN=Nrbp1 PE=2 SV=1	2	1	1	1	1	1	1	1	1	1	1	1	1	3	3	3	59.865	535	535;543	3	1		2	2											2.4806e-29	By MS/MS	By MS/MS	By MS/MS	1.2461	1.7097	10.898	5
P12970;L7N202;D3YXT4;D3YVE6;F6U2H0;D3YU93;F6ZVW4;F6TIC7;F6YI27;F6VBB8;F6SSI5	P12970;L7N202;D3YXT4;D3YVE6;F6U2H0;D3YU93;F6ZVW4;F6TIC7;F6YI27;F6VBB8	8;8;8;8;7;7;6;5;5;4;1	8;8;8;8;7;7;6;5;5;4;1	8;8;8;8;7;7;6;5;5;4;1	60S ribosomal protein L7a	Rpl7a;Gm16477;Gm5619;Rpl7a-ps10;Rpl7a-ps5;Rpl7a-ps3;Gm5459;Rpl7a-ps8;Gm17415;Gm4978	>sp|P12970|RL7A_MOUSE 60S ribosomal protein L7a OS=Mus musculus GN=Rpl7a PE=2 SV=2;>tr|L7N202|L7N202_MOUSE Uncharacterized protein OS=Mus musculus GN=Gm16477 PE=4 SV=1;>tr|D3YXT4|D3YXT4_MOUSE Uncharacterized protein OS=Mus musculus GN=Gm5619 PE=4 SV=1;>tr|	11	8	8	8	4	6	7	4	6	7	4	6	7	31.6	31.6	31.6	29.976	266	266;266;266;266;268;270;270;266;268;267;269	7						15	13	3					2		2.6432e-220	By MS/MS	By MS/MS	By MS/MS	0.66235	0.92807	17.129	26
D3YZI8;D3YVF8;D3Z4C3;O88939	D3YZI8;D3YVF8;D3Z4C3;O88939	1;1;1;1	1;1;1;1	1;1;1;1	Zinc finger and BTB domain-containing protein 7A	Zbtb7a	>tr|D3YZI8|D3YZI8_MOUSE Zinc finger and BTB domain-containing protein 7A (Fragment) OS=Mus musculus GN=Zbtb7a PE=2 SV=1;>tr|D3YVF8|D3YVF8_MOUSE Zinc finger and BTB domain-containing protein 7A (Fragment) OS=Mus musculus GN=Zbtb7a PE=2 SV=1;>tr|D3Z4C3|D3Z4C	4	1	1	1	1	0	0	1	0	0	1	0	0	61.4	61.4	61.4	4.6062	44	44;174;415;569	4				2											1.0068e-15	By MS/MS	By matching	By matching	NaN	NaN	NaN	0
D3YVG4	D3YVG4	1	1	1		Tmem184c	>tr|D3YVG4|D3YVG4_MOUSE Transmembrane protein 184C (Fragment) OS=Mus musculus GN=Tmem184c PE=2 SV=1	1	1	1	1	1	1	0	1	1	0	1	1	0	3.5	3.5	3.5	26.656	228	228	8						1				1					0.024029	By MS/MS	By MS/MS	By matching	NaN	NaN	NaN	0
D3YVM2;Q9QY73	D3YVM2;Q9QY73	1;1	1;1	1;1	Transmembrane protein 59	Tmem59	>tr|D3YVM2|D3YVM2_MOUSE Transmembrane protein 59 OS=Mus musculus GN=Tmem59 PE=2 SV=1;>sp|Q9QY73|TMM59_MOUSE Transmembrane protein 59 OS=Mus musculus GN=Tmem59 PE=1 SV=2	2	1	1	1	1	0	0	1	0	0	1	0	0	5.9	5.9	5.9	28.592	256	256;323	8								1							8.9379e-14	By MS/MS	By matching	By matching	NaN	NaN	NaN	1
Q8BFR5;D3YVN7	Q8BFR5;D3YVN7	8;8	8;8	8;8	Elongation factor Tu, mitochondrial;Elongation factor Tu	Tufm;Gm9755	>sp|Q8BFR5|EFTU_MOUSE Elongation factor Tu, mitochondrial OS=Mus musculus GN=Tufm PE=1 SV=1;>tr|D3YVN7|D3YVN7_MOUSE Elongation factor Tu OS=Mus musculus GN=Gm9755 PE=3 SV=1	2	8	8	8	5	7	6	5	7	6	5	7	6	19.2	19.2	19.2	49.508	452	452;452	5.78				5	5	12	2	2	1						5.8407e-140	By MS/MS	By MS/MS	By MS/MS	0.6766	0.89143	12.041	11
D3YVR4;Q9ERE7;F6SWV4	D3YVR4;Q9ERE7;F6SWV4	2;2;1	2;2;1	2;2;1	LDLR chaperone MESD	Mesdc2	>tr|D3YVR4|D3YVR4_MOUSE LDLR chaperone MESD (Fragment) OS=Mus musculus GN=Mesdc2 PE=2 SV=1;>sp|Q9ERE7|MESD_MOUSE LDLR chaperone MESD OS=Mus musculus GN=Mesdc2 PE=1 SV=1;>tr|F6SWV4|F6SWV4_MOUSE LDLR chaperone MESD (Fragment) OS=Mus musculus GN=Mesdc2 PE=4 S	3	2	2	2	0	1	2	0	1	2	0	1	2	12.3	12.3	12.3	17.346	154	154;224;77	7.33					1	1					1				1.6529e-07	By matching	By MS/MS	By MS/MS	NaN	NaN	NaN	1
P47802;D3YVW0;F7C846;G3UYJ5;G3XA66;D3Z3F4;G3XA75;G3UXX9	P47802;D3YVW0;F7C846;G3UYJ5;G3XA66;D3Z3F4;G3XA75	4;4;4;3;3;3;2;1	4;4;4;3;3;3;2;1	4;4;4;3;3;3;2;1	Metaxin-1	Mtx1	>sp|P47802|MTX1_MOUSE Metaxin-1 OS=Mus musculus GN=Mtx1 PE=1 SV=1;>tr|D3YVW0|D3YVW0_MOUSE Metaxin-1 OS=Mus musculus GN=Mtx1 PE=2 SV=2;>tr|F7C846|F7C846_MOUSE Metaxin-1 OS=Mus musculus GN=Mtx1 PE=2 SV=1;>tr|G3UYJ5|G3UYJ5_MOUSE Metaxin-1 (Fragment) OS=Mus mu	8	4	4	4	3	3	2	3	3	2	3	3	2	15.8	15.8	15.8	35.623	317	317;430;461;162;298;360;172;185	5			1	4	1	2	2								6.1217e-14	By MS/MS	By MS/MS	By MS/MS	NaN	NaN	NaN	0
H3BJB5;D3YW10;H3BKX9;D3YXD1;Q91W82	H3BJB5;D3YW10;H3BKX9;D3YXD1;Q91W82	1;1;1;1;1	1;1;1;1;1	1;1;1;1;1	Ubiquitin-conjugating enzyme E2 E2	Ube2e2	>tr|H3BJB5|H3BJB5_MOUSE Ubiquitin-conjugating enzyme E2 E2 OS=Mus musculus GN=Ube2e2 PE=2 SV=1;>tr|D3YW10|D3YW10_MOUSE Ubiquitin-conjugating enzyme E2 E2 (Fragment) OS=Mus musculus GN=Ube2e2 PE=2 SV=1;>tr|H3BKX9|H3BKX9_MOUSE Ubiquitin-conjugating enzyme E2	5	1	1	1	1	0	1	1	0	1	1	0	1	18.5	18.5	18.5	9.9839	92	92;108;118;181;201	4.5				1	1										0.0001877	By MS/MS	By matching	By MS/MS	NaN	NaN	NaN	0
D3YW20;D3YW19;Q8BWQ6;I1E4X5	D3YW20;D3YW19;Q8BWQ6;I1E4X5	2;2;2;2	2;2;2;2	2;2;2;2	UPF0505 protein C16orf62 homolog	9030624J02Rik	>tr|D3YW20|D3YW20_MOUSE Protein 9030624J02Rik (Fragment) OS=Mus musculus GN=9030624J02Rik PE=2 SV=2;>tr|D3YW19|D3YW19_MOUSE Protein 9030624J02Rik (Fragment) OS=Mus musculus GN=9030624J02Rik PE=2 SV=2;>sp|Q8BWQ6|CP062_MOUSE UPF0505 protein C16orf62 homolog	4	2	2	2	2	0	0	2	0	0	2	0	0	3.4	3.4	3.4	98.915	874	874;940;963;991	5.5				1			1								3.3624e-17	By MS/MS	By matching	By matching	0.90799	0.93398	0.29397	2
D3YW32;P52503	D3YW32;P52503	1;1	1;1	1;1	NADH dehydrogenase [ubiquinone] iron-sulfur protein 6, mitochondrial	Ndufs6	>tr|D3YW32|D3YW32_MOUSE NADH dehydrogenase [ubiquinone] iron-sulfur protein 6, mitochondrial OS=Mus musculus GN=Ndufs6 PE=2 SV=1;>sp|P52503|NDUS6_MOUSE NADH dehydrogenase [ubiquinone] iron-sulfur protein 6, mitochondrial OS=Mus musculus GN=Ndufs6 PE=1 SV=2	2	1	1	1	1	0	1	1	0	1	1	0	1	11.2	11.2	11.2	10.908	98	98;116	10.5										1	1				0.0029156	By MS/MS	By matching	By MS/MS	0.71855	0.82725	8.8758	2
D3Z3R1;Q6ZWZ4;D3YW41;P47964;D3YX71	D3Z3R1;Q6ZWZ4;D3YW41;P47964	3;3;3;2;1	3;3;3;2;1	3;3;3;2;1	60S ribosomal protein L36	Gm5745;Rpl36;Rpl36-ps3	>tr|D3Z3R1|D3Z3R1_MOUSE 60S ribosomal protein L36 OS=Mus musculus GN=Gm5745 PE=3 SV=1;>tr|Q6ZWZ4|Q6ZWZ4_MOUSE 60S ribosomal protein L36 OS=Mus musculus GN=Rpl36 PE=3 SV=1;>tr|D3YW41|D3YW41_MOUSE 60S ribosomal protein L36 OS=Mus musculus GN=Rpl36-ps3 PE=3 S	5	3	3	3	1	3	3	1	3	3	1	3	3	28.8	28.8	28.8	12.129	104	104;105;105;105;104	6.79						5	7	2							1.6001e-53	By MS/MS	By MS/MS	By MS/MS	0.51137	0.82534	12.815	6
D6RHS5;D3YWB0;E9Q9E4;E9PZX7;P30285	D6RHS5;D3YWB0;E9Q9E4;E9PZX7;P30285	1;1;1;1;1	1;1;1;1;1	1;1;1;1;1	Cyclin-dependent kinase 4	Cdk4	>tr|D6RHS5|D6RHS5_MOUSE Cyclin-dependent kinase 4 OS=Mus musculus GN=Cdk4 PE=2 SV=1;>tr|D3YWB0|D3YWB0_MOUSE Cyclin-dependent kinase 4 OS=Mus musculus GN=Cdk4 PE=2 SV=1;>tr|E9Q9E4|E9Q9E4_MOUSE Cyclin-dependent kinase 4 (Fragment) OS=Mus musculus GN=Cdk4 PE=	5	1	1	1	1	1	1	1	1	1	1	1	1	23	23	23	7.8399	74	74;158;253;271;303	6.67						1	2								0.00086393	By MS/MS	By MS/MS	By MS/MS	NaN	NaN	NaN	0
D3YWC2;D3Z6F1;Q9JM93	D3YWC2;D3Z6F1;Q9JM93	1;1;1	1;1;1	1;1;1	ADP-ribosylation factor-like protein 6-interacting protein 4	Arl6ip4	>tr|D3YWC2|D3YWC2_MOUSE ADP-ribosylation factor-like 6 interacting protein 4 OS=Mus musculus GN=Arl6ip4 PE=4 SV=1;>tr|D3Z6F1|D3Z6F1_MOUSE ADP-ribosylation factor-like protein 6-interacting protein 4 (Fragment) OS=Mus musculus GN=Arl6ip4 PE=2 SV=1;>sp|Q9JM9	3	1	1	1	1	0	0	1	0	0	1	0	0	8	8	8	22.605	200	200;227;229	4				1											1.6169e-06	By MS/MS	By matching	By matching	NaN	NaN	NaN	1
D3Z6L4;D3YWG3;Q05C51;Q9CWY8	D3Z6L4;D3YWG3;Q05C51;Q9CWY8	1;1;1;1	1;1;1;1	1;1;1;1	Ribonuclease;Ribonuclease H2 subunit A	Rnaseh2a	>tr|D3Z6L4|D3Z6L4_MOUSE Ribonuclease H2 subunit A (Fragment) OS=Mus musculus GN=Rnaseh2a PE=4 SV=1;>tr|D3YWG3|D3YWG3_MOUSE Ribonuclease (Fragment) OS=Mus musculus GN=Rnaseh2a PE=2 SV=1;>tr|Q05C51|Q05C51_MOUSE Ribonuclease OS=Mus musculus GN=Rnaseh2a PE=2 S	4	1	1	1	0	1	1	0	1	1	0	1	1	66.7	66.7	66.7	1.3795	12	12;54;254;301	4				2											0.0087134	By matching	By MS/MS	By MS/MS	NaN	NaN	NaN	0
P62751;D3YWP3;D3YU45;D3Z1D6;D3YU46;D3YTY6;D3YW68	P62751;D3YWP3;D3YU45;D3Z1D6;D3YU46	5;5;4;4;3;2;2	5;5;4;4;3;2;2	5;5;4;4;3;2;2	60S ribosomal protein L23a	Rpl23a;Rpl23a-ps3;Gm3940;Gm10335;Gm10923	>sp|P62751|RL23A_MOUSE 60S ribosomal protein L23a OS=Mus musculus GN=Rpl23a PE=1 SV=1;>tr|D3YWP3|D3YWP3_MOUSE MCG1034428 OS=Mus musculus GN=Rpl23a-ps3 PE=3 SV=1;>tr|D3YU45|D3YU45_MOUSE Protein Gm3940 OS=Mus musculus GN=Gm3940 PE=3 SV=1;>tr|D3Z1D6|D3Z1D6_MO	7	5	5	5	4	5	4	4	5	4	4	5	4	32.1	32.1	32.1	17.695	156	156;156;143;156;153;151;155	7.04				3	2	7	5		6	3					1.1365e-31	By MS/MS	By MS/MS	By MS/MS	0.61422	0.90662	8.9362	23
D3YWR7;Q8BVI4;D3Z099;D3Z1A1	D3YWR7;Q8BVI4	4;3;1;1	4;3;1;1	4;3;1;1	Dihydropteridine reductase	Qdpr	>tr|D3YWR7|D3YWR7_MOUSE Dihydropteridine reductase OS=Mus musculus GN=Qdpr PE=4 SV=1;>sp|Q8BVI4|DHPR_MOUSE Dihydropteridine reductase OS=Mus musculus GN=Qdpr PE=1 SV=2	4	4	4	4	2	3	3	2	3	3	2	3	3	30.7	30.7	30.7	20.008	189	189;241;137;159	5.21				2	7	5									9.0295e-92	By MS/MS	By MS/MS	By MS/MS	0.97097	1.0138	10.605	3
D3YWT1;D3Z3N4;D3Z6Y3	D3YWT1;D3Z3N4	3;3;1	3;3;1	3;3;1		Hnrnph3	>tr|D3YWT1|D3YWT1_MOUSE MCG11326, isoform CRA_b OS=Mus musculus GN=Hnrnph3 PE=4 SV=1;>tr|D3Z3N4|D3Z3N4_MOUSE MCG11326, isoform CRA_a OS=Mus musculus GN=Hnrnph3 PE=4 SV=1	3	3	3	3	2	0	2	2	0	2	2	0	2	13.3	13.3	13.3	35.181	331	331;346;71	5.6				2	2					1					1.7813e-88	By MS/MS	By matching	By MS/MS	NaN	NaN	NaN	0
F6TCV0;D3YX28;D3YX27;Q9JIY5	F6TCV0;D3YX28;D3YX27;Q9JIY5	2;2;2;2	2;2;2;2	2;2;2;2	Serine protease HTRA2, mitochondrial	Htra2	>tr|F6TCV0|F6TCV0_MOUSE Serine protease HTRA2, mitochondrial (Fragment) OS=Mus musculus GN=Htra2 PE=2 SV=1;>tr|D3YX28|D3YX28_MOUSE Serine protease HTRA2, mitochondrial OS=Mus musculus GN=Htra2 PE=2 SV=1;>tr|D3YX27|D3YX27_MOUSE Serine protease HTRA2, mitoch	4	2	2	2	0	1	2	0	1	2	0	1	2	8.2	8.2	8.2	31.847	294	294;361;426;458	7						2		2							1.2638e-14	By matching	By MS/MS	By MS/MS	NaN	NaN	NaN	0
D3YX34;E9Q586;E9Q3M3;O08788	D3YX34;E9Q586;E9Q3M3;O08788	7;7;7;7	7;7;7;7	7;7;7;7	Dynactin subunit 1	Dctn1	>tr|D3YX34|D3YX34_MOUSE Dynactin subunit 1 OS=Mus musculus GN=Dctn1 PE=2 SV=1;>tr|E9Q586|E9Q586_MOUSE Dynactin subunit 1 OS=Mus musculus GN=Dctn1 PE=2 SV=1;>tr|E9Q3M3|E9Q3M3_MOUSE Dynactin subunit 1 OS=Mus musculus GN=Dctn1 PE=2 SV=1;>sp|O08788|DCTN1_MOUSE	4	7	7	7	3	4	4	3	4	4	3	4	4	8	8	8	126.82	1142	1142;1239;1264;1281	5.58				3	2	4	3								2.3739e-151	By MS/MS	By MS/MS	By MS/MS	0.64208	1.0654	26.511	3
D3YXG6;Q9CVB6	D3YXG6;Q9CVB6	7;7	7;7	7;7	Actin-related protein 2/3 complex subunit 2	Arpc2	>tr|D3YXG6|D3YXG6_MOUSE Actin-related protein 2/3 complex subunit 2 OS=Mus musculus GN=Arpc2 PE=4 SV=1;>sp|Q9CVB6|ARPC2_MOUSE Actin-related protein 2/3 complex subunit 2 OS=Mus musculus GN=Arpc2 PE=1 SV=3	2	7	7	7	6	4	5	6	4	5	6	4	5	25	25	25	32.512	284	284;300	6.7				5	3	1		13	1						4.0992e-80	By MS/MS	By MS/MS	By MS/MS	0.8133	1.0656	12.071	13
D3YXK2	D3YXK2	6	6	3	Scaffold attachment factor B1	Safb	>sp|D3YXK2|SAFB1_MOUSE Scaffold attachment factor B1 OS=Mus musculus GN=Safb PE=1 SV=2	1	6	6	3	3	3	2	3	3	2	2	1	1	13.9	13.9	8.1	105.1	937	937	4.44	2			1	2	4									0	By MS/MS	By MS/MS	By MS/MS	0.95781	1.0469	13.954	4
D3YXQ7;O88291	D3YXQ7;O88291	1;1	1;1	1;1	DBIRD complex subunit ZNF326	Zfp326;Znf326	>tr|D3YXQ7|D3YXQ7_MOUSE DBIRD complex subunit ZNF326 (Fragment) OS=Mus musculus GN=Zfp326 PE=2 SV=1;>sp|O88291|ZN326_MOUSE DBIRD complex subunit ZNF326 OS=Mus musculus GN=Znf326 PE=1 SV=1	2	1	1	1	0	1	0	0	1	0	0	1	0	3.9	3.9	3.9	47.15	415	415;580	6						1									1.7052e-14	By matching	By MS/MS	By matching	NaN	NaN	NaN	1
D3YXU7;F8VQB6	D3YXU7;F8VQB6	1;1	1;1	1;1	Unconventional myosin-X	Myo10	>tr|D3YXU7|D3YXU7_MOUSE Unconventional myosin-X (Fragment) OS=Mus musculus GN=Myo10 PE=2 SV=1;>sp|F8VQB6|MYO10_MOUSE Unconventional myosin-X OS=Mus musculus GN=Myo10 PE=1 SV=1	2	1	1	1	1	0	0	1	0	0	1	0	0	2.4	2.4	2.4	90.876	786	786;2062	4				1											0.00017197	By MS/MS	By matching	By matching	NaN	NaN	NaN	0
D3YXZ3;Q91YS4;O88448	D3YXZ3;Q91YS4;O88448	3;3;2	2;2;1	2;2;1	Kinesin light chain 2	Klc2	>tr|D3YXZ3|D3YXZ3_MOUSE Kinesin light chain 2 OS=Mus musculus GN=Klc2 PE=4 SV=1;>tr|Q91YS4|Q91YS4_MOUSE Kinesin light chain 2 OS=Mus musculus GN=Klc2 PE=1 SV=1;>sp|O88448|KLC2_MOUSE Kinesin light chain 2 OS=Mus musculus GN=Klc2 PE=1 SV=1	3	3	2	2	1	2	1	1	1	0	1	1	0	5.7	4.2	4.2	68.176	617	617;619;599	7.5							1	1							2.1764e-07	By MS/MS	By MS/MS	By matching	NaN	NaN	NaN	0
D3YXZ5;Q91WT8;D3Z113	D3YXZ5;Q91WT8;D3Z113	3;3;2	3;3;2	3;3;2	RNA-binding protein 47	Rbm47	>tr|D3YXZ5|D3YXZ5_MOUSE RNA-binding protein 47 OS=Mus musculus GN=Rbm47 PE=2 SV=1;>sp|Q91WT8|RBM47_MOUSE RNA-binding protein 47 OS=Mus musculus GN=Rbm47 PE=2 SV=1;>tr|D3Z113|D3Z113_MOUSE RNA-binding protein 47 (Fragment) OS=Mus musculus GN=Rbm47 PE=2 SV=1	3	3	3	3	3	0	0	3	0	0	3	0	0	9.2	9.2	9.2	56.868	521	521;590;158	5				2			1								2.0297e-10	By MS/MS	By matching	By matching	NaN	NaN	NaN	0
D6RCG9;D3Z179;D3YY25;O35405	D6RCG9;D3Z179;D3YY25;O35405	1;1;1;1	1;1;1;1	1;1;1;1	Phospholipase D3	Pld3	>tr|D6RCG9|D6RCG9_MOUSE Phospholipase D3 OS=Mus musculus GN=Pld3 PE=2 SV=1;>tr|D3Z179|D3Z179_MOUSE Phospholipase D3 (Fragment) OS=Mus musculus GN=Pld3 PE=2 SV=1;>tr|D3YY25|D3YY25_MOUSE Phospholipase D3 (Fragment) OS=Mus musculus GN=Pld3 PE=2 SV=1;>sp|O3540	4	1	1	1	0	1	1	0	1	1	0	1	1	45.2	45.2	45.2	4.5632	42	42;63;103;488	5.5					1	1									0.00020981	By matching	By MS/MS	By MS/MS	NaN	NaN	NaN	0
D3YY48;Q99KJ6;P12265	D3YY48;Q99KJ6;P12265	2;2;2	2;2;2	2;2;2	Beta-glucuronidase	Gusb	>tr|D3YY48|D3YY48_MOUSE Beta-glucuronidase OS=Mus musculus GN=Gusb PE=2 SV=1;>tr|Q99KJ6|Q99KJ6_MOUSE Beta-glucuronidase OS=Mus musculus GN=Gusb PE=2 SV=1;>sp|P12265|BGLR_MOUSE Beta-glucuronidase OS=Mus musculus GN=Gusb PE=2 SV=2	3	2	2	2	1	0	2	1	0	2	1	0	2	23.6	23.6	23.6	16.55	144	144;250;648	4.75				4	3		1								1.711e-18	By MS/MS	By matching	By MS/MS	NaN	NaN	NaN	0
D3YYF6	D3YYF6	3	1	1		Cnbp	>tr|D3YYF6|D3YYF6_MOUSE Cellular nucleic acid-binding protein OS=Mus musculus GN=Cnbp PE=2 SV=1	1	3	1	1	2	1	2	1	0	0	1	0	0	21.6	10.1	10.1	15.479	139	139	4				1											0	By MS/MS	By matching	By matching	NaN	NaN	NaN	0
D3YYI2;P60898	D3YYI2;P60898	1;1	1;1	1;1	DNA-directed RNA polymerase II subunit RPB9	Polr2i	>tr|D3YYI2|D3YYI2_MOUSE DNA-directed RNA polymerase II subunit RPB9 OS=Mus musculus GN=Polr2i PE=2 SV=1;>sp|P60898|RPB9_MOUSE DNA-directed RNA polymerase II subunit RPB9 OS=Mus musculus GN=Polr2i PE=2 SV=1	2	1	1	1	1	0	1	1	0	1	1	0	1	12.2	12.2	12.2	13.702	123	123;125	1.75	2	1	1												0.0012136	By MS/MS	By matching	By MS/MS	NaN	NaN	NaN	0
O09106;D3YYI8;Q8BQ10	O09106;D3YYI8;Q8BQ10	5;5;3	5;5;3	2;2;0	Histone deacetylase 1;Histone deacetylase	Hdac1;Gm10093;Hdac2	>sp|O09106|HDAC1_MOUSE Histone deacetylase 1 OS=Mus musculus GN=Hdac1 PE=1 SV=1;>tr|D3YYI8|D3YYI8_MOUSE Histone deacetylase OS=Mus musculus GN=Gm10093 PE=3 SV=1;>tr|Q8BQ10|Q8BQ10_MOUSE Histone deacetylase 2 OS=Mus musculus GN=Hdac2 PE=2 SV=1	3	5	5	2	1	0	5	1	0	5	0	0	2	9.3	9.3	3.5	55.074	482	482;482;304	8.38						1	1	2	2	2					1.0388e-11	By MS/MS	By matching	By MS/MS	0.75572	0.88437	1.6033	2
D3YYM6;Q91V55;P97461	D3YYM6;Q91V55;P97461	5;5;4	5;5;4	5;5;4	40S ribosomal protein S5;40S ribosomal protein S5, N-terminally processed	Rps5	>tr|D3YYM6|D3YYM6_MOUSE 40S ribosomal protein S5 (Fragment) OS=Mus musculus GN=Rps5 PE=3 SV=1;>tr|Q91V55|Q91V55_MOUSE 40S ribosomal protein S5 OS=Mus musculus GN=Rps5 PE=2 SV=1;>sp|P97461|RS5_MOUSE 40S ribosomal protein S5 OS=Mus musculus GN=Rps5 PE=2 SV=3	3	5	5	5	3	3	2	3	3	2	3	3	2	27.5	27.5	27.5	20.413	182	182;204;204	4.46	3	2	2			4	1							1	1.8399e-95	By MS/MS	By MS/MS	By MS/MS	0.57981	0.85863	22.358	10
Q922P9;D3YYT1	Q922P9;D3YYT1	1;1	1;1	1;1	Putative oxidoreductase GLYR1	Glyr1	>sp|Q922P9|GLYR1_MOUSE Putative oxidoreductase GLYR1 OS=Mus musculus GN=Glyr1 PE=2 SV=1;>tr|D3YYT1|D3YYT1_MOUSE Putative oxidoreductase GLYR1 OS=Mus musculus GN=Glyr1 PE=4 SV=1	2	1	1	1	1	1	0	1	1	0	1	1	0	2.6	2.6	2.6	59.715	546	546;552	5				1		1									3.7882e-23	By MS/MS	By MS/MS	By matching	NaN	NaN	NaN	0
D3YYW8;Q91V81	D3YYW8;Q91V81	2;2	2;2	2;2	RNA-binding protein 42	Rbm42	>tr|D3YYW8|D3YYW8_MOUSE RNA-binding protein 42 OS=Mus musculus GN=Rbm42 PE=2 SV=1;>sp|Q91V81|RBM42_MOUSE RNA-binding protein 42 OS=Mus musculus GN=Rbm42 PE=1 SV=1	2	2	2	2	1	0	1	1	0	1	1	0	1	5.8	5.8	5.8	47.214	449	449;474	7.5					1					1					0.00049154	By MS/MS	By matching	By MS/MS	NaN	NaN	NaN	0
D3YYZ2;F6X7C4	D3YYZ2;F6X7C4	3;2	1;0	1;0		Gm5239;Gm7866	>tr|D3YYZ2|D3YYZ2_MOUSE MCG1031578 OS=Mus musculus GN=Gm5239 PE=4 SV=1;>tr|F6X7C4|F6X7C4_MOUSE Protein Gm7866 OS=Mus musculus GN=Gm7866 PE=4 SV=2	2	3	1	1	2	2	3	1	0	1	1	0	1	22.1	7.4	7.4	14.072	122	122;126	5.17				2	1	3									8.9609e-56	By MS/MS	By matching	By MS/MS	0.9795	1.0057	3.7284	2
D3YZ09;Q9CY66	D3YZ09;Q9CY66	2;2	2;2	2;2	H/ACA ribonucleoprotein complex subunit 1	Gar1	>tr|D3YZ09|D3YZ09_MOUSE H/ACA ribonucleoprotein complex subunit 1 (Fragment) OS=Mus musculus GN=Gar1 PE=2 SV=1;>sp|Q9CY66|GAR1_MOUSE H/ACA ribonucleoprotein complex subunit 1 OS=Mus musculus GN=Gar1 PE=2 SV=1	2	2	2	2	1	1	0	1	1	0	1	1	0	11.1	11.1	11.1	20.448	198	198;231	6.5						1	1								2.2734e-07	By MS/MS	By MS/MS	By matching	NaN	NaN	NaN	1
D3YZ62;Q99104;D3Z4J3;F6TDE5;D6RFU0;B8JK05;P21271;G5E8G6;G3X9Y9	D3YZ62;Q99104;D3Z4J3	6;6;6;2;1;1;1;1;1	6;6;6;2;1;1;1;1;1	6;6;6;2;1;1;1;1;1	Unconventional myosin-Va	Myo5a	>tr|D3YZ62|D3YZ62_MOUSE Unconventional myosin-Va OS=Mus musculus GN=Myo5a PE=2 SV=1;>sp|Q99104|MYO5A_MOUSE Unconventional myosin-Va OS=Mus musculus GN=Myo5a PE=1 SV=2;>tr|D3Z4J3|D3Z4J3_MOUSE Unconventional myosin-Va OS=Mus musculus GN=Myo5a PE=2 SV=1	9	6	6	6	4	2	3	4	2	3	4	2	3	3.8	3.8	3.8	212.33	1828	1828;1853;1855;585;47;228;1818;1818;1844	5.55			1	2	3	2	2		1						2.3603e-54	By MS/MS	By MS/MS	By MS/MS	0.73941	1.025	7.2575	8
E9Q4Q2;D3YZC9;D3YZD0;Q64213;F8WHF9;D3YVH4;D6RDB7	E9Q4Q2;D3YZC9;D3YZD0;Q64213;F8WHF9;D3YVH4	4;4;4;4;2;2;1	4;4;4;4;2;2;1	4;4;4;4;2;2;1	Splicing factor 1	Sf1	>tr|E9Q4Q2|E9Q4Q2_MOUSE Splicing factor 1 OS=Mus musculus GN=Sf1 PE=2 SV=1;>tr|D3YZC9|D3YZC9_MOUSE Splicing factor 1 OS=Mus musculus GN=Sf1 PE=2 SV=1;>tr|D3YZD0|D3YZD0_MOUSE Splicing factor 1 OS=Mus musculus GN=Sf1 PE=2 SV=1;>sp|Q64213|SF01_MOUSE Splicing	7	4	4	4	2	3	3	2	3	3	2	3	3	10.2	10.2	10.2	59.698	548	548;571;638;653;110;267;84	4.75	1		4	2		3			2						5.1697e-118	By MS/MS	By MS/MS	By MS/MS	0.66305	0.93237	11.089	9
D3YZS0;Q9CQY2	D3YZS0;Q9CQY2	1;1	1;1	1;1	RNMT-activating mini protein	Fam103a1	>tr|D3YZS0|D3YZS0_MOUSE RNMT-activating mini protein (Fragment) OS=Mus musculus GN=Fam103a1 PE=2 SV=1;>sp|Q9CQY2|RAM_MOUSE RNMT-activating mini protein OS=Mus musculus GN=Fam103a1 PE=2 SV=1	2	1	1	1	1	0	0	1	0	0	1	0	0	48.6	48.6	48.6	4.2886	35	35;119	1	1														0.0131	By MS/MS	By matching	By matching	NaN	NaN	NaN	0
D3YZT2;F8WGT2;Q8BRG8	D3YZT2;F8WGT2;Q8BRG8	2;2;2	2;2;2	2;2;2	Transmembrane protein 209	Tmem209	>tr|D3YZT2|D3YZT2_MOUSE Transmembrane protein 209 (Fragment) OS=Mus musculus GN=Tmem209 PE=2 SV=1;>tr|F8WGT2|F8WGT2_MOUSE Transmembrane protein 209 OS=Mus musculus GN=Tmem209 PE=2 SV=1;>sp|Q8BRG8|TM209_MOUSE Transmembrane protein 209 OS=Mus musculus GN=Tme	3	2	2	2	0	2	1	0	2	1	0	2	1	10.6	10.6	10.6	15.307	141	141;519;561	3.25			3	1											1.9781e-06	By matching	By MS/MS	By MS/MS	NaN	NaN	NaN	0
D3YZX8;P49962	D3YZX8;P49962	1;1	1;1	1;1	Signal recognition particle 9 kDa protein	Srp9	>tr|D3YZX8|D3YZX8_MOUSE Signal recognition particle 9 kDa protein OS=Mus musculus GN=Srp9 PE=2 SV=1;>sp|P49962|SRP09_MOUSE Signal recognition particle 9 kDa protein OS=Mus musculus GN=Srp9 PE=1 SV=2	2	1	1	1	0	1	1	0	1	1	0	1	1	11.1	11.1	11.1	7.5567	63	63;86	5					2										1.0295e-07	By matching	By MS/MS	By MS/MS	NaN	NaN	NaN	0
F6VXN4;D3YZZ4;Q9EQN3	F6VXN4;D3YZZ4;Q9EQN3	1;1;1	1;1;1	1;1;1	TSC22 domain family protein 4	Tsc22d4	>tr|F6VXN4|F6VXN4_MOUSE TSC22 domain family protein 4 (Fragment) OS=Mus musculus GN=Tsc22d4 PE=2 SV=1;>tr|D3YZZ4|D3YZZ4_MOUSE TSC22 domain family protein 4 OS=Mus musculus GN=Tsc22d4 PE=2 SV=1;>sp|Q9EQN3|T22D4_MOUSE TSC22 domain family protein 4 OS=Mus mus	3	1	1	1	0	1	0	0	1	0	0	1	0	18.8	18.8	18.8	10.335	96	96;168;387	6						1									1.1955e-07	By matching	By MS/MS	By matching	NaN	NaN	NaN	0
D6RCU1;D3Z007;Q8K4B2	D6RCU1;D3Z007;Q8K4B2	1;1;1	1;1;1	1;1;1	Interleukin-1 receptor-associated kinase 3	Irak3	>tr|D6RCU1|D6RCU1_MOUSE Interleukin-1 receptor-associated kinase 3 OS=Mus musculus GN=Irak3 PE=2 SV=1;>tr|D3Z007|D3Z007_MOUSE Interleukin-1 receptor-associated kinase 3 OS=Mus musculus GN=Irak3 PE=2 SV=1;>sp|Q8K4B2|IRAK3_MOUSE Interleukin-1 receptor-associ	3	1	1	1	1	0	1	1	0	1	1	0	1	4.2	4.2	4.2	35.064	309	309;517;609	6						2									1.6021e-06	By MS/MS	By matching	By matching	0.58036	0.68283	83.095	2
D3Z015;Q9WV54	D3Z015;Q9WV54	1;1	1;1	1;1	Acid ceramidase;Acid ceramidase subunit alpha;Acid ceramidase subunit beta	Asah1	>tr|D3Z015|D3Z015_MOUSE Acid ceramidase (Fragment) OS=Mus musculus GN=Asah1 PE=2 SV=1;>sp|Q9WV54|ASAH1_MOUSE Acid ceramidase OS=Mus musculus GN=Asah1 PE=1 SV=1	2	1	1	1	0	0	1	0	0	1	0	0	1	7.9	7.9	7.9	24.448	216	216;394	5.5					1	1									0.00047674	By matching	By matching	By MS/MS	NaN	NaN	NaN	0
D3Z032;E9Q1L7	D3Z032;E9Q1L7	1;1	1;1	1;1		Dnajc28	>tr|D3Z032|D3Z032_MOUSE DnaJ homolog subfamily C member 28 (Fragment) OS=Mus musculus GN=Dnajc28 PE=2 SV=1;>tr|E9Q1L7|E9Q1L7_MOUSE DnaJ homolog subfamily C member 28 OS=Mus musculus GN=Dnajc28 PE=2 SV=1	2	1	1	1	0	0	1	0	0	1	0	0	1	5.1	5.1	5.1	22.68	196	196;409	6						1									0.012516	By matching	By matching	By MS/MS	NaN	NaN	NaN	0
D3Z061;Q8C7R4	D3Z061;Q8C7R4	3;3	3;3	3;3	Ubiquitin-like modifier-activating enzyme 6	Uba6	>tr|D3Z061|D3Z061_MOUSE Ubiquitin-like modifier-activating enzyme 6 OS=Mus musculus GN=Uba6 PE=2 SV=1;>sp|Q8C7R4|UBA6_MOUSE Ubiquitin-like modifier-activating enzyme 6 OS=Mus musculus GN=Uba6 PE=1 SV=1	2	3	3	3	1	1	2	1	1	2	1	1	2	3.7	3.7	3.7	114.77	1022	1022;1053	5.25					3	1									1.7038e-10	By MS/MS	By MS/MS	By MS/MS	0.87347	1.1196	10.773	4
Q6NS79;D3Z074;O08808;E9PXV7;E9PV41	Q6NS79;D3Z074;O08808;E9PXV7;E9PV41	1;1;1;1;1	1;1;1;1;1	1;1;1;1;1	Protein diaphanous homolog 1	Diap1;Diaph1	>tr|Q6NS79|Q6NS79_MOUSE Diap1 protein OS=Mus musculus GN=Diap1 PE=2 SV=1;>tr|D3Z074|D3Z074_MOUSE Protein diaphanous homolog 1 OS=Mus musculus GN=Diap1 PE=2 SV=2;>sp|O08808|DIAP1_MOUSE Protein diaphanous homolog 1 OS=Mus musculus GN=Diaph1 PE=1 SV=1;>tr|E9P	5	1	1	1	1	0	1	1	0	1	1	0	1	1.2	1.2	1.2	135.84	1220	1220;1220;1255;1255;1264	6						2									6.8956e-41	By MS/MS	By matching	By matching	0.817	0.9548	21.011	2
D3Z0A2;Q9JIF0;F8WH01	D3Z0A2;Q9JIF0;F8WH01	9;9;8	9;9;8	4;4;4	Protein arginine N-methyltransferase 1	Prmt1	>tr|D3Z0A2|D3Z0A2_MOUSE Protein arginine N-methyltransferase 1 OS=Mus musculus GN=Prmt1 PE=2 SV=1;>sp|Q9JIF0|ANM1_MOUSE Protein arginine N-methyltransferase 1 OS=Mus musculus GN=Prmt1 PE=1 SV=1;>tr|F8WH01|F8WH01_MOUSE Protein arginine N-methyltransferase 1	3	9	9	4	3	7	5	3	7	5	1	3	2	29.6	29.6	11.6	36.567	318	318;371;363	7						10	3	2	4						6.0532e-86	By MS/MS	By MS/MS	By MS/MS	0.48889	0.891	16.677	10
D3Z0B9;Q571I9	D3Z0B9;Q571I9	2;2	2;2	2;2	Aldehyde dehydrogenase family 16 member A1	Aldh16a1	>tr|D3Z0B9|D3Z0B9_MOUSE Aldehyde dehydrogenase family 16 member A1 OS=Mus musculus GN=Aldh16a1 PE=2 SV=1;>sp|Q571I9|A16A1_MOUSE Aldehyde dehydrogenase family 16 member A1 OS=Mus musculus GN=Aldh16a1 PE=2 SV=2	2	2	2	2	0	1	2	0	1	2	0	1	2	3.2	3.2	3.2	79.488	754	754;802	6.67						2		1							2.1527e-57	By matching	By MS/MS	By MS/MS	NaN	NaN	NaN	0
D3Z0E6;Q9Z0S1	D3Z0E6;Q9Z0S1	2;2	2;2	2;2	3(2),5-bisphosphate nucleotidase 1	Bpnt1	>tr|D3Z0E6|D3Z0E6_MOUSE 3(2),5-bisphosphate nucleotidase 1 OS=Mus musculus GN=Bpnt1 PE=2 SV=1;>sp|Q9Z0S1|BPNT1_MOUSE 3(2),5-bisphosphate nucleotidase 1 OS=Mus musculus GN=Bpnt1 PE=1 SV=2	2	2	2	2	2	0	2	2	0	2	2	0	2	10.7	10.7	10.7	27.396	253	253;308	9.2									4	1					1.2167e-05	By MS/MS	By matching	By MS/MS	NaN	NaN	NaN	1
D3Z0F5;O88545;F6QK86	D3Z0F5;O88545;F6QK86	3;3;2	3;3;2	3;3;2	COP9 signalosome complex subunit 6	Cops6	>tr|D3Z0F5|D3Z0F5_MOUSE COP9 signalosome complex subunit 6 OS=Mus musculus GN=Cops6 PE=2 SV=1;>sp|O88545|CSN6_MOUSE COP9 signalosome complex subunit 6 OS=Mus musculus GN=Cops6 PE=1 SV=1;>tr|F6QK86|F6QK86_MOUSE COP9 signalosome complex subunit 6 (Fragment)	3	3	3	3	1	1	2	1	1	2	1	1	2	14.1	14.1	14.1	33.591	297	297;324;122	8.25								3	1						6.1778e-12	By MS/MS	By MS/MS	By MS/MS	0.50489	0.82777	21.127	2
D3Z0G0;Q9EQ80	D3Z0G0;Q9EQ80	1;1	1;1	1;1	NIF3-like protein 1	Nif3l1	>tr|D3Z0G0|D3Z0G0_MOUSE NIF3-like protein 1 OS=Mus musculus GN=Nif3l1 PE=4 SV=1;>sp|Q9EQ80|NIF3L_MOUSE NIF3-like protein 1 OS=Mus musculus GN=Nif3l1 PE=1 SV=4	2	1	1	1	0	0	1	0	0	1	0	0	1	4	4	4	36.267	329	329;376	7							1								0.0017156	By matching	By matching	By MS/MS	NaN	NaN	NaN	0
D3Z6E0;D3Z0M2;D3Z191;Q80X71	D3Z6E0;D3Z0M2;D3Z191;Q80X71	2;2;2;2	2;2;2;2	2;2;2;2	Transmembrane protein 106B	Tmem106b	>tr|D3Z6E0|D3Z6E0_MOUSE Transmembrane protein 106B (Fragment) OS=Mus musculus GN=Tmem106b PE=2 SV=1;>tr|D3Z0M2|D3Z0M2_MOUSE Transmembrane protein 106B (Fragment) OS=Mus musculus GN=Tmem106b PE=2 SV=1;>tr|D3Z191|D3Z191_MOUSE Transmembrane protein 106B (Frag	4	2	2	2	2	1	0	2	1	0	2	1	0	38.6	38.6	38.6	7.5891	70	70;93;186;275	4.67				2		1									7.1301e-59	By MS/MS	By MS/MS	By matching	NaN	NaN	NaN	0
D3Z0S6;Q62189;D6RI83	D3Z0S6;Q62189	3;3;1	3;3;1	3;3;1	U1 small nuclear ribonucleoprotein A	Snrpa	>tr|D3Z0S6|D3Z0S6_MOUSE U1 small nuclear ribonucleoprotein A (Fragment) OS=Mus musculus GN=Snrpa PE=2 SV=1;>sp|Q62189|SNRPA_MOUSE U1 small nuclear ribonucleoprotein A OS=Mus musculus GN=Snrpa PE=2 SV=3	3	3	3	3	1	1	3	1	1	3	1	1	3	20.2	20.2	20.2	27.372	247	247;287;44	3.69	1	1	4	4	2		1								1.5336e-23	By MS/MS	By MS/MS	By MS/MS	NaN	NaN	NaN	1
D3Z0U5;D6RGM7;D3Z4J2;Q9D3R6;Q3UMC0	D3Z0U5;D6RGM7;D3Z4J2;Q9D3R6;Q3UMC0	1;1;1;1;1	1;1;1;1;1	1;1;1;1;1	Katanin p60 ATPase-containing subunit A-like 2;Spermatogenesis-associated protein 5	Katnal2;Spata5	>tr|D3Z0U5|D3Z0U5_MOUSE Katanin p60 ATPase-containing subunit A-like 2 OS=Mus musculus GN=Katnal2 PE=2 SV=1;>tr|D6RGM7|D6RGM7_MOUSE Katanin p60 ATPase-containing subunit A-like 2 OS=Mus musculus GN=Katnal2 PE=2 SV=1;>tr|D3Z4J2|D3Z4J2_MOUSE Katanin p60 ATPa	5	1	1	1	1	1	1	1	1	1	1	1	1	4.3	4.3	4.3	31.2	277	277;372;495;539;893	6.8						1	4								1.6245e-05	By MS/MS	By MS/MS	By MS/MS	0.96352	1.3185	11.635	5
D3Z0V2	D3Z0V2	2	1	1		Arhgef7	>tr|D3Z0V2|D3Z0V2_MOUSE Rho guanine nucleotide exchange factor 7 OS=Mus musculus GN=Arhgef7 PE=2 SV=1	1	2	1	1	0	1	2	0	1	1	0	1	1	3.3	1.7	1.7	71.59	630	630	4				2											7.4006e-05	By matching	By MS/MS	By MS/MS	NaN	NaN	NaN	0
D3Z0Y0;Q8BM72	D3Z0Y0;Q8BM72	1;1	1;1	1;1	Heat shock 70 kDa protein 13	Hspa13	>tr|D3Z0Y0|D3Z0Y0_MOUSE Heat shock 70 kDa protein 13 OS=Mus musculus GN=Hspa13 PE=3 SV=1;>sp|Q8BM72|HSP13_MOUSE Heat shock 70 kDa protein 13 OS=Mus musculus GN=Hspa13 PE=2 SV=1	2	1	1	1	0	0	1	0	0	1	0	0	1	5	5	5	28.122	260	260;471	6						1									1.8941e-05	By matching	By matching	By MS/MS	NaN	NaN	NaN	0
P57725;D3Z0Y1	P57725;D3Z0Y1	4;4	4;4	3;3	SAM domain-containing protein SAMSN-1	Samsn1	>sp|P57725|SAMN1_MOUSE SAM domain-containing protein SAMSN-1 OS=Mus musculus GN=Samsn1 PE=1 SV=2;>tr|D3Z0Y1|D3Z0Y1_MOUSE SAM domain-containing protein SAMSN-1 OS=Mus musculus GN=Samsn1 PE=2 SV=1	2	4	4	3	3	1	0	3	1	0	2	1	0	15.6	15.6	11.3	41.601	372	372;501	5.5				2	1	1	2								1.1488e-24	By MS/MS	By MS/MS	By matching	NaN	NaN	NaN	1
D3Z637;D3Z125;E9PUA7;D3Z7X7;Q62393;F8WHQ1;D3Z2U2	D3Z637;D3Z125;E9PUA7;D3Z7X7;Q62393;F8WHQ1;D3Z2U2	4;4;4;4;4;4;3	4;4;4;4;4;4;3	4;4;4;4;4;4;3	Tumor protein D52	Tpd52	>tr|D3Z637|D3Z637_MOUSE MCG10134, isoform CRA_c OS=Mus musculus GN=Tpd52 PE=4 SV=1;>tr|D3Z125|D3Z125_MOUSE Tumor protein D52 (Fragment) OS=Mus musculus GN=Tpd52 PE=2 SV=1;>tr|E9PUA7|E9PUA7_MOUSE Tumor protein D52 OS=Mus musculus GN=Tpd52 PE=2 SV=1;>tr|D3Z7	7	4	4	4	4	4	2	4	4	2	4	4	2	31.5	31.5	31.5	17.603	162	162;179;194;206;224;247;77	6.23					1	8	4								2.0863e-58	By MS/MS	By MS/MS	By MS/MS	0.82719	1.0885	18.464	11
D3Z131;Q5U4D9;D3YUL7;F6S2T7;D3Z132	D3Z131;Q5U4D9;D3YUL7;F6S2T7;D3Z132	2;2;1;1;1	2;2;1;1;1	2;2;1;1;1	THO complex subunit 6 homolog	Thoc6	>tr|D3Z131|D3Z131_MOUSE THO complex subunit 6 homolog OS=Mus musculus GN=Thoc6 PE=2 SV=1;>sp|Q5U4D9|THOC6_MOUSE THO complex subunit 6 homolog OS=Mus musculus GN=Thoc6 PE=2 SV=1;>tr|D3YUL7|D3YUL7_MOUSE THO complex subunit 6 homolog (Fragment) OS=Mus musculu	5	2	2	2	0	1	1	0	1	1	0	1	1	12.2	12.2	12.2	32.714	296	296;341;121;209;337	5.5					1	1									2.1765e-09	By matching	By MS/MS	By MS/MS	NaN	NaN	NaN	0
D3Z151;Q99LC8	D3Z151;Q99LC8	1;1	1;1	1;1	Translation initiation factor eIF-2B subunit alpha	Eif2b1	>tr|D3Z151|D3Z151_MOUSE Translation initiation factor eIF-2B subunit alpha (Fragment) OS=Mus musculus GN=Eif2b1 PE=2 SV=1;>sp|Q99LC8|EI2BA_MOUSE Translation initiation factor eIF-2B subunit alpha OS=Mus musculus GN=Eif2b1 PE=2 SV=1	2	1	1	1	0	0	1	0	0	1	0	0	1	5.9	5.9	5.9	20.638	186	186;305	3.5			1	1											0.00062426	By matching	By matching	By MS/MS	0.83314	1.1393	4.8144	2
D3Z158;Q8BML9;Q8R1V9;F6TDS3	D3Z158;Q8BML9;Q8R1V9	7;7;4;1	7;7;4;1	7;7;4;1		Qars	>tr|D3Z158|D3Z158_MOUSE Protein Qars OS=Mus musculus GN=Qars PE=2 SV=1;>tr|Q8BML9|Q8BML9_MOUSE Glutaminyl-tRNA synthetase OS=Mus musculus GN=Qars PE=2 SV=1;>tr|Q8R1V9|Q8R1V9_MOUSE Protein Qars OS=Mus musculus GN=Qars PE=2 SV=1	4	7	7	7	3	3	6	3	3	6	3	3	6	10.6	10.6	10.6	81.525	720	720;775;606;153	7.62							6	6	1						2.7272e-222	By MS/MS	By MS/MS	By MS/MS	0.68981	0.87391	16.523	4
D3Z1H9;Q9JL62;D3Z1H8	D3Z1H9;Q9JL62;D3Z1H8	2;2;1	2;2;1	2;2;1	Glycolipid transfer protein	Gltp	>tr|D3Z1H9|D3Z1H9_MOUSE Glycolipid transfer protein OS=Mus musculus GN=Gltp PE=2 SV=1;>sp|Q9JL62|GLTP_MOUSE Glycolipid transfer protein OS=Mus musculus GN=Gltp PE=2 SV=3;>tr|D3Z1H8|D3Z1H8_MOUSE Glycolipid transfer protein OS=Mus musculus GN=Gltp PE=2 SV=1	3	2	2	2	1	0	1	1	0	1	1	0	1	10	10	10	21.535	190	190;209;179	6.5						1	1								0.00010877	By MS/MS	By matching	By MS/MS	0.96701	1.1127	16.733	2
D3Z1K4;Q8CE64	D3Z1K4;Q8CE64	1;1	1;1	1;1	Zinc finger protein 276	Zfp276;Znf276	>tr|D3Z1K4|D3Z1K4_MOUSE Zinc finger protein 276 (Fragment) OS=Mus musculus GN=Zfp276 PE=2 SV=1;>sp|Q8CE64|ZN276_MOUSE Zinc finger protein 276 OS=Mus musculus GN=Znf276 PE=1 SV=3	2	1	1	1	1	0	0	1	0	0	1	0	0	7.3	7.3	7.3	25.405	233	233;614	4				1											0.00056278	By MS/MS	By matching	By matching	NaN	NaN	NaN	0
Q6ZQI3;D3Z1M3	Q6ZQI3;D3Z1M3	1;1	1;1	1;1	Malectin	Mlec	>sp|Q6ZQI3|MLEC_MOUSE Malectin OS=Mus musculus GN=Mlec PE=2 SV=2;>tr|D3Z1M3|D3Z1M3_MOUSE Malectin OS=Mus musculus GN=Mlec PE=2 SV=1	2	1	1	1	0	1	1	0	1	1	0	1	1	4.5	4.5	4.5	32.342	291	291;292	6						2									1.8827e-24	By matching	By MS/MS	By MS/MS	NaN	NaN	NaN	0
D3Z1X8;Q3UNN4;P97496;Q3UZD0	D3Z1X8;Q3UNN4;P97496;Q3UZD0	8;8;8;5	8;8;8;5	7;7;7;5	SWI/SNF complex subunit SMARCC1	Smarcc1	>tr|D3Z1X8|D3Z1X8_MOUSE SWI/SNF complex subunit SMARCC1 OS=Mus musculus GN=Smarcc1 PE=2 SV=1;>tr|Q3UNN4|Q3UNN4_MOUSE SWI/SNF complex subunit SMARCC1 OS=Mus musculus GN=Smarcc1 PE=2 SV=1;>sp|P97496|SMRC1_MOUSE SWI/SNF complex subunit SMARCC1 OS=Mus musculus	4	8	8	7	7	4	2	7	4	2	6	3	1	13.3	13.3	12	107.01	952	952;1098;1104;485	5.72		1	2	2	3	3	6					1			2.5945e-185	By MS/MS	By MS/MS	By MS/MS	0.88308	0.92923	23.814	8
D6RIN6;D3Z2E3;E9Q632;O54916	D6RIN6;D3Z2E3;E9Q632;O54916	1;1;1;1	1;1;1;1	1;1;1;1	RalBP1-associated Eps domain-containing protein 1	Reps1	>tr|D6RIN6|D6RIN6_MOUSE RalBP1-associated Eps domain-containing protein 1 OS=Mus musculus GN=Reps1 PE=2 SV=1;>tr|D3Z2E3|D3Z2E3_MOUSE RalBP1-associated Eps domain-containing protein 1 OS=Mus musculus GN=Reps1 PE=2 SV=1;>tr|E9Q632|E9Q632_MOUSE RalBP1-associa	4	1	1	1	0	1	1	0	1	1	0	1	1	5.5	5.5	5.5	23.933	220	220;705;768;795	3.33			2	1											2.2316e-20	By matching	By MS/MS	By MS/MS	0.68436	1.2806	16.783	3
D3Z2E7;E9Q3L4	D3Z2E7;E9Q3L4	2;2	2;2	2;2		AI607873	>tr|D3Z2E7|D3Z2E7_MOUSE Protein AI607873 OS=Mus musculus GN=AI607873 PE=2 SV=1;>tr|E9Q3L4|E9Q3L4_MOUSE Protein AI607873 OS=Mus musculus GN=AI607873 PE=4 SV=2	2	2	2	2	0	2	0	0	2	0	0	2	0	3.2	3.2	3.2	103.87	971	971;978	6.5						1	1								0	By matching	By MS/MS	By matching	NaN	NaN	NaN	0
D6RI79;H7BWZ6;D6RHM6;D3Z2F3;Q8K221	D6RI79;H7BWZ6;D6RHM6;D3Z2F3;Q8K221	2;2;2;2;2	2;2;2;2;2	2;2;2;2;2	Arfaptin-2	Arfip2	>tr|D6RI79|D6RI79_MOUSE Arfaptin-2 OS=Mus musculus GN=Arfip2 PE=2 SV=1;>tr|H7BWZ6|H7BWZ6_MOUSE Arfaptin-2 OS=Mus musculus GN=Arfip2 PE=2 SV=1;>tr|D6RHM6|D6RHM6_MOUSE Arfaptin-2 OS=Mus musculus GN=Arfip2 PE=2 SV=1;>tr|D3Z2F3|D3Z2F3_MOUSE Arfaptin-2 (Fragmen	5	2	2	2	0	0	2	0	0	2	0	0	2	15.7	15.7	15.7	5.3541	51	51;70;159;209;341	5.5				1			1								0.00079554	By matching	By matching	By MS/MS	NaN	NaN	NaN	1
D3Z2H9;D3YVR0;P58774;CON__Q3SX28;A2AIM4;A2AIM5	D3Z2H9	12;2;2;2;2;1	12;2;2;2;2;1	0;0;0;0;0;0		Tpm3-rs7	>tr|D3Z2H9|D3Z2H9_MOUSE Uncharacterized protein OS=Mus musculus GN=Tpm3-rs7 PE=3 SV=1	6	12	12	0	6	10	10	6	10	10	0	0	0	37.1	37.1	0	28.991	248	248;71;284;284;284;106	5.95	3		5	7	10	15	11	2	8	3					0	By MS/MS	By MS/MS	By MS/MS	0.91082	1.1781	31.877	30
D3Z2J6;Q9D710	D3Z2J6;Q9D710	1;1	1;1	1;1	Thioredoxin-related transmembrane protein 2	Tmx2	>tr|D3Z2J6|D3Z2J6_MOUSE Thioredoxin-related transmembrane protein 2 OS=Mus musculus GN=Tmx2 PE=2 SV=1;>sp|Q9D710|TMX2_MOUSE Thioredoxin-related transmembrane protein 2 OS=Mus musculus GN=Tmx2 PE=2 SV=1	2	1	1	1	0	1	1	0	1	1	0	1	1	3.9	3.9	3.9	29.591	257	257;295	8								2							0.0028725	By matching	By MS/MS	By MS/MS	0.60026	0.96249	7.635	2
D3Z2M0;G3UXB4;Q3U308;D3Z7U9	D3Z2M0;G3UXB4;Q3U308	3;3;3;1	3;3;3;1	3;3;3;1	Cytoplasmic tRNA 2-thiolation protein 2	Ctu2	>tr|D3Z2M0|D3Z2M0_MOUSE Cytoplasmic tRNA 2-thiolation protein 2 (Fragment) OS=Mus musculus GN=Ctu2 PE=2 SV=1;>tr|G3UXB4|G3UXB4_MOUSE Cytoplasmic tRNA 2-thiolation protein 2 OS=Mus musculus GN=Ctu2 PE=2 SV=1;>sp|Q3U308|CTU2_MOUSE Cytoplasmic tRNA 2-thiolati	4	3	3	3	0	3	1	0	3	1	0	3	1	15.7	15.7	15.7	27.294	249	249;410;514;112	6.5				1		1		2							3.7395e-199	By matching	By MS/MS	By MS/MS	NaN	NaN	NaN	0
D3Z2V5;Q61187	D3Z2V5;Q61187	1;1	1;1	1;1	Tumor susceptibility gene 101 protein	Tsg101	>tr|D3Z2V5|D3Z2V5_MOUSE Tumor susceptibility gene 101 protein (Fragment) OS=Mus musculus GN=Tsg101 PE=2 SV=1;>sp|Q61187|TS101_MOUSE Tumor susceptibility gene 101 protein OS=Mus musculus GN=Tsg101 PE=1 SV=2	2	1	1	1	1	1	1	1	1	1	1	1	1	5.8	5.8	5.8	15.943	139	139;391	4.6			1	1	2	1									6.6978e-07	By MS/MS	By MS/MS	By MS/MS	0.8391	1.108	10.056	5
F6RCU2;D3Z3M7;Q922J3;D3Z2Z1;F8WIA1;F7CB97;Q8C0S5	F6RCU2;D3Z3M7;Q922J3;D3Z2Z1;F8WIA1;F7CB97	3;3;3;3;3;2;1	3;3;3;3;3;2;1	3;3;3;3;3;2;1	CAP-Gly domain-containing linker protein 1	Clip1	>tr|F6RCU2|F6RCU2_MOUSE CAP-Gly domain-containing linker protein 1 (Fragment) OS=Mus musculus GN=Clip1 PE=4 SV=1;>tr|D3Z3M7|D3Z3M7_MOUSE CAP-Gly domain-containing linker protein 1 OS=Mus musculus GN=Clip1 PE=2 SV=1;>sp|Q922J3|CLIP1_MOUSE CAP-Gly domain-con	7	3	3	3	2	1	0	2	1	0	2	1	0	3.6	3.6	3.6	121.3	1066	1066;1320;1391;1426;1437;1182;840	6.67						2		1							3.7071e-10	By MS/MS	By MS/MS	By matching	1.0694	1.1145	42.987	2
D3Z315;O89079;F6YFR7;E9Q6I5;F6XIG5	D3Z315;O89079;F6YFR7	3;3;2;1;1	3;3;2;1;1	3;3;2;1;1	Coatomer subunit epsilon	Cope	>tr|D3Z315|D3Z315_MOUSE Coatomer subunit epsilon (Fragment) OS=Mus musculus GN=Cope PE=2 SV=1;>sp|O89079|COPE_MOUSE Coatomer subunit epsilon OS=Mus musculus GN=Cope PE=2 SV=3;>tr|F6YFR7|F6YFR7_MOUSE Coatomer subunit epsilon (Fragment) OS=Mus musculus GN=Co	5	3	3	3	1	0	2	1	0	2	1	0	2	21.1	21.1	21.1	25.37	227	227;308;234;112;116	5.4				1	2	1	1								8.8844e-44	By MS/MS	By matching	By MS/MS	0.96835	0.91198	14.776	4
D3Z392;Q9WTZ1	D3Z392;Q9WTZ1	1;1	1;1	1;1	RING-box protein 2	Rnf7	>tr|D3Z392|D3Z392_MOUSE RING-box protein 2 OS=Mus musculus GN=Rnf7 PE=2 SV=1;>sp|Q9WTZ1|RBX2_MOUSE RING-box protein 2 OS=Mus musculus GN=Rnf7 PE=2 SV=1	2	1	1	1	1	0	0	1	0	0	1	0	0	24.4	24.4	24.4	9.6059	90	90;113	4				1											1.1926e-99	By MS/MS	By matching	By matching	NaN	NaN	NaN	1
D3Z3A0;Q9DCL8	D3Z3A0;Q9DCL8	2;2	2;2	2;2	Protein phosphatase inhibitor 2	Ppp1r2	>tr|D3Z3A0|D3Z3A0_MOUSE MCG126099, isoform CRA_b OS=Mus musculus GN=Ppp1r2 PE=4 SV=1;>sp|Q9DCL8|IPP2_MOUSE Protein phosphatase inhibitor 2 OS=Mus musculus GN=Ppp1r2 PE=1 SV=3	2	2	2	2	2	0	0	2	0	0	2	0	0	18.5	18.5	18.5	21.919	195	195;206	8.33						1	1					1			0.00046249	By MS/MS	By matching	By matching	1.2693	1.3374	6.4117	3
D3Z3D2;Q9CQ49	D3Z3D2;Q9CQ49	2;2	2;2	2;2	Nuclear cap-binding protein subunit 2	Ncbp2	>tr|D3Z3D2|D3Z3D2_MOUSE Nuclear cap-binding protein subunit 2 OS=Mus musculus GN=Ncbp2 PE=2 SV=1;>sp|Q9CQ49|NCBP2_MOUSE Nuclear cap-binding protein subunit 2 OS=Mus musculus GN=Ncbp2 PE=1 SV=1	2	2	2	2	0	2	0	0	2	0	0	2	0	17.5	17.5	17.5	11.948	103	103;156	7						1		1							7.9511e-11	By matching	By MS/MS	By matching	NaN	NaN	NaN	1
D3Z619;Q9D824;D3Z3F1;D3Z4V2	D3Z619;Q9D824;D3Z3F1;D3Z4V2	3;3;3;3	3;3;3;3	3;3;3;3	Pre-mRNA 3-end-processing factor FIP1	Fip1l1	>tr|D3Z619|D3Z619_MOUSE Pre-mRNA 3-end-processing factor FIP1 OS=Mus musculus GN=Fip1l1 PE=2 SV=1;>sp|Q9D824|FIP1_MOUSE Pre-mRNA 3-end-processing factor FIP1 OS=Mus musculus GN=Fip1l1 PE=1 SV=1;>tr|D3Z3F1|D3Z3F1_MOUSE Pre-mRNA 3-end-processing factor FI	4	3	3	3	1	2	1	1	2	1	1	2	1	7.4	7.4	7.4	59.388	530	530;581;589;595	6					1	2	1								1.9891e-194	By MS/MS	By MS/MS	By MS/MS	0.93654	1.0979	17.337	2
D3Z3F7;O70475;D3YXP9	D3Z3F7;O70475;D3YXP9	2;2;1	2;2;1	2;2;1	UDP-glucose 6-dehydrogenase	Ugdh	>tr|D3Z3F7|D3Z3F7_MOUSE UDP-glucose 6-dehydrogenase OS=Mus musculus GN=Ugdh PE=2 SV=1;>sp|O70475|UGDH_MOUSE UDP-glucose 6-dehydrogenase OS=Mus musculus GN=Ugdh PE=1 SV=1;>tr|D3YXP9|D3YXP9_MOUSE UDP-glucose 6-dehydrogenase (Fragment) OS=Mus musculus GN=Ugdh	3	2	2	2	0	1	1	0	1	1	0	1	1	7	7	7	47.41	426	426;493;157	6						2									3.0673e-07	By matching	By MS/MS	By MS/MS	NaN	NaN	NaN	0
D3Z3H0	D3Z3H0	1	1	1		Ino80e	>tr|D3Z3H0|D3Z3H0_MOUSE Protein Ino80e OS=Mus musculus GN=Ino80e PE=2 SV=1	1	1	1	1	0	0	1	0	0	1	0	0	1	4.9	4.9	4.9	26.416	244	244	3			2												0.0024313	By matching	By matching	By MS/MS	NaN	NaN	NaN	0
Q9CXW4;E9PYL9;D3Z3K1;E9PZB3;A2BH06;D3YW69	Q9CXW4;E9PYL9;D3Z3K1;E9PZB3;A2BH06;D3YW69	5;5;5;4;3;3	5;5;5;4;3;3	5;5;5;4;3;3	60S ribosomal protein L11	Rpl11;Gm10036;Gm10288;Gm5093;Gm7589	>sp|Q9CXW4|RL11_MOUSE 60S ribosomal protein L11 OS=Mus musculus GN=Rpl11 PE=1 SV=4;>tr|E9PYL9|E9PYL9_MOUSE Uncharacterized protein OS=Mus musculus GN=Gm10036 PE=3 SV=1;>tr|D3Z3K1|D3Z3K1_MOUSE MCG11809 OS=Mus musculus GN=Gm10288 PE=3 SV=1;>tr|E9PZB3|E9PZB3_	6	5	5	5	3	3	4	3	3	4	3	3	4	28.7	28.7	28.7	20.252	178	178;178;178;174;172;178	7.24						15	3						1	2	3.5649e-160	By MS/MS	By MS/MS	By MS/MS	0.52008	0.93668	11.431	15
D3Z3N0;Q6PAK3	D3Z3N0	6;2	1;0	1;0		Prmt1	>tr|D3Z3N0|D3Z3N0_MOUSE Protein arginine N-methyltransferase 1 OS=Mus musculus GN=Prmt1 PE=2 SV=1	2	6	1	1	3	4	3	1	0	0	1	0	0	34.5	12.2	12.2	29.038	255	255;394	4				1											1.9364e-90	By MS/MS	By matching	By matching	NaN	NaN	NaN	1
D3Z3W8;O08664	D3Z3W8;O08664	1;1	1;1	1;1	B-cell CLL/lymphoma 7 protein family member C	Bcl7c	>tr|D3Z3W8|D3Z3W8_MOUSE B-cell CLL/lymphoma 7 protein family member C OS=Mus musculus GN=Bcl7c PE=2 SV=1;>sp|O08664|BCL7C_MOUSE B-cell CLL/lymphoma 7 protein family member C OS=Mus musculus GN=Bcl7c PE=1 SV=1	2	1	1	1	1	0	0	1	0	0	1	0	0	9.1	9.1	9.1	17.027	164	164;217	4				1											4.3061e-10	By MS/MS	By matching	By matching	NaN	NaN	NaN	1
D3Z3X4;Q9CQB5	D3Z3X4;Q9CQB5	2;2	2;2	2;2	CDGSH iron-sulfur domain-containing protein 2	Cisd2	>tr|D3Z3X4|D3Z3X4_MOUSE CDGSH iron-sulfur domain-containing protein 2 OS=Mus musculus GN=Cisd2 PE=4 SV=1;>sp|Q9CQB5|CISD2_MOUSE CDGSH iron-sulfur domain-containing protein 2 OS=Mus musculus GN=Cisd2 PE=1 SV=1	2	2	2	2	0	2	2	0	2	2	0	2	2	18.5	18.5	18.5	12.354	108	108;135	6						4									0.00025984	By matching	By MS/MS	By MS/MS	0.4487	0.72549	2.7734	2
D3Z487;Q99LD9;D3Z7J6	D3Z487;Q99LD9;D3Z7J6	2;2;1	2;2;1	2;2;1	Translation initiation factor eIF-2B subunit beta	Eif2b2	>tr|D3Z487|D3Z487_MOUSE Translation initiation factor eIF-2B subunit beta (Fragment) OS=Mus musculus GN=Eif2b2 PE=2 SV=1;>sp|Q99LD9|EI2BB_MOUSE Translation initiation factor eIF-2B subunit beta OS=Mus musculus GN=Eif2b2 PE=2 SV=1;>tr|D3Z7J6|D3Z7J6_MOUSE Tr	3	2	2	2	1	2	2	1	2	2	1	2	2	11.3	11.3	11.3	33.816	302	302;351;228	5.33				2	1	2	1								2.9057e-131	By MS/MS	By MS/MS	By MS/MS	0.81948	1.3055	31.816	2
D3Z4B0;Q3UIX4;E9Q6E5	D3Z4B0;Q3UIX4;E9Q6E5	1;1;1	1;1;1	1;1;1		Srsf11	>tr|D3Z4B0|D3Z4B0_MOUSE Protein Srsf11 (Fragment) OS=Mus musculus GN=Srsf11 PE=2 SV=1;>tr|Q3UIX4|Q3UIX4_MOUSE Protein Srsf11 OS=Mus musculus GN=Srsf11 PE=2 SV=1;>tr|E9Q6E5|E9Q6E5_MOUSE Protein Srsf11 OS=Mus musculus GN=Srsf11 PE=2 SV=1	3	1	1	1	0	1	1	0	1	1	0	1	1	8.9	8.9	8.9	19.354	192	192;476;511	5.5					1	1									0.00055382	By matching	By MS/MS	By MS/MS	NaN	NaN	NaN	1
D3Z4D8;Q3TCJ1	D3Z4D8;Q3TCJ1	1;1	1;1	1;1	BRISC complex subunit Abro1	Fam175b	>tr|D3Z4D8|D3Z4D8_MOUSE BRISC complex subunit Abro1 (Fragment) OS=Mus musculus GN=Fam175b PE=2 SV=2;>sp|Q3TCJ1|F175B_MOUSE BRISC complex subunit Abro1 OS=Mus musculus GN=Fam175b PE=2 SV=1	2	1	1	1	1	1	1	1	1	1	1	1	1	3.8	3.8	3.8	33.527	289	289;415	6.67						1	2								7.971e-36	By MS/MS	By MS/MS	By matching	0.24654	0.40031	83.859	2
D3Z4F6;E9PV80;Q61026	D3Z4F6;E9PV80;Q61026	2;2;2	2;2;2	2;2;2	Nuclear receptor coactivator 2	Ncoa2	>tr|D3Z4F6|D3Z4F6_MOUSE Nuclear receptor coactivator 2 (Fragment) OS=Mus musculus GN=Ncoa2 PE=2 SV=1;>tr|E9PV80|E9PV80_MOUSE Nuclear receptor coactivator 2 OS=Mus musculus GN=Ncoa2 PE=4 SV=1;>sp|Q61026|NCOA2_MOUSE Nuclear receptor coactivator 2 OS=Mus musc	3	2	2	2	1	0	1	1	0	1	1	0	1	15.7	15.7	15.7	13.002	115	115;1393;1462	4				2											0.0018062	By MS/MS	By matching	By MS/MS	NaN	NaN	NaN	0
D3Z4J5;Q9D1H7;D3Z7S0	D3Z4J5;Q9D1H7;D3Z7S0	2;2;1	2;2;1	2;2;1	Golgi to ER traffic protein 4 homolog	Get4	>tr|D3Z4J5|D3Z4J5_MOUSE Golgi to ER traffic protein 4 homolog (Fragment) OS=Mus musculus GN=Get4 PE=2 SV=1;>sp|Q9D1H7|GET4_MOUSE Golgi to ER traffic protein 4 homolog OS=Mus musculus GN=Get4 PE=2 SV=2;>tr|D3Z7S0|D3Z7S0_MOUSE Golgi to ER traffic protein 4 h	3	2	2	2	1	2	2	1	2	2	1	2	2	11.4	11.4	11.4	27.58	246	246;327;197	4.6				3	1	1									2.9343e-85	By MS/MS	By MS/MS	By MS/MS	0.83635	0.96368	24.606	2
Q9R020;D3Z4U0;D3Z4T9;E9PUD0	Q9R020;D3Z4U0;D3Z4T9;E9PUD0	3;3;3;2	3;3;3;2	3;3;3;2	Zinc finger Ran-binding domain-containing protein 2	Zranb2	>sp|Q9R020|ZRAB2_MOUSE Zinc finger Ran-binding domain-containing protein 2 OS=Mus musculus GN=Zranb2 PE=1 SV=2;>tr|D3Z4U0|D3Z4U0_MOUSE Zinc finger Ran-binding domain-containing protein 2 OS=Mus musculus GN=Zranb2 PE=2 SV=1;>tr|D3Z4T9|D3Z4T9_MOUSE Zinc fing	4	3	3	3	1	2	2	1	2	2	1	2	2	10.6	10.6	10.6	37.35	330	330;330;340;293	6.4				1	1		1	2							1.3745e-45	By MS/MS	By MS/MS	By MS/MS	0.88406	1.1691	10.157	3
D3Z4U3;P61087;F8WIC2	D3Z4U3;P61087;F8WIC2	4;4;2	4;4;2	4;4;2	Ubiquitin-conjugating enzyme E2 K	Ube2k	>tr|D3Z4U3|D3Z4U3_MOUSE Ubiquitin-conjugating enzyme E2 K OS=Mus musculus GN=Ube2k PE=2 SV=1;>sp|P61087|UBE2K_MOUSE Ubiquitin-conjugating enzyme E2 K OS=Mus musculus GN=Ube2k PE=1 SV=3;>tr|F8WIC2|F8WIC2_MOUSE Ubiquitin-conjugating enzyme E2 K OS=Mus muscul	3	4	4	4	3	4	4	3	4	4	3	4	4	28.7	28.7	28.7	17.447	157	157;200;57	5.46			1	1	4	5	2								3.7217e-103	By MS/MS	By MS/MS	By MS/MS	0.55954	1.1275	26.908	3
F8WI31;D3Z4V1;Q922V4	F8WI31;D3Z4V1;Q922V4	2;2;2	2;2;2	2;2;2	Pleiotropic regulator 1	Plrg1	>tr|F8WI31|F8WI31_MOUSE Pleiotropic regulator 1 OS=Mus musculus GN=Plrg1 PE=2 SV=1;>tr|D3Z4V1|D3Z4V1_MOUSE Pleiotropic regulator 1 OS=Mus musculus GN=Plrg1 PE=2 SV=1;>sp|Q922V4|PLRG1_MOUSE Pleiotropic regulator 1 OS=Mus musculus GN=Plrg1 PE=2 SV=1	3	2	2	2	2	1	1	2	1	1	2	1	1	7.3	7.3	7.3	42.438	383	383;504;513	7.5						1	2			1					4.9447e-24	By MS/MS	By MS/MS	By matching	0.55199	0.85174	21.756	3
D3Z568;Q9CQH3	D3Z568;Q9CQH3	1;1	1;1	1;1	NADH dehydrogenase [ubiquinone] 1 beta subcomplex subunit 5, mitochondrial	Ndufb5	>tr|D3Z568|D3Z568_MOUSE NADH dehydrogenase (Ubiquinone) 1 beta subcomplex, 5, isoform CRA_e OS=Mus musculus GN=Ndufb5 PE=4 SV=1;>sp|Q9CQH3|NDUB5_MOUSE NADH dehydrogenase [ubiquinone] 1 beta subcomplex subunit 5, mitochondrial OS=Mus musculus GN=Ndufb5 PE=1	2	1	1	1	0	1	1	0	1	1	0	1	1	10.9	10.9	10.9	14.038	119	119;189	6						2									2.6261e-10	By matching	By MS/MS	By MS/MS	NaN	NaN	NaN	1
D3Z585;Q8VDV3	D3Z585;Q8VDV3	2;2	2;2	2;2	Guanine nucleotide exchange factor for Rab-3A	Rab3il1	>tr|D3Z585|D3Z585_MOUSE Guanine nucleotide exchange factor for Rab-3A OS=Mus musculus GN=Rab3il1 PE=2 SV=1;>sp|Q8VDV3|R3GEF_MOUSE Guanine nucleotide exchange factor for Rab-3A OS=Mus musculus GN=Rab3il1 PE=2 SV=1	2	2	2	2	2	0	0	2	0	0	2	0	0	13.2	13.2	13.2	34.989	310	310;383	5				1		1									4.8908e-75	By MS/MS	By matching	By matching	NaN	NaN	NaN	1
D3Z5B2;Q3UFK8	D3Z5B2;Q3UFK8	1;1	1;1	1;1	FERM domain-containing protein 8	Frmd8	>tr|D3Z5B2|D3Z5B2_MOUSE FERM domain-containing protein 8 (Fragment) OS=Mus musculus GN=Frmd8 PE=2 SV=1;>sp|Q3UFK8|FRMD8_MOUSE FERM domain-containing protein 8 OS=Mus musculus GN=Frmd8 PE=1 SV=2	2	1	1	1	0	1	1	0	1	1	0	1	1	7.9	7.9	7.9	22.535	202	202;466	3.75			1	3											0.00036119	By matching	By MS/MS	By MS/MS	NaN	NaN	NaN	0
D3Z5F9;Q9CX30	D3Z5F9;Q9CX30	1;1	1;1	1;1	Protein YIF1B	Yif1b	>tr|D3Z5F9|D3Z5F9_MOUSE Protein YIF1B (Fragment) OS=Mus musculus GN=Yif1b PE=2 SV=1;>sp|Q9CX30|YIF1B_MOUSE Protein YIF1B OS=Mus musculus GN=Yif1b PE=2 SV=2	2	1	1	1	0	1	0	0	1	0	0	1	0	7.8	7.8	7.8	19.267	180	180;311	7							1								0.0013772	By matching	By MS/MS	By matching	NaN	NaN	NaN	0
Q3UPF5;D3Z5I1;G3X9X5	Q3UPF5;D3Z5I1;G3X9X5	3;3;2	3;3;2	3;3;2	Zinc finger CCCH-type antiviral protein 1	Zc3hav1	>sp|Q3UPF5|ZCCHV_MOUSE Zinc finger CCCH-type antiviral protein 1 OS=Mus musculus GN=Zc3hav1 PE=1 SV=1;>tr|D3Z5I1|D3Z5I1_MOUSE Zinc finger CCCH-type antiviral protein 1 OS=Mus musculus GN=Zc3hav1 PE=2 SV=1;>tr|G3X9X5|G3X9X5_MOUSE Zinc finger CCCH type, anti	3	3	3	3	2	1	2	2	1	2	2	1	2	4.8	4.8	4.8	106.69	946	946;996;673	7.8				1	1		1				1	1			8.7388e-45	By MS/MS	By MS/MS	By MS/MS	NaN	NaN	NaN	0
Q61103;D3Z5N6;F8WIP7	Q61103;D3Z5N6;F8WIP7	4;4;3	4;4;3	4;4;3	Zinc finger protein ubi-d4	Dpf2	>sp|Q61103|REQU_MOUSE Zinc finger protein ubi-d4 OS=Mus musculus GN=Dpf2 PE=1 SV=1;>tr|D3Z5N6|D3Z5N6_MOUSE Zinc finger protein ubi-d4 OS=Mus musculus GN=Dpf2 PE=2 SV=1;>tr|F8WIP7|F8WIP7_MOUSE Zinc finger protein ubi-d4 (Fragment) OS=Mus musculus GN=Dpf2 PE	3	4	4	4	3	1	2	3	1	2	3	1	2	14.1	14.1	14.1	44.229	391	391;405;214	4.5			1	4	2		1								1.6878e-35	By MS/MS	By MS/MS	By MS/MS	0.69715	0.97422	10.911	5
Q9CZX8;D3Z5R8;D3Z722;D3YUG3;D3YUT3	Q9CZX8;D3Z5R8;D3Z722;D3YUG3;D3YUT3	5;5;5;4;3	5;5;5;4;3	5;5;5;4;3	40S ribosomal protein S19	Rps19	>sp|Q9CZX8|RS19_MOUSE 40S ribosomal protein S19 OS=Mus musculus GN=Rps19 PE=1 SV=3;>tr|D3Z5R8|D3Z5R8_MOUSE 40S ribosomal protein S19 (Fragment) OS=Mus musculus GN=Rps19 PE=2 SV=1;>tr|D3Z722|D3Z722_MOUSE 40S ribosomal protein S19 OS=Mus musculus GN=Rps19 PE	5	5	5	5	2	4	5	2	4	5	2	4	5	33.1	33.1	33.1	16.085	145	145;177;212;138;72	6.58				2	1	7	8							1	6.1632e-27	By MS/MS	By MS/MS	By MS/MS	0.58683	0.86499	11.73	10
D3Z600;O09012	D3Z600;O09012	1;1	1;1	1;1	Peroxisomal targeting signal 1 receptor	Pex5	>tr|D3Z600|D3Z600_MOUSE Peroxisomal targeting signal 1 receptor OS=Mus musculus GN=Pex5 PE=2 SV=1;>sp|O09012|PEX5_MOUSE Peroxisomal targeting signal 1 receptor OS=Mus musculus GN=Pex5 PE=2 SV=2	2	1	1	1	0	0	1	0	0	1	0	0	1	3.6	3.6	3.6	69.836	632	632;639	8								1							0.0029153	By matching	By matching	By MS/MS	NaN	NaN	NaN	1
D3Z629;P51410;G3UW34	D3Z629;P51410;G3UW34	2;2;2	2;2;2	2;2;2	60S ribosomal protein L9	Rpl9;Rpl9-ps6	>tr|D3Z629|D3Z629_MOUSE 60S ribosomal protein L9 OS=Mus musculus GN=Rpl9 PE=2 SV=1;>sp|P51410|RL9_MOUSE 60S ribosomal protein L9 OS=Mus musculus GN=Rpl9 PE=2 SV=2;>tr|G3UW34|G3UW34_MOUSE MCG130981 OS=Mus musculus GN=Rpl9-ps6 PE=4 SV=1	3	2	2	2	1	1	1	1	1	1	1	1	1	13.9	13.9	13.9	19.091	166	166;192;192	9								4					1		2.7106e-79	By MS/MS	By MS/MS	By MS/MS	0.68751	1.0225	5.0911	5
D3Z645;Q9QZ88;D3YYD5	D3Z645;Q9QZ88;D3YYD5	2;2;1	2;2;1	2;2;1	Vacuolar protein sorting-associated protein 29	Vps29	>tr|D3Z645|D3Z645_MOUSE Vacuolar protein sorting-associated protein 29 OS=Mus musculus GN=Vps29 PE=2 SV=1;>sp|Q9QZ88|VPS29_MOUSE Vacuolar protein sorting-associated protein 29 OS=Mus musculus GN=Vps29 PE=1 SV=1;>tr|D3YYD5|D3YYD5_MOUSE Vacuolar protein sort	3	2	2	2	2	1	2	2	1	2	2	1	2	15.3	15.3	15.3	16.137	144	144;182;124	7				1	1	2			2	1					1.5244e-31	By MS/MS	By MS/MS	By MS/MS	0.89078	1.1216	8.9394	6
D3Z675;P51908	D3Z675;P51908	1;1	1;1	1;1	C->U-editing enzyme APOBEC-1	Apobec1	>tr|D3Z675|D3Z675_MOUSE C->U-editing enzyme APOBEC-1 (Fragment) OS=Mus musculus GN=Apobec1 PE=2 SV=1;>sp|P51908|ABEC1_MOUSE C->U-editing enzyme APOBEC-1 OS=Mus musculus GN=Apobec1 PE=1 SV=1	2	1	1	1	0	1	1	0	1	1	0	1	1	56	56	56	2.5278	25	25;229	3.2		1	2	2											0.00031251	By matching	By MS/MS	By MS/MS	NaN	NaN	NaN	0
P97351;D3Z6C3;D3Z7W7	P97351;D3Z6C3;D3Z7W7	8;8;7	8;8;7	8;8;7	40S ribosomal protein S3a	Rps3a;Rps3a2;Rps3a3	>sp|P97351|RS3A_MOUSE 40S ribosomal protein S3a OS=Mus musculus GN=Rps3a PE=1 SV=3;>tr|D3Z6C3|D3Z6C3_MOUSE 40S ribosomal protein S3a OS=Mus musculus GN=Rps3a2 PE=3 SV=1;>tr|D3Z7W7|D3Z7W7_MOUSE 40S ribosomal protein S3a OS=Mus musculus GN=Rps3a3 PE=3 SV=1	3	8	8	8	5	7	7	5	7	7	5	7	7	30.7	30.7	30.7	29.885	264	264;264;264	7.1	2	2	5	4	4	5	4	3	7	6		1	3	2	5.3155e-96	By MS/MS	By MS/MS	By MS/MS	0.62048	0.91672	6.4471	16
D3Z6E1;Q9CPQ1	D3Z6E1;Q9CPQ1	2;2	2;2	2;2	Cytochrome c oxidase subunit 6C	Cox6c	>tr|D3Z6E1|D3Z6E1_MOUSE Cytochrome c oxidase subunit 6C (Fragment) OS=Mus musculus GN=Cox6c PE=2 SV=1;>sp|Q9CPQ1|COX6C_MOUSE Cytochrome c oxidase subunit 6C OS=Mus musculus GN=Cox6c PE=1 SV=3	2	2	2	2	2	2	2	2	2	2	2	2	2	25	25	25	5.0902	48	48;76	5.29			1	1	2	1	2								4.2835e-07	By MS/MS	By MS/MS	By MS/MS	0.74011	0.94178	6.826	7
Q8VCQ8;D3Z6I7;E9Q0M9;E9QA16;E9QA15;F6RGN9;F6ZAW1;E9Q9F3;F6QLP8;F6T2Z7	Q8VCQ8;D3Z6I7;E9Q0M9;E9QA16;E9QA15	3;3;2;2;2;1;1;1;1;1	3;3;2;2;2;1;1;1;1;1	3;3;2;2;2;1;1;1;1;1		Cald1	>tr|Q8VCQ8|Q8VCQ8_MOUSE Caldesmon 1 OS=Mus musculus GN=Cald1 PE=2 SV=1;>tr|D3Z6I7|D3Z6I7_MOUSE Protein Cald1 OS=Mus musculus GN=Cald1 PE=2 SV=1;>tr|E9Q0M9|E9Q0M9_MOUSE Protein Cald1 OS=Mus musculus GN=Cald1 PE=2 SV=1;>tr|E9QA16|E9QA16_MOUSE Protein Cald1 O	10	3	3	3	1	1	2	1	1	2	1	1	2	8.1	8.1	8.1	60.452	530	530;554;534;536;768;138;211;253;274;355	5.5					3		1								5.0889e-33	By MS/MS	By MS/MS	By MS/MS	NaN	NaN	NaN	1
D3Z6Q9	D3Z6Q9	2	2	2	Bridging integrator 2	Bin2	>sp|D3Z6Q9|BIN2_MOUSE Bridging integrator 2 OS=Mus musculus GN=Bin2 PE=2 SV=1	1	2	2	2	1	1	0	1	1	0	1	1	0	5.3	5.3	5.3	52.553	489	489	5				1		1									2.9733e-33	By MS/MS	By MS/MS	By matching	NaN	NaN	NaN	0
D3Z7J7;D3Z6Y9;Q99LN9;D3YZM0	D3Z7J7;D3Z6Y9;Q99LN9;D3YZM0	2;2;2;1	2;2;2;1	2;2;2;1	Deoxyhypusine hydroxylase	Dohh	>tr|D3Z7J7|D3Z7J7_MOUSE Deoxyhypusine hydroxylase (Fragment) OS=Mus musculus GN=Dohh PE=2 SV=1;>tr|D3Z6Y9|D3Z6Y9_MOUSE Deoxyhypusine hydroxylase OS=Mus musculus GN=Dohh PE=2 SV=1;>sp|Q99LN9|DOHH_MOUSE Deoxyhypusine hydroxylase OS=Mus musculus GN=Dohh PE=2	4	2	2	2	0	1	2	0	1	2	0	1	2	16.5	16.5	16.5	20.518	188	188;213;302;74	3.75			2	1	1										9.1692e-09	By matching	By MS/MS	By MS/MS	0.4672	0.62968	23.745	2
D3Z700;F6YA33;E9Q6K1;O08811	D3Z700;F6YA33;E9Q6K1;O08811	1;1;1;1	1;1;1;1	1;1;1;1	TFIIH basal transcription factor complex helicase XPD subunit	Ercc2	>tr|D3Z700|D3Z700_MOUSE TFIIH basal transcription factor complex helicase XPD subunit OS=Mus musculus GN=Ercc2 PE=2 SV=1;>tr|F6YA33|F6YA33_MOUSE TFIIH basal transcription factor complex helicase XPD subunit (Fragment) OS=Mus musculus GN=Ercc2 PE=4 SV=1;>tr	4	1	1	1	1	0	0	1	0	0	1	0	0	1.6	1.6	1.6	57.97	508	508;684;739;760	3			1												0.0034077	By MS/MS	By matching	By matching	NaN	NaN	NaN	0
D3Z703;Q80ZJ2;Q924B0;O55023	D3Z703;Q80ZJ2;Q924B0;O55023	1;1;1;1	1;1;1;1	1;1;1;1	Inositol monophosphatase 1	Impa1	>tr|D3Z703|D3Z703_MOUSE Inositol monophosphatase 1 (Fragment) OS=Mus musculus GN=Impa1 PE=2 SV=1;>tr|Q80ZJ2|Q80ZJ2_MOUSE Impa1 protein OS=Mus musculus GN=Impa1 PE=2 SV=1;>tr|Q924B0|Q924B0_MOUSE Inositol (Myo)-1(Or 4)-monophosphatase 1 OS=Mus musculus GN=Im	4	1	1	1	0	1	0	0	1	0	0	1	0	14.4	14.4	14.4	9.9535	90	90;276;277;277	6						1									1.3922e-14	By matching	By MS/MS	By matching	NaN	NaN	NaN	1
D3Z731;Q6A0D4	D3Z731;Q6A0D4	1;1	1;1	1;1	Raftlin	Rftn1	>tr|D3Z731|D3Z731_MOUSE Raftlin OS=Mus musculus GN=Rftn1 PE=2 SV=1;>sp|Q6A0D4|RFTN1_MOUSE Raftlin OS=Mus musculus GN=Rftn1 PE=1 SV=4	2	1	1	1	0	1	1	0	1	1	0	1	1	5.4	5.4	5.4	30.838	276	276;554	4				2											0.0010102	By matching	By MS/MS	By MS/MS	NaN	NaN	NaN	0
D3Z765;E9Q715;E9PX54;Q05CX5;Q9CYI4;Q7TNC4	D3Z765;E9Q715;E9PX54;Q05CX5;Q9CYI4;Q7TNC4	1;1;1;1;1;1	1;1;1;1;1;1	1;1;1;1;1;1	Putative RNA-binding protein Luc7-like 1;Putative RNA-binding protein Luc7-like 2	Luc7l;Luc7l2	>tr|D3Z765|D3Z765_MOUSE Putative RNA-binding protein Luc7-like 1 (Fragment) OS=Mus musculus GN=Luc7l PE=2 SV=1;>tr|E9Q715|E9Q715_MOUSE Putative RNA-binding protein Luc7-like 2 OS=Mus musculus GN=Luc7l2 PE=2 SV=1;>tr|E9PX54|E9PX54_MOUSE Putative RNA-binding	6	1	1	1	0	1	0	0	1	0	0	1	0	7	7	7	20.113	172	172;272;282;339;371;392	7							1								1.6563e-09	By matching	By MS/MS	By matching	NaN	NaN	NaN	1
Q61749;D3Z780	Q61749;D3Z780	4;4	4;4	4;4	Translation initiation factor eIF-2B subunit delta	Eif2b4	>sp|Q61749|EI2BD_MOUSE Translation initiation factor eIF-2B subunit delta OS=Mus musculus GN=Eif2b4 PE=2 SV=2;>tr|D3Z780|D3Z780_MOUSE Translation initiation factor eIF-2B subunit delta OS=Mus musculus GN=Eif2b4 PE=2 SV=1	2	4	4	4	1	1	2	1	1	2	1	1	2	15.5	15.5	15.5	57.624	524	524;566	7.12					3	1			4						2.5135e-16	By MS/MS	By MS/MS	By MS/MS	0.84398	1.0808	9.7041	4
D6RIQ7;D3Z7C2;Q05C74;D3Z7S8;D3Z793;Q80ZM7	D6RIQ7;D3Z7C2;Q05C74;D3Z7S8;D3Z793;Q80ZM7	1;1;1;1;1;1	1;1;1;1;1;1	1;1;1;1;1;1	Transcription initiation factor IIA subunit 2	Gtf2a2	>tr|D6RIQ7|D6RIQ7_MOUSE Transcription initiation factor IIA subunit 2 OS=Mus musculus GN=Gtf2a2 PE=2 SV=1;>tr|D3Z7C2|D3Z7C2_MOUSE MCG2938, isoform CRA_c OS=Mus musculus GN=Gtf2a2 PE=4 SV=1;>tr|Q05C74|Q05C74_MOUSE Gtf2a2 protein OS=Mus musculus GN=Gtf2a2 PE	6	1	1	1	0	0	1	0	0	1	0	0	1	14.5	14.5	14.5	7.1851	62	62;68;76;87;91;109	8								1							2.6372e-05	By matching	By matching	By MS/MS	NaN	NaN	NaN	0
H7BWX9;D3Z794;P61957	H7BWX9;D3Z794;P61957	2;2;2	2;2;2	1;1;1	Small ubiquitin-related modifier 2	Sumo2	>tr|H7BWX9|H7BWX9_MOUSE Small ubiquitin-related modifier 2 OS=Mus musculus GN=Sumo2 PE=2 SV=1;>tr|D3Z794|D3Z794_MOUSE Small ubiquitin-related modifier 2 OS=Mus musculus GN=Sumo2 PE=2 SV=1;>sp|P61957|SUMO2_MOUSE Small ubiquitin-related modifier 2 OS=Mus mus	3	2	2	1	2	2	2	2	2	2	1	1	1	41.5	41.5	18.9	6.0139	53	53;71;95	7.22						5	1		2	1					1.3118e-65	By MS/MS	By MS/MS	By MS/MS	0.43989	0.8411	25.374	9
D3Z795;Q9JK23;D6RG59	D3Z795;Q9JK23;D6RG59	4;4;3	4;4;3	4;4;3	Proteasome assembly chaperone 1	Psmg1	>tr|D3Z795|D3Z795_MOUSE Proteasome assembly chaperone 1 OS=Mus musculus GN=Psmg1 PE=2 SV=1;>sp|Q9JK23|PSMG1_MOUSE Proteasome assembly chaperone 1 OS=Mus musculus GN=Psmg1 PE=1 SV=1;>tr|D6RG59|D6RG59_MOUSE Proteasome assembly chaperone 1 OS=Mus musculus GN=	3	4	4	4	3	3	3	3	3	3	3	3	3	14.6	14.6	14.6	30.54	268	268;289;64	5.77			1	2	1	4	5								2.6361e-297	By MS/MS	By MS/MS	By MS/MS	0.51799	0.82888	14.026	4
D3Z7C0;Q9Z2Q5	D3Z7C0;Q9Z2Q5	2;2	2;2	2;2	39S ribosomal protein L40, mitochondrial	Mrpl40	>tr|D3Z7C0|D3Z7C0_MOUSE 39S ribosomal protein L40, mitochondrial OS=Mus musculus GN=Mrpl40 PE=2 SV=1;>sp|Q9Z2Q5|RM40_MOUSE 39S ribosomal protein L40, mitochondrial OS=Mus musculus GN=Mrpl40 PE=2 SV=2	2	2	2	2	0	1	2	0	1	2	0	1	2	21	21	21	19.378	162	162;206	6.25					1	2		1							3.6892e-06	By matching	By MS/MS	By MS/MS	NaN	NaN	NaN	0
O88374;D3Z7C8;O35855	O88374;D3Z7C8;O35855	2;2;2	2;2;2	2;2;2	Branched-chain-amino-acid aminotransferase;Branched-chain-amino-acid aminotransferase, mitochondrial	Bcat2	>tr|O88374|O88374_MOUSE Branched-chain-amino-acid aminotransferase OS=Mus musculus GN=Bcat2 PE=2 SV=1;>tr|D3Z7C8|D3Z7C8_MOUSE Branched-chain-amino-acid aminotransferase OS=Mus musculus GN=Bcat2 PE=2 SV=1;>sp|O35855|BCAT2_MOUSE Branched-chain-amino-acid ami	3	2	2	2	0	1	2	0	1	2	0	1	2	9.9	9.9	9.9	39.774	353	353;388;393	7							5								1.5408e-08	By matching	By MS/MS	By MS/MS	NaN	NaN	NaN	1
D3Z7D2;Q9Z120	D3Z7D2;Q9Z120	1;1	1;1	1;1	tRNA (guanine-N(7)-)-methyltransferase	Mettl1	>tr|D3Z7D2|D3Z7D2_MOUSE tRNA (guanine-N(7)-)-methyltransferase OS=Mus musculus GN=Mettl1 PE=2 SV=1;>sp|Q9Z120|TRMB_MOUSE tRNA (guanine-N(7)-)-methyltransferase OS=Mus musculus GN=Mettl1 PE=2 SV=1	2	1	1	1	1	0	1	1	0	1	1	0	1	6.1	6.1	6.1	25.839	228	228;268	7							2								0.00022774	By MS/MS	By matching	By MS/MS	NaN	NaN	NaN	0
D3Z7G1;O88455;Q711T1;D3YXR4	D3Z7G1;O88455;Q711T1;D3YXR4	2;2;1;1	2;2;1;1	2;2;1;1	7-dehydrocholesterol reductase	Dhcr7	>tr|D3Z7G1|D3Z7G1_MOUSE 7-dehydrocholesterol reductase (Fragment) OS=Mus musculus GN=Dhcr7 PE=2 SV=1;>sp|O88455|DHCR7_MOUSE 7-dehydrocholesterol reductase OS=Mus musculus GN=Dhcr7 PE=2 SV=1;>tr|Q711T1|Q711T1_MOUSE 7-dehydrocholesterol reductase (Fragment)	4	2	2	2	0	1	2	0	1	2	0	1	2	15.3	15.3	15.3	24.098	215	215;471;12;225	6.5						3		1							2.5074e-26	By matching	By MS/MS	By MS/MS	0.58704	0.95335	21.797	2
D3Z7M9;O35381;D3YYE1;F6UFG6;E9Q148;Q64G17	D3Z7M9;O35381;D3YYE1;F6UFG6	7;7;6;5;2;2	7;7;6;5;2;2	5;5;4;3;0;1	Acidic leucine-rich nuclear phosphoprotein 32 family member A	Anp32a	>tr|D3Z7M9|D3Z7M9_MOUSE Acidic leucine-rich nuclear phosphoprotein 32 family member A OS=Mus musculus GN=Anp32a PE=2 SV=1;>sp|O35381|AN32A_MOUSE Acidic leucine-rich nuclear phosphoprotein 32 family member A OS=Mus musculus GN=Anp32a PE=1 SV=1;>tr|D3YYE1|D3	6	7	7	5	4	3	5	4	3	5	3	2	3	31.8	31.8	24.9	26.86	233	233;247;198;138;121;123	7.07				2	2	6		1			1	1		1	5.3973e-26	By MS/MS	By MS/MS	By MS/MS	0.7246	0.97638	7.147	10
E9Q0U3;Q8K3W0;D3Z7P0;E9Q8Q1	E9Q0U3;Q8K3W0;D3Z7P0;E9Q8Q1	2;2;2;1	2;2;2;1	2;2;2;1	BRCA1-A complex subunit BRE	Bre	>tr|E9Q0U3|E9Q0U3_MOUSE BRCA1-A complex subunit BRE OS=Mus musculus GN=Bre PE=2 SV=1;>sp|Q8K3W0|BRE_MOUSE BRCA1-A complex subunit BRE OS=Mus musculus GN=Bre PE=1 SV=2;>tr|D3Z7P0|D3Z7P0_MOUSE BRCA1-A complex subunit BRE OS=Mus musculus GN=Bre PE=2 SV=1;>tr|	4	2	2	2	1	2	0	1	2	0	1	2	0	11.2	11.2	11.2	23.313	205	205;383;385;43	6					1	1	1								6.9966e-13	By MS/MS	By MS/MS	By matching	NaN	NaN	NaN	0
D3Z7P3	D3Z7P3	2	2	2	Glutaminase kidney isoform, mitochondrial	Gls	>sp|D3Z7P3|GLSK_MOUSE Glutaminase kidney isoform, mitochondrial OS=Mus musculus GN=Gls PE=1 SV=1	1	2	2	2	1	2	2	1	2	2	1	2	2	5.2	5.2	5.2	73.963	674	674	5				2	3	2									6.8561e-83	By MS/MS	By MS/MS	By MS/MS	0.6476	0.72259	11.814	5
D3Z7P5	D3Z7P5	1	1	1		Gls	>tr|D3Z7P5|D3Z7P5_MOUSE Glutaminase kidney isoform, mitochondrial OS=Mus musculus GN=Gls PE=2 SV=1	1	1	1	1	0	1	0	0	1	0	0	1	0	5.8	5.8	5.8	30.364	274	274	6						1									0.0008639	By matching	By MS/MS	By matching	NaN	NaN	NaN	0
G3UX92;G3UXX5;D3Z7Q8;P52432	G3UX92;G3UXX5;D3Z7Q8;P52432	1;1;1;1	1;1;1;1	1;1;1;1	DNA-directed RNA polymerases I and III subunit RPAC1	Polr1c	>tr|G3UX92|G3UX92_MOUSE DNA-directed RNA polymerases I and III subunit RPAC1 OS=Mus musculus GN=Polr1c PE=2 SV=1;>tr|G3UXX5|G3UXX5_MOUSE DNA-directed RNA polymerases I and III subunit RPAC1 (Fragment) OS=Mus musculus GN=Polr1c PE=2 SV=1;>tr|D3Z7Q8|D3Z7Q8_M	4	1	1	1	0	1	1	0	1	1	0	1	1	9.7	9.7	9.7	11.718	103	103;170;255;346	4				2											0.0063765	By matching	By MS/MS	By MS/MS	NaN	NaN	NaN	0
D3Z7R1;Q8K183	D3Z7R1;Q8K183	2;2	2;2	2;2	Pyridoxal kinase	Pdxk	>tr|D3Z7R1|D3Z7R1_MOUSE Pyridoxal kinase OS=Mus musculus GN=Pdxk PE=2 SV=1;>sp|Q8K183|PDXK_MOUSE Pyridoxal kinase OS=Mus musculus GN=Pdxk PE=1 SV=1	2	2	2	2	1	0	2	1	0	2	1	0	2	11.6	11.6	11.6	30.268	268	268;312	5.6				2	2					1					2.0361e-06	By MS/MS	By matching	By MS/MS	NaN	NaN	NaN	1
Q3TBD2;G3X9Q3;D3Z7R7	Q3TBD2;G3X9Q3;D3Z7R7	1;1;1	1;1;1	1;1;1	Minor histocompatibility protein HA-1	Hmha1	>sp|Q3TBD2|HMHA1_MOUSE Minor histocompatibility protein HA-1 OS=Mus musculus GN=Hmha1 PE=1 SV=2;>tr|G3X9Q3|G3X9Q3_MOUSE Histocompatibility (Minor) HA-1, isoform CRA_a OS=Mus musculus GN=Hmha1 PE=4 SV=1;>tr|D3Z7R7|D3Z7R7_MOUSE Minor histocompatibility prote	3	1	1	1	0	1	1	0	1	1	0	1	1	1.6	1.6	1.6	122.9	1116	1116;1116;1127	6						2									1.6246e-189	By matching	By MS/MS	By MS/MS	0.31463	0.51839	12.618	2
D3Z7U0;P97384	D3Z7U0;P97384	2;2	2;2	2;2	Annexin;Annexin A11	Anxa11	>tr|D3Z7U0|D3Z7U0_MOUSE Annexin OS=Mus musculus GN=Anxa11 PE=2 SV=1;>sp|P97384|ANX11_MOUSE Annexin A11 OS=Mus musculus GN=Anxa11 PE=1 SV=2	2	2	2	2	1	0	1	1	0	1	1	0	1	6.5	6.5	6.5	47.605	447	447;503	5				1		1									3.7679e-07	By MS/MS	By matching	By MS/MS	NaN	NaN	NaN	0
D5MCW4;Q9CQ89	D5MCW4;Q9CQ89	1;1	1;1	1;1	Protein CutA	Cuta	>tr|D5MCW4|D5MCW4_MOUSE Protein CutA OS=Mus musculus GN=Cuta PE=2 SV=1;>sp|Q9CQ89|CUTA_MOUSE Protein CutA OS=Mus musculus GN=Cuta PE=2 SV=3	2	1	1	1	1	0	1	1	0	1	1	0	1	9.1	9.1	9.1	16.453	154	154;177	6						2									0.0040054	By MS/MS	By matching	By MS/MS	NaN	NaN	NaN	0
D6RCI8;F6VY64;Q8VHZ7	D6RCI8;F6VY64;Q8VHZ7	1;1;1	1;1;1	1;1;1	U3 small nucleolar ribonucleoprotein protein IMP4	Imp4	>tr|D6RCI8|D6RCI8_MOUSE U3 small nucleolar ribonucleoprotein protein IMP4 OS=Mus musculus GN=Imp4 PE=2 SV=1;>tr|F6VY64|F6VY64_MOUSE U3 small nucleolar ribonucleoprotein protein IMP4 (Fragment) OS=Mus musculus GN=Imp4 PE=2 SV=1;>sp|Q8VHZ7|IMP4_MOUSE U3 smal	3	1	1	1	0	1	1	0	1	1	0	1	1	13.4	13.4	13.4	11.127	97	97;171;291	6						2									0.00068334	By matching	By MS/MS	By MS/MS	NaN	NaN	NaN	0
D6RDC1;D6RIR0;D6RFP3;Q8K1A5	D6RDC1;D6RIR0;D6RFP3;Q8K1A5	1;1;1;1	1;1;1;1	1;1;1;1	Transmembrane protein 41B	Tmem41b	>tr|D6RDC1|D6RDC1_MOUSE Transmembrane protein 41B OS=Mus musculus GN=Tmem41b PE=2 SV=1;>tr|D6RIR0|D6RIR0_MOUSE Transmembrane protein 41B OS=Mus musculus GN=Tmem41b PE=2 SV=1;>tr|D6RFP3|D6RFP3_MOUSE Transmembrane protein 41B OS=Mus musculus GN=Tmem41b PE=2	4	1	1	1	1	1	1	1	1	1	1	1	1	31.8	31.8	31.8	4.5731	44	44;94;123;291	9									3						0.00033455	By MS/MS	By MS/MS	By MS/MS	NaN	NaN	NaN	0
D6RE33;Q3UJB9;G5E896;F6ZJ27	D6RE33;Q3UJB9;G5E896	4;4;4;1	4;4;4;1	4;4;4;1	Enhancer of mRNA-decapping protein 4	Edc4	>tr|D6RE33|D6RE33_MOUSE Enhancer of mRNA-decapping protein 4 OS=Mus musculus GN=Edc4 PE=2 SV=1;>sp|Q3UJB9|EDC4_MOUSE Enhancer of mRNA-decapping protein 4 OS=Mus musculus GN=Edc4 PE=1 SV=2;>tr|G5E896|G5E896_MOUSE Enhancer of mRNA decapping 4, isoform CRA_b	4	4	4	4	2	2	1	2	2	1	2	2	1	5.1	5.1	5.1	141.95	1318	1318;1406;1406;427	5				2	2	2									0	By MS/MS	By MS/MS	By MS/MS	NaN	NaN	NaN	1
D6REF7;Q8R0X7;D3YZT4;D3YY13;D3Z1Z3	D6REF7;Q8R0X7;D3YZT4	4;4;2;1;1	4;4;2;1;1	4;4;2;1;1	Sphingosine-1-phosphate lyase 1	Sgpl1	>tr|D6REF7|D6REF7_MOUSE Sphingosine-1-phosphate lyase 1 OS=Mus musculus GN=Sgpl1 PE=2 SV=1;>sp|Q8R0X7|SGPL1_MOUSE Sphingosine-1-phosphate lyase 1 OS=Mus musculus GN=Sgpl1 PE=2 SV=1;>tr|D3YZT4|D3YZT4_MOUSE Sphingosine-1-phosphate lyase 1 (Fragment) OS=Mus m	5	4	4	4	3	3	4	3	3	4	3	3	4	10.3	10.3	10.3	54.769	487	487;568;199;58;104	7.75						2	3	4	2	1					2.7095e-21	By MS/MS	By MS/MS	By MS/MS	0.88815	1.1597	20.547	9
D6RI55;D6RET1;Q91X20	D6RI55;D6RET1;Q91X20	1;1;1	1;1;1	1;1;1	Set1/Ash2 histone methyltransferase complex subunit ASH2	Ash2l	>tr|D6RI55|D6RI55_MOUSE Set1/Ash2 histone methyltransferase complex subunit ASH2 OS=Mus musculus GN=Ash2l PE=2 SV=1;>tr|D6RET1|D6RET1_MOUSE Set1/Ash2 histone methyltransferase complex subunit ASH2 OS=Mus musculus GN=Ash2l PE=2 SV=1;>sp|Q91X20|ASH2L_MOUSE S	3	1	1	1	1	1	1	1	1	1	1	1	1	8.4	8.4	8.4	37.281	346	346;352;623	1.8	2	2	1												4.7258e-12	By MS/MS	By MS/MS	By MS/MS	NaN	NaN	NaN	0
D6RFT2;D6REV6;Q78JE5	D6RFT2;D6REV6;Q78JE5	1;1;1	1;1;1	1;1;1	F-box only protein 22	Fbxo22	>tr|D6RFT2|D6RFT2_MOUSE F-box only protein 22 OS=Mus musculus GN=Fbxo22 PE=2 SV=1;>tr|D6REV6|D6REV6_MOUSE F-box only protein 22 OS=Mus musculus GN=Fbxo22 PE=2 SV=1;>sp|Q78JE5|FBX22_MOUSE F-box only protein 22 OS=Mus musculus GN=Fbxo22 PE=2 SV=2	3	1	1	1	1	1	1	1	1	1	1	1	1	41.5	41.5	41.5	3.9414	41	41;166;402	2.88	2		3	3											9.662e-05	By MS/MS	By MS/MS	By MS/MS	NaN	NaN	NaN	0
D6RFB8;P52431	D6RFB8;P52431	1;1	1;1	1;1	DNA polymerase;DNA polymerase delta catalytic subunit	Pold1	>tr|D6RFB8|D6RFB8_MOUSE DNA polymerase OS=Mus musculus GN=Pold1 PE=2 SV=1;>sp|P52431|DPOD1_MOUSE DNA polymerase delta catalytic subunit OS=Mus musculus GN=Pold1 PE=1 SV=2	2	1	1	1	0	0	1	0	0	1	0	0	1	1.5	1.5	1.5	108.87	981	981;1105	5					1										0.00080006	By matching	By matching	By MS/MS	NaN	NaN	NaN	0
F7BHM8;D6RFU2;Q99LR1	F7BHM8;D6RFU2;Q99LR1	1;1;1	1;1;1	1;1;1	Monoacylglycerol lipase ABHD12	Abhd12	>tr|F7BHM8|F7BHM8_MOUSE Monoacylglycerol lipase ABHD12 (Fragment) OS=Mus musculus GN=Abhd12 PE=4 SV=1;>tr|D6RFU2|D6RFU2_MOUSE Monoacylglycerol lipase ABHD12 OS=Mus musculus GN=Abhd12 PE=2 SV=1;>sp|Q99LR1|ABD12_MOUSE Monoacylglycerol lipase ABHD12 OS=Mus mu	3	1	1	1	1	1	1	1	1	1	1	1	1	30.4	30.4	30.4	6.1039	56	56;298;398	5				1	1	1									0.00058356	By MS/MS	By MS/MS	By MS/MS	NaN	NaN	NaN	0
D6RG49;Q80XP8	D6RG49;Q80XP8	2;2	2;2	2;2	Protein FAM76B	Fam76b	>tr|D6RG49|D6RG49_MOUSE Protein FAM76B OS=Mus musculus GN=Fam76b PE=4 SV=1;>sp|Q80XP8|FA76B_MOUSE Protein FAM76B OS=Mus musculus GN=Fam76b PE=2 SV=1	2	2	2	2	1	1	0	1	1	0	1	1	0	12	12	12	26.649	233	233;339	9.5							1					1			8.3992e-16	By MS/MS	By MS/MS	By matching	0.66002	0.94793	13.878	2
D6RG99;Q9WV96;D6RJ48;D3YVK5;D3YVK6;D3YVK4	D6RG99;Q9WV96;D6RJ48;D3YVK5;D3YVK6;D3YVK4	2;2;1;1;1;1	2;2;1;1;1;1	2;2;1;1;1;1	Mitochondrial import inner membrane translocase subunit Tim10 B	Timm10b	>tr|D6RG99|D6RG99_MOUSE Mitochondrial import inner membrane translocase subunit Tim10 B OS=Mus musculus GN=Timm10b PE=2 SV=1;>sp|Q9WV96|T10B_MOUSE Mitochondrial import inner membrane translocase subunit Tim10 B OS=Mus musculus GN=Timm10b PE=2 SV=1;>tr|D6RJ	6	2	2	2	1	2	0	1	2	0	1	2	0	41.2	41.2	41.2	7.4554	68	68;100;38;93;102;109	5				1	1	1									3.7399e-08	By MS/MS	By MS/MS	By matching	NaN	NaN	NaN	0
D6RGL6;Q3TXN1;Q8VDQ1	D6RGL6;Q3TXN1;Q8VDQ1	1;1;1	1;1;1	1;1;1	Prostaglandin reductase 2	Ptgr2	>tr|D6RGL6|D6RGL6_MOUSE Prostaglandin reductase 2 OS=Mus musculus GN=Ptgr2 PE=2 SV=1;>tr|Q3TXN1|Q3TXN1_MOUSE Prostaglandin reductase 2 OS=Mus musculus GN=Ptgr2 PE=2 SV=1;>sp|Q8VDQ1|PTGR2_MOUSE Prostaglandin reductase 2 OS=Mus musculus GN=Ptgr2 PE=1 SV=2	3	1	1	1	0	0	1	0	0	1	0	0	1	32.1	32.1	32.1	6.3342	56	56;315;351	5					1										0.00028696	By matching	By matching	By MS/MS	NaN	NaN	NaN	0
D6RGM1;Q99J62;Q3UI84	D6RGM1;Q99J62;Q3UI84	1;1;1	1;1;1	1;1;1	Replication factor C subunit 4	Rfc4	>tr|D6RGM1|D6RGM1_MOUSE Replication factor C subunit 4 OS=Mus musculus GN=Rfc4 PE=2 SV=1;>sp|Q99J62|RFC4_MOUSE Replication factor C subunit 4 OS=Mus musculus GN=Rfc4 PE=1 SV=1;>tr|Q3UI84|Q3UI84_MOUSE Replication factor C subunit 4 OS=Mus musculus GN=Rfc4 P	3	1	1	1	1	1	1	1	1	1	1	1	1	20.4	20.4	20.4	10.395	98	98;364;370	5				1	1	1									2.1028e-59	By MS/MS	By MS/MS	By MS/MS	0.65512	0.75466	40.23	2
Q9CR20;D6RI20;J3QMQ2	Q9CR20;D6RI20;J3QMQ2	2;2;1	2;2;1	2;2;1	Immediate early response 3-interacting protein 1	Ier3ip1;Hdhd2;Gm10784	>sp|Q9CR20|IR3IP_MOUSE Immediate early response 3-interacting protein 1 OS=Mus musculus GN=Ier3ip1 PE=2 SV=1;>tr|D6RI20|D6RI20_MOUSE Haloacid dehalogenase-like hydrolase domain-containing protein 2 OS=Mus musculus GN=Hdhd2 PE=2 SV=1;>tr|J3QMQ2|J3QMQ2_MOUSE	3	2	2	2	0	0	2	0	0	2	0	0	2	34.1	34.1	34.1	9.0167	82	82;152;79	7						1		1							1.2347e-24	By matching	By matching	By MS/MS	NaN	NaN	NaN	1
D6RI64;Q9R0P4	D6RI64;Q9R0P4	1;1	1;1	1;1	Small acidic protein	1110004F10Rik;Smap	>tr|D6RI64|D6RI64_MOUSE Protein 1110004F10Rik OS=Mus musculus GN=1110004F10Rik PE=2 SV=1;>sp|Q9R0P4|SMAP_MOUSE Small acidic protein OS=Mus musculus GN=Smap PE=1 SV=1	2	1	1	1	1	1	1	1	1	1	1	1	1	28.4	28.4	28.4	9.1951	81	81;181	4.67				1	2										8.8702e-106	By MS/MS	By MS/MS	By MS/MS	NaN	NaN	NaN	0
D6RJ76;F8WIP1;Q3U7U3	D6RJ76;F8WIP1;Q3U7U3	1;1;1	1;1;1	1;1;1	F-box only protein 7	Fbxo7	>tr|D6RJ76|D6RJ76_MOUSE F-box only protein 7 OS=Mus musculus GN=Fbxo7 PE=2 SV=1;>tr|F8WIP1|F8WIP1_MOUSE F-box only protein 7 OS=Mus musculus GN=Fbxo7 PE=2 SV=1;>sp|Q3U7U3|FBX7_MOUSE F-box only protein 7 OS=Mus musculus GN=Fbxo7 PE=2 SV=2	3	1	1	1	0	1	0	0	1	0	0	1	0	34.7	34.7	34.7	5.6436	49	49;56;523	6						1									0.00031607	By matching	By MS/MS	By matching	NaN	NaN	NaN	0
Q6PGH1;E0CX20	Q6PGH1;E0CX20	3;3	3;3	3;3	Protein BUD31 homolog	Bud31	>sp|Q6PGH1|BUD31_MOUSE Protein BUD31 homolog OS=Mus musculus GN=Bud31 PE=2 SV=1;>tr|E0CX20|E0CX20_MOUSE Protein BUD31 homolog OS=Mus musculus GN=Bud31 PE=4 SV=1	2	3	3	3	1	2	1	1	2	1	1	2	1	30.1	30.1	30.1	11.905	103	103;144	8						1	2					1			4.8008e-10	By MS/MS	By MS/MS	By MS/MS	NaN	NaN	NaN	0
E0CX85;Q3UVL4	E0CX85;Q3UVL4	1;1	1;1	1;1	Vacuolar protein sorting-associated protein 51 homolog	Vps51	>tr|E0CX85|E0CX85_MOUSE Vacuolar protein sorting-associated protein 51 homolog OS=Mus musculus GN=Vps51 PE=2 SV=1;>sp|Q3UVL4|VPS51_MOUSE Vacuolar protein sorting-associated protein 51 homolog OS=Mus musculus GN=Vps51 PE=2 SV=2	2	1	1	1	1	1	1	1	1	1	1	1	1	34.6	34.6	34.6	8.3961	81	81;782	1.5	2	2													4.9156e-09	By MS/MS	By MS/MS	By MS/MS	NaN	NaN	NaN	0
E0CXE7;Q5SUQ9	E0CXE7;Q5SUQ9	1;1	1;1	1;1	CST complex subunit CTC1	Ctc1	>tr|E0CXE7|E0CXE7_MOUSE CST complex subunit CTC1 OS=Mus musculus GN=Ctc1 PE=2 SV=1;>sp|Q5SUQ9|CTC1_MOUSE CST complex subunit CTC1 OS=Mus musculus GN=Ctc1 PE=1 SV=2	2	1	1	1	1	0	0	1	0	0	1	0	0	2.5	2.5	2.5	106.47	965	965;1212	8								1							0.00015827	By MS/MS	By matching	By matching	NaN	NaN	NaN	0
H3BIY2;E0CXJ9;Q6ZPU9;E0CXN7	H3BIY2;E0CXJ9;Q6ZPU9;E0CXN7	2;2;2;1	2;2;2;1	2;2;2;1	KIF1-binding protein	2510003E04Rik;Kbp	>tr|H3BIY2|H3BIY2_MOUSE Protein 2510003E04Rik OS=Mus musculus GN=2510003E04Rik PE=2 SV=1;>tr|E0CXJ9|E0CXJ9_MOUSE Protein 2510003E04Rik OS=Mus musculus GN=2510003E04Rik PE=2 SV=1;>sp|Q6ZPU9|KBP_MOUSE KIF1-binding protein OS=Mus musculus GN=Kbp PE=2 SV=2;>tr	4	2	2	2	2	1	1	2	1	1	2	1	1	7.8	7.8	7.8	43.487	384	384;408;617;293	5.2			1		2	1	1								1.7726e-05	By MS/MS	By MS/MS	By MS/MS	NaN	NaN	NaN	0
E0CY18;Q91X58	E0CY18;Q91X58	1;1	1;1	1;1	AN1-type zinc finger protein 2B	Zfand2b	>tr|E0CY18|E0CY18_MOUSE AN1-type zinc finger protein 2B (Fragment) OS=Mus musculus GN=Zfand2b PE=2 SV=1;>sp|Q91X58|ZFN2B_MOUSE AN1-type zinc finger protein 2B OS=Mus musculus GN=Zfand2b PE=1 SV=1	2	1	1	1	1	1	1	1	1	1	1	1	1	8.3	8.3	8.3	23.698	218	218;257	4.67				1	2										0.00010892	By MS/MS	By MS/MS	By MS/MS	NaN	NaN	NaN	0
Q9CQ36;E0CYA9	Q9CQ36;E0CYA9	2;2	2;2	2;2	DNA polymerase epsilon subunit 4	Pole4	>sp|Q9CQ36|DPOE4_MOUSE DNA polymerase epsilon subunit 4 OS=Mus musculus GN=Pole4 PE=2 SV=1;>tr|E0CYA9|E0CYA9_MOUSE DNA polymerase epsilon subunit 4 OS=Mus musculus GN=Pole4 PE=2 SV=1	2	2	2	2	2	1	1	2	1	1	2	1	1	31.4	31.4	31.4	12.24	118	118;119	4.25			1	1	2										4.8991e-24	By MS/MS	By MS/MS	By MS/MS	NaN	NaN	NaN	0
E0CYQ2;Q9CQ48	E0CYQ2;Q9CQ48	2;2	2;2	2;2	NudC domain-containing protein 2	Nudcd2	>tr|E0CYQ2|E0CYQ2_MOUSE NudC domain-containing protein 2 OS=Mus musculus GN=Nudcd2 PE=2 SV=1;>sp|Q9CQ48|NUDC2_MOUSE NudC domain-containing protein 2 OS=Mus musculus GN=Nudcd2 PE=1 SV=1	2	2	2	2	2	0	0	2	0	0	2	0	0	21.2	21.2	21.2	14.729	132	132;157	5				1		1									1.3819e-23	By MS/MS	By matching	By matching	1.251	1.2956	37.24	2
P23506;F7D432;E9PWE0;E0CYV0;F6V9F1	P23506;F7D432;E9PWE0;E0CYV0;F6V9F1	2;2;2;2;1	2;2;2;2;1	2;2;2;2;1	Protein-L-isoaspartate(D-aspartate) O-methyltransferase;Protein-L-isoaspartate O-methyltransferase	Pcmt1	>sp|P23506|PIMT_MOUSE Protein-L-isoaspartate(D-aspartate) O-methyltransferase OS=Mus musculus GN=Pcmt1 PE=1 SV=3;>tr|F7D432|F7D432_MOUSE Protein-L-isoaspartate O-methyltransferase (Fragment) OS=Mus musculus GN=Pcmt1 PE=2 SV=1;>tr|E9PWE0|E9PWE0_MOUSE Protei	5	2	2	2	0	2	1	0	2	1	0	2	1	13.2	13.2	13.2	24.634	227	227;271;285;286;177	6						3									3.9966e-28	By matching	By MS/MS	By MS/MS	0.55973	1.0493	10.739	3
E0CZ66;F8WGX4;Q8R123	E0CZ66;F8WGX4;Q8R123	1;1;1	1;1;1	1;1;1	FAD synthase;Molybdenum cofactor biosynthesis protein-like region;FAD synthase region	Flad1	>tr|E0CZ66|E0CZ66_MOUSE FAD synthase (Fragment) OS=Mus musculus GN=Flad1 PE=2 SV=1;>tr|F8WGX4|F8WGX4_MOUSE FAD synthase (Fragment) OS=Mus musculus GN=Flad1 PE=2 SV=1;>sp|Q8R123|FAD1_MOUSE FAD synthase OS=Mus musculus GN=Flad1 PE=1 SV=1	3	1	1	1	1	0	0	1	0	0	1	0	0	20.2	20.2	20.2	10.458	99	99;175;492	4				1											0.0021997	By MS/MS	By matching	By matching	NaN	NaN	NaN	0
P28740;E0CZ72;F6SUU5;F8VQ42	P28740;E0CZ72;F6SUU5;F8VQ42	4;4;2;2	4;4;2;2	4;4;2;2	Kinesin-like protein KIF2A	Kif2a	>sp|P28740|KIF2A_MOUSE Kinesin-like protein KIF2A OS=Mus musculus GN=Kif2a PE=1 SV=2;>tr|E0CZ72|E0CZ72_MOUSE Kinesin-like protein KIF2A OS=Mus musculus GN=Kif2a PE=2 SV=1;>tr|F6SUU5|F6SUU5_MOUSE Kinesin-like protein KIF2A (Fragment) OS=Mus musculus GN=Kif2	4	4	4	4	3	2	1	3	2	1	3	2	1	6.4	6.4	6.4	79.755	705	705;743;175;671	8.5					2	1				1		1	1		1.0838e-80	By MS/MS	By MS/MS	By matching	0.9541	1.197	12.856	4
E0CZE0;Q8VBW6	E0CZE0;Q8VBW6	2;2	2;2	2;2	NEDD8-activating enzyme E1 regulatory subunit	Nae1	>tr|E0CZE0|E0CZE0_MOUSE NEDD8-activating enzyme E1 regulatory subunit OS=Mus musculus GN=Nae1 PE=2 SV=1;>sp|Q8VBW6|ULA1_MOUSE NEDD8-activating enzyme E1 regulatory subunit OS=Mus musculus GN=Nae1 PE=2 SV=1	2	2	2	2	1	1	0	1	1	0	1	1	0	7.5	7.5	7.5	57.619	510	510;534	5				1		1									2.2581e-30	By MS/MS	By MS/MS	By matching	NaN	NaN	NaN	1
Q571H0;E9PU96	Q571H0;E9PU96	1;1	1;1	1;1	Nucleolar pre-ribosomal-associated protein 1	Urb1	>sp|Q571H0|NPA1P_MOUSE Nucleolar pre-ribosomal-associated protein 1 OS=Mus musculus GN=Urb1 PE=2 SV=2;>tr|E9PU96|E9PU96_MOUSE Nucleolar pre-ribosomal-associated protein 1 OS=Mus musculus GN=Urb1 PE=2 SV=1	2	1	1	1	0	1	0	0	1	0	0	1	0	0.4	0.4	0.4	254.61	2274	2274;2277	6						1									0.0057387	By matching	By MS/MS	By matching	NaN	NaN	NaN	0
E9PUA5;Q9QWT9	E9PUA5;Q9QWT9	1;1	1;1	1;1	Kinesin-like protein KIFC1	Kifc5b;Kifc1	>tr|E9PUA5|E9PUA5_MOUSE Kinesin-like protein KIFC1 OS=Mus musculus GN=Kifc5b PE=3 SV=1;>sp|Q9QWT9|KIFC1_MOUSE Kinesin-like protein KIFC1 OS=Mus musculus GN=Kifc1 PE=1 SV=2	2	1	1	1	0	0	1	0	0	1	0	0	1	2.7	2.7	2.7	73.681	672	672;674	6						1									9.5976e-05	By matching	By matching	By MS/MS	NaN	NaN	NaN	0
Q2YDW2;E9PUB7;D3YX87	Q2YDW2;E9PUB7;D3YX87	3;3;2	3;3;2	3;3;2	Protein misato homolog 1	Msto1	>sp|Q2YDW2|MSTO1_MOUSE Protein misato homolog 1 OS=Mus musculus GN=Msto1 PE=2 SV=1;>tr|E9PUB7|E9PUB7_MOUSE Protein misato homolog 1 OS=Mus musculus GN=Msto1 PE=2 SV=1;>tr|D3YX87|D3YX87_MOUSE Protein misato homolog 1 OS=Mus musculus GN=Msto1 PE=2 SV=1	3	3	3	3	1	0	3	1	0	3	1	0	3	8.3	8.3	8.3	61.23	556	556;556;586	5.75				1	1		2								7.2342e-46	By MS/MS	By matching	By MS/MS	NaN	NaN	NaN	0
E9PUD2;Q8K1M6	E9PUD2;Q8K1M6	3;3	3;3	3;3	Dynamin-1-like protein	Dnm1l	>tr|E9PUD2|E9PUD2_MOUSE Dynamin-1-like protein OS=Mus musculus GN=Dnm1l PE=2 SV=1;>sp|Q8K1M6|DNM1L_MOUSE Dynamin-1-like protein OS=Mus musculus GN=Dnm1l PE=1 SV=2	2	3	3	3	1	2	1	1	2	1	1	2	1	5.1	5.1	5.1	79.532	712	712;742	4			2	5		1									1.2841e-15	By MS/MS	By MS/MS	By MS/MS	0.72356	1.0021	14.362	6
H3BL84;H3BKT3;E9PUE7;Q5SSL4	H3BL84;H3BKT3;E9PUE7;Q5SSL4	1;1;1;1	1;1;1;1	1;1;1;1	Active breakpoint cluster region-related protein	Abr	>tr|H3BL84|H3BL84_MOUSE Active breakpoint cluster region-related protein (Fragment) OS=Mus musculus GN=Abr PE=2 SV=1;>tr|H3BKT3|H3BKT3_MOUSE Active breakpoint cluster region-related protein (Fragment) OS=Mus musculus GN=Abr PE=2 SV=1;>tr|E9PUE7|E9PUE7_MOUS	4	1	1	1	1	0	0	1	0	0	1	0	0	26.1	26.1	26.1	9.7241	92	92;128;813;859	4				1											3.197e-09	By MS/MS	By matching	By matching	NaN	NaN	NaN	1
Q61210;E9PUF7;F6ZN61;D3YVJ9	Q61210;E9PUF7;F6ZN61	6;6;3;1	6;6;3;1	6;6;3;1	Rho guanine nucleotide exchange factor 1	Arhgef1	>sp|Q61210|ARHG1_MOUSE Rho guanine nucleotide exchange factor 1 OS=Mus musculus GN=Arhgef1 PE=1 SV=2;>tr|E9PUF7|E9PUF7_MOUSE Rho guanine nucleotide exchange factor 1 OS=Mus musculus GN=Arhgef1 PE=2 SV=1;>tr|F6ZN61|F6ZN61_MOUSE Rho guanine nucleotide exchan	4	6	6	6	2	3	3	2	3	3	2	3	3	11.3	11.3	11.3	102.8	920	920;976;616;101	5.78				1	1	6	1								2.4036e-61	By MS/MS	By MS/MS	By MS/MS	0.53147	0.83779	17.327	2
Q9CQ33;E9PUQ1	Q9CQ33;E9PUQ1	1;1	1;1	1;1	Leucine-zipper-like transcriptional regulator 1	Lztr1	>sp|Q9CQ33|LZTR1_MOUSE Leucine-zipper-like transcriptional regulator 1 OS=Mus musculus GN=Lztr1 PE=2 SV=2;>tr|E9PUQ1|E9PUQ1_MOUSE Leucine-zipper-like transcriptional regulator 1 OS=Mus musculus GN=Lztr1 PE=2 SV=1	2	1	1	1	0	0	1	0	0	1	0	0	1	2	2	2	94.475	837	837;837	4				1											0.00024935	By matching	By matching	By MS/MS	NaN	NaN	NaN	0
F6ZHN3;Q8BNV1;Q3UYU2;E9PUQ7	F6ZHN3;Q8BNV1;Q3UYU2;E9PUQ7	2;2;2;2	2;2;2;2	2;2;2;2	tRNA (uracil-5-)-methyltransferase homolog A	Trmt2a	>tr|F6ZHN3|F6ZHN3_MOUSE tRNA (uracil-5-)-methyltransferase homolog A (Fragment) OS=Mus musculus GN=Trmt2a PE=4 SV=1;>sp|Q8BNV1|TRM2A_MOUSE tRNA (uracil-5-)-methyltransferase homolog A OS=Mus musculus GN=Trmt2a PE=2 SV=1;>tr|Q3UYU2|Q3UYU2_MOUSE HpaII tinys	4	2	2	2	1	1	2	1	1	2	1	1	2	13.5	13.5	13.5	30.523	281	281;574;613;613	7.4							4		1						2.0815e-05	By MS/MS	By MS/MS	By MS/MS	0.87896	1.1046	10.777	4
E9Q1M6;E9PUR0;F7C545;F6RUI8;F7DE17	E9Q1M6;E9PUR0;F7C545;F6RUI8;F7DE17	2;2;1;1;1	2;2;1;1;1	2;2;1;1;1		Ankhd1	>tr|E9Q1M6|E9Q1M6_MOUSE Protein Maskbp3 OS=Mus musculus GN=Ankhd1 PE=4 SV=1;>tr|E9PUR0|E9PUR0_MOUSE Protein Maskbp3 OS=Mus musculus GN=Ankhd1 PE=2 SV=1;>tr|F7C545|F7C545_MOUSE Protein Maskbp3 (Fragment) OS=Mus musculus GN=Ankhd1 PE=4 SV=1;>tr|F6RUI8|F6RUI8	5	2	2	2	2	0	0	2	0	0	2	0	0	1.2	1.2	1.2	263.4	2485	2485;2548;214;637;1021	8						1				1					1.9418e-06	By MS/MS	By matching	By matching	NaN	NaN	NaN	0
E9Q310;P06537;E9PUR6;E9PYV1	E9Q310;P06537;E9PUR6;E9PYV1	1;1;1;1	1;1;1;1	1;1;1;1	Glucocorticoid receptor	Nr3c1	>tr|E9Q310|E9Q310_MOUSE Glucocorticoid receptor (Fragment) OS=Mus musculus GN=Nr3c1 PE=2 SV=1;>sp|P06537|GCR_MOUSE Glucocorticoid receptor OS=Mus musculus GN=Nr3c1 PE=1 SV=1;>tr|E9PUR6|E9PUR6_MOUSE Glucocorticoid receptor OS=Mus musculus GN=Nr3c1 PE=3 SV=1	4	1	1	1	1	0	0	1	0	0	1	0	0	4.3	4.3	4.3	52.374	488	488;783;792;793	4				1											7.1873e-11	By MS/MS	By matching	By matching	NaN	NaN	NaN	1
Q9EPK7;E9PUW7	Q9EPK7;E9PUW7	4;4	4;4	4;4	Exportin-7	Xpo7	>sp|Q9EPK7|XPO7_MOUSE Exportin-7 OS=Mus musculus GN=Xpo7 PE=2 SV=3;>tr|E9PUW7|E9PUW7_MOUSE Exportin-7 OS=Mus musculus GN=Xpo7 PE=2 SV=1	2	4	4	4	1	1	2	1	1	2	1	1	2	5.9	5.9	5.9	123.81	1087	1087;1088	6.25						3	1								3.1642e-14	By MS/MS	By MS/MS	By MS/MS	NaN	NaN	NaN	1
E9Q809;F8WH71;E9Q5Y2;E9PUZ3;E9PXR5;E9Q1I7;E9Q5J3;Q8BGJ9;Q9D883;G3UW94;E9PWX6;E9PWM2;F7D8X7	E9Q809;F8WH71;E9Q5Y2;E9PUZ3;E9PXR5;E9Q1I7;E9Q5J3;Q8BGJ9;Q9D883;G3UW94;E9PWX6;E9PWM2;F7D8X7	2;2;2;2;2;2;2;2;2;2;1;1;1	2;2;2;2;2;2;2;2;2;2;1;1;1	2;2;2;2;2;2;2;2;2;2;1;1;1	Splicing factor U2AF 26 kDa subunit;Splicing factor U2AF 35 kDa subunit	U2af1l4;U2af1	>tr|E9Q809|E9Q809_MOUSE Splicing factor U2AF 26 kDa subunit OS=Mus musculus GN=U2af1l4 PE=2 SV=1;>tr|F8WH71|F8WH71_MOUSE Splicing factor U2AF 26 kDa subunit OS=Mus musculus GN=U2af1l4 PE=2 SV=1;>tr|E9Q5Y2|E9Q5Y2_MOUSE Splicing factor U2AF 26 kDa subunit OS	13	2	2	2	0	2	1	0	2	1	0	2	1	19.6	19.6	19.6	11.666	102	102;146;181;187;188;210;216;220;239;239;37;46;53	7					1			2							1.6359e-06	By matching	By MS/MS	By MS/MS	0.52027	0.94275	20.567	3
F8WGT1;Q68FL4;E9PV16;H3BKT5;F8WI65;E9PX77	F8WGT1;Q68FL4;E9PV16;H3BKT5;F8WI65	3;3;3;2;2;1	3;3;3;2;2;1	1;1;1;0;0;1	Adenosylhomocysteinase;Putative adenosylhomocysteinase 3	Ahcyl2	>tr|F8WGT1|F8WGT1_MOUSE Adenosylhomocysteinase OS=Mus musculus GN=Ahcyl2 PE=2 SV=1;>sp|Q68FL4|SAHH3_MOUSE Putative adenosylhomocysteinase 3 OS=Mus musculus GN=Ahcyl2 PE=1 SV=1;>tr|E9PV16|E9PV16_MOUSE Adenosylhomocysteinase OS=Mus musculus GN=Ahcyl2 PE=2 SV	6	3	3	1	1	0	2	1	0	2	1	0	0	6.9	6.9	2.9	66.771	612	612;613;643;404;508;160	7				1				1	1						5.3512e-08	By MS/MS	By matching	By MS/MS	NaN	NaN	NaN	1
Q505F5;E9PV22;F6YT33;F6Z4L9	Q505F5;E9PV22	8;8;1;1	8;8;1;1	8;8;1;1	Leucine-rich repeat-containing protein 47	Lrrc47	>sp|Q505F5|LRC47_MOUSE Leucine-rich repeat-containing protein 47 OS=Mus musculus GN=Lrrc47 PE=1 SV=1;>tr|E9PV22|E9PV22_MOUSE Leucine-rich repeat-containing protein 47 OS=Mus musculus GN=Lrrc47 PE=2 SV=1	4	8	8	8	5	2	5	5	2	5	5	2	5	21.7	21.7	21.7	63.589	581	581;603;79;123	6				4	2	3	1	1	1	1					9.6707e-138	By MS/MS	By MS/MS	By MS/MS	0.98114	1.036	13.99	5
Q99LG2;E9PV58	Q99LG2;E9PV58	2;2	1;1	1;1	Transportin-2	Tnpo2	>sp|Q99LG2|TNPO2_MOUSE Transportin-2 OS=Mus musculus GN=Tnpo2 PE=2 SV=1;>tr|E9PV58|E9PV58_MOUSE Transportin-2 OS=Mus musculus GN=Tnpo2 PE=4 SV=1	2	2	1	1	2	0	0	1	0	0	1	0	0	3.4	2	2	100.46	887	887;897	1	1														1.5834e-05	By MS/MS	By matching	By matching	NaN	NaN	NaN	1
Q9DB85;E9PVA2	Q9DB85;E9PVA2	1;1	1;1	1;1	Ribosomal RNA-processing protein 8	Rrp8	>sp|Q9DB85|RRP8_MOUSE Ribosomal RNA-processing protein 8 OS=Mus musculus GN=Rrp8 PE=1 SV=1;>tr|E9PVA2|E9PVA2_MOUSE Ribosomal RNA-processing protein 8 OS=Mus musculus GN=Rrp8 PE=2 SV=1	2	1	1	1	1	0	1	1	0	1	1	0	1	3.3	3.3	3.3	51.066	457	457;503	6.5						1	1								4.2731e-42	By MS/MS	By matching	By MS/MS	NaN	NaN	NaN	0
E9PVA8;Q8BIX2	E9PVA8	13;3	13;3	13;3		Gcn1l1	>tr|E9PVA8|E9PVA8_MOUSE Protein Gcn1l1 OS=Mus musculus GN=Gcn1l1 PE=2 SV=1	2	13	13	13	3	6	6	3	6	6	3	6	6	6.8	6.8	6.8	293.02	2671	2671;1054	5.71				2	5	6	4								5.5889e-143	By MS/MS	By MS/MS	By MS/MS	0.71649	0.89003	10.166	9
E9PVC6;E9Q9E1;E9PVC5;Q6NZJ6;E9Q770;D3YWY7;D3YWM1;D3Z439	E9PVC6;E9Q9E1;E9PVC5;Q6NZJ6;E9Q770	19;19;19;19;10;2;2;2	19;19;19;19;10;2;2;2	16;16;16;16;7;1;1;1	Eukaryotic translation initiation factor 4 gamma 1	Eif4g1	>tr|E9PVC6|E9PVC6_MOUSE Eukaryotic translation initiation factor 4 gamma 1 OS=Mus musculus GN=Eif4g1 PE=2 SV=1;>tr|E9Q9E1|E9Q9E1_MOUSE Eukaryotic translation initiation factor 4 gamma 1 OS=Mus musculus GN=Eif4g1 PE=2 SV=1;>tr|E9PVC5|E9PVC5_MOUSE Eukaryotic	8	19	19	16	5	9	16	5	9	16	3	8	14	15.3	15.3	13.1	171.28	1553	1553;1593;1594;1600;958;170;202;209	7.84					2	11	2	9	8	3	2	1			2.4578e-106	By MS/MS	By MS/MS	By MS/MS	0.68521	0.92573	11.597	15
P97820;F8VPL5;E9PVG7	P97820;F8VPL5;E9PVG7	2;2;2	2;2;2	2;2;2	Mitogen-activated protein kinase kinase kinase kinase 4	Map4k4	>sp|P97820|M4K4_MOUSE Mitogen-activated protein kinase kinase kinase kinase 4 OS=Mus musculus GN=Map4k4 PE=1 SV=1;>tr|F8VPL5|F8VPL5_MOUSE Mitogen-activated protein kinase kinase kinase kinase 4 OS=Mus musculus GN=Map4k4 PE=2 SV=1;>tr|E9PVG7|E9PVG7_MOUSE Mi	3	2	2	2	1	0	2	1	0	2	1	0	2	4.1	4.1	4.1	140.6	1233	1233;1234;1288	9.25								1	1	2					1.5899e-14	By MS/MS	By matching	By MS/MS	NaN	NaN	NaN	0
E9PVP3;Q5F2B1;Q8R0J2	E9PVP3;Q5F2B1;Q8R0J2	1;1;1	1;1;1	1;1;1		Mpdu1	>tr|E9PVP3|E9PVP3_MOUSE Mannose-P-dolichol utilization defect 1 protein OS=Mus musculus GN=Mpdu1 PE=2 SV=1;>tr|Q5F2B1|Q5F2B1_MOUSE Mannose-P-dolichol utilization defect 1 protein (Fragment) OS=Mus musculus GN=Mpdu1 PE=2 SV=1;>tr|Q8R0J2|Q8R0J2_MOUSE Mannose	3	1	1	1	1	1	1	1	1	1	1	1	1	7.5	7.5	7.5	12.838	120	120;149;247	4.25			1	1	2										0.0042697	By MS/MS	By MS/MS	By MS/MS	0.72167	0.94628	17.762	4
E9PVX6	E9PVX6	7	7	7		Mki67	>tr|E9PVX6|E9PVX6_MOUSE Protein Mki67 OS=Mus musculus GN=Mki67 PE=2 SV=1	1	7	7	7	3	5	3	3	5	3	3	5	3	4.9	4.9	4.9	350.86	3177	3177	7.25				2	1	4			2	1	2				5.2121e-207	By MS/MS	By MS/MS	By MS/MS	0.67899	0.70427	30.469	7
E9QAH1;E9PVZ8	E9QAH1;E9PVZ8	3;3	3;3	3;3		Golgb1	>tr|E9QAH1|E9QAH1_MOUSE Protein Golgb1 OS=Mus musculus GN=Golgb1 PE=2 SV=1;>tr|E9PVZ8|E9PVZ8_MOUSE Protein Golgb1 OS=Mus musculus GN=Golgb1 PE=2 SV=1	2	3	3	3	0	0	3	0	0	3	0	0	3	1.5	1.5	1.5	365.29	3197	3197;3238	6					1	1	1								6.6775e-11	By matching	By matching	By MS/MS	NaN	NaN	NaN	0
E9PW20;Q9CY57;D3YZA1;D3Z7T7	E9PW20;Q9CY57;D3YZA1;D3Z7T7	2;2;1;1	2;2;1;1	2;2;1;1	Chromatin target of PRMT1 protein	Chtop	>tr|E9PW20|E9PW20_MOUSE Chromatin target of PRMT1 protein OS=Mus musculus GN=Chtop PE=2 SV=1;>sp|Q9CY57|CHTOP_MOUSE Chromatin target of PRMT1 protein OS=Mus musculus GN=Chtop PE=1 SV=2;>tr|D3YZA1|D3YZA1_MOUSE Chromatin target of PRMT1 protein (Fragment) OS	4	2	2	2	2	1	1	2	1	1	2	1	1	16.3	16.3	16.3	22.106	203	203;249;124;195	7					1		3	2							3.4702e-177	By MS/MS	By MS/MS	By MS/MS	NaN	NaN	NaN	0
P28656;E9PW66;J3QP68	P28656;E9PW66;J3QP68	5;5;4	5;5;4	4;4;3	Nucleosome assembly protein 1-like 1	Nap1l1;Gm4204	>sp|P28656|NP1L1_MOUSE Nucleosome assembly protein 1-like 1 OS=Mus musculus GN=Nap1l1 PE=1 SV=2;>tr|E9PW66|E9PW66_MOUSE Nucleosome assembly protein 1-like 1 OS=Mus musculus GN=Nap1l1 PE=2 SV=1;>tr|J3QP68|J3QP68_MOUSE Uncharacterized protein OS=Mus musculus	3	5	5	4	4	2	4	4	2	4	3	2	3	20.7	20.7	18.2	45.345	391	391;418;354	6.05				3	3	8	4	3							1.6515e-297	By MS/MS	By MS/MS	By MS/MS	0.83049	1.0257	23.24	16
E9PW69;Q9R1P0;E9Q0X0	E9PW69;Q9R1P0;E9Q0X0	3;3;2	3;3;2	3;3;2	Proteasome subunit alpha type;Proteasome subunit alpha type-4	Psma4	>tr|E9PW69|E9PW69_MOUSE Proteasome subunit alpha type (Fragment) OS=Mus musculus GN=Psma4 PE=2 SV=1;>sp|Q9R1P0|PSA4_MOUSE Proteasome subunit alpha type-4 OS=Mus musculus GN=Psma4 PE=1 SV=1;>tr|E9Q0X0|E9Q0X0_MOUSE Proteasome subunit alpha type (Fragment) OS	3	3	3	3	3	1	2	3	1	2	3	1	2	23.3	23.3	23.3	23.385	210	210;261;139	5.72				4	4	3	7								1.3863e-148	By MS/MS	By MS/MS	By MS/MS	0.55994	1.0788	16.114	7
E9Q4G7;Q8BK63;E9Q3W1;E9PWB2;F6YBC9;H7BXB1;E9Q2U6	E9Q4G7;Q8BK63;E9Q3W1;E9PWB2;F6YBC9;H7BXB1;E9Q2U6	2;2;2;2;1;1;1	2;2;2;2;1;1;1	2;2;2;2;1;1;1	Casein kinase I isoform alpha	Csnk1a1	>tr|E9Q4G7|E9Q4G7_MOUSE Casein kinase I isoform alpha OS=Mus musculus GN=Csnk1a1 PE=2 SV=1;>sp|Q8BK63|KC1A_MOUSE Casein kinase I isoform alpha OS=Mus musculus GN=Csnk1a1 PE=2 SV=2;>tr|E9Q3W1|E9Q3W1_MOUSE Casein kinase I isoform alpha OS=Mus musculus GN=Csn	7	2	2	2	1	1	1	1	1	1	1	1	1	8.9	8.9	8.9	38.767	336	336;337;365;374;159;334;353	9							4						2		9.8709e-06	By MS/MS	By MS/MS	By MS/MS	0.67844	1.005	9.5187	4
E9PWC0;E9PZ43	E9PWC0;E9PZ43	4;4	1;1	1;1	Microtubule-associated protein	Map4	>tr|E9PWC0|E9PWC0_MOUSE Microtubule-associated protein OS=Mus musculus GN=Map4 PE=2 SV=1;>tr|E9PZ43|E9PZ43_MOUSE Microtubule-associated protein OS=Mus musculus GN=Map4 PE=2 SV=1	2	4	1	1	3	4	4	0	1	1	0	1	1	6.9	1.4	1.4	94.517	902	902;933	4				2											2.4812e-23	By matching	By MS/MS	By MS/MS	NaN	NaN	NaN	0
F6VTN8;E9PWC8;E9PZR3;Q61183	F6VTN8;E9PWC8;E9PZR3;Q61183	1;1;1;1	1;1;1;1	1;1;1;1	Poly(A) polymerase alpha	Papola	>tr|F6VTN8|F6VTN8_MOUSE Poly(A) polymerase alpha (Fragment) OS=Mus musculus GN=Papola PE=4 SV=1;>tr|E9PWC8|E9PWC8_MOUSE Poly(A) polymerase alpha OS=Mus musculus GN=Papola PE=2 SV=1;>tr|E9PZR3|E9PZR3_MOUSE Poly(A) polymerase alpha OS=Mus musculus GN=Papola	4	1	1	1	1	1	1	1	1	1	1	1	1	5	5	5	45.72	419	419;693;718;739	5				1	3	1									4.8178e-10	By MS/MS	By MS/MS	By MS/MS	0.75769	1.0139	5.3104	3
E9PWE9;P48025	E9PWE9;P48025	2;2	2;2	2;2	Tyrosine-protein kinase;Tyrosine-protein kinase SYK	Syk	>tr|E9PWE9|E9PWE9_MOUSE Tyrosine-protein kinase OS=Mus musculus GN=Syk PE=2 SV=1;>sp|P48025|KSYK_MOUSE Tyrosine-protein kinase SYK OS=Mus musculus GN=Syk PE=1 SV=2	2	2	2	2	1	0	1	1	0	1	1	0	1	3.9	3.9	3.9	66.066	583	583;629	5.5				1			1								0.0012168	By MS/MS	By matching	By MS/MS	1.0648	1.2338	17.875	2
E9PWG6	E9PWG6	3	3	3		Ncapg	>tr|E9PWG6|E9PWG6_MOUSE Protein Ncapg OS=Mus musculus GN=Ncapg PE=4 SV=1	1	3	3	3	2	1	1	2	1	1	2	1	1	4.4	4.4	4.4	112.87	1004	1004	6.25				1	1	1				1					7.2834e-21	By MS/MS	By MS/MS	By MS/MS	NaN	NaN	NaN	1
E9PWH6;Q8BQM4	E9PWH6;Q8BQM4	3;3	3;3	3;3	HEAT repeat-containing protein 3	Heatr3	>tr|E9PWH6|E9PWH6_MOUSE HEAT repeat-containing protein 3 OS=Mus musculus GN=Heatr3 PE=2 SV=1;>sp|Q8BQM4|HEAT3_MOUSE HEAT repeat-containing protein 3 OS=Mus musculus GN=Heatr3 PE=2 SV=1	2	3	3	3	0	0	3	0	0	3	0	0	3	7.3	7.3	7.3	61.889	562	562;679	6						3									1.3364e-05	By matching	By matching	By MS/MS	NaN	NaN	NaN	1
E9PWK1;Q9D379;F6YTS6	E9PWK1;Q9D379;F6YTS6	4;4;2	4;4;2	4;4;2	Epoxide hydrolase 1	Ephx1	>tr|E9PWK1|E9PWK1_MOUSE Epoxide hydrolase 1 OS=Mus musculus GN=Ephx1 PE=2 SV=1;>sp|Q9D379|HYEP_MOUSE Epoxide hydrolase 1 OS=Mus musculus GN=Ephx1 PE=1 SV=2;>tr|F6YTS6|F6YTS6_MOUSE Epoxide hydrolase 1 (Fragment) OS=Mus musculus GN=Ephx1 PE=4 SV=1	3	4	4	4	1	0	4	1	0	4	1	0	4	9.8	9.8	9.8	50.969	441	441;455;266	9.33					1		1		1		1	2			1.3811e-10	By MS/MS	By matching	By MS/MS	1.5603	1.8179	14.891	2
E9PWW9;E9Q4Y2	E9PWW9;E9Q4Y2	1;1	1;1	1;1		Rsf1	>tr|E9PWW9|E9PWW9_MOUSE Protein Rsf1 OS=Mus musculus GN=Rsf1 PE=2 SV=1;>tr|E9Q4Y2|E9Q4Y2_MOUSE Protein Rsf1 OS=Mus musculus GN=Rsf1 PE=2 SV=1	2	1	1	1	1	0	0	1	0	0	1	0	0	1.1	1.1	1.1	160.62	1426	1426;1441	4				1											1.007e-27	By MS/MS	By matching	By matching	NaN	NaN	NaN	1
E9PWY6;O88986	E9PWY6;O88986	2;2	2;2	2;2	2-amino-3-ketobutyrate coenzyme A ligase, mitochondrial	Gcat	>tr|E9PWY6|E9PWY6_MOUSE 2-amino-3-ketobutyrate coenzyme A ligase, mitochondrial OS=Mus musculus GN=Gcat PE=2 SV=1;>sp|O88986|KBL_MOUSE 2-amino-3-ketobutyrate coenzyme A ligase, mitochondrial OS=Mus musculus GN=Gcat PE=1 SV=2	2	2	2	2	0	0	2	0	0	2	0	0	2	8.4	8.4	8.4	41.333	382	382;416	6						2									1.2613e-07	By matching	By matching	By MS/MS	NaN	NaN	NaN	0
E9PWY9;Q8C0C7;D6RIJ2	E9PWY9;Q8C0C7	8;8;1	8;8;1	8;8;1	Phenylalanine--tRNA ligase alpha subunit	Farsa	>tr|E9PWY9|E9PWY9_MOUSE Phenylalanine--tRNA ligase alpha subunit OS=Mus musculus GN=Farsa PE=2 SV=1;>sp|Q8C0C7|SYFA_MOUSE Phenylalanine--tRNA ligase alpha subunit OS=Mus musculus GN=Farsa PE=2 SV=1	3	8	8	8	4	1	5	4	1	5	4	1	5	17.9	17.9	17.9	57.47	507	507;508;105	7.5	1					4	1	2					1	1	2.5908e-34	By MS/MS	By MS/MS	By MS/MS	1.0614	1.0978	2.4948	3
E9PX34	E9PX34	1	1	1		Vmn2r120	>tr|E9PX34|E9PX34_MOUSE Protein Vmn2r120 OS=Mus musculus GN=Vmn2r120 PE=3 SV=1	1	1	1	1	0	0	1	0	0	1	0	0	1	2.1	2.1	2.1	96.481	856	856	6						1									4.2087e-09	By matching	By matching	By MS/MS	NaN	NaN	NaN	1
E9PXB7	E9PXB7	1	1	1		Nedd4l	>tr|E9PXB7|E9PXB7_MOUSE E3 ubiquitin-protein ligase NEDD4-like OS=Mus musculus GN=Nedd4l PE=2 SV=1	1	1	1	1	1	0	0	1	0	0	1	0	0	1.9	1.9	1.9	112.22	976	976	1	1														4.7719e-05	By MS/MS	By matching	By matching	NaN	NaN	NaN	0
P14576;E9PXC0	P14576;E9PXC0	4;4	4;4	4;4	Signal recognition particle 54 kDa protein	Srp54;Srp54c	>sp|P14576|SRP54_MOUSE Signal recognition particle 54 kDa protein OS=Mus musculus GN=Srp54 PE=1 SV=2;>tr|E9PXC0|E9PXC0_MOUSE Protein Srp54a OS=Mus musculus GN=Srp54c PE=3 SV=1	2	4	4	4	0	1	3	0	1	3	0	1	3	9.5	9.5	9.5	55.72	504	504;504	6.6						3	1	1							8.9842e-09	By matching	By MS/MS	By MS/MS	0.68588	1.1468	12.022	2
E9PXG1;P31651;G5E8Z4;Q8VCS9	E9PXG1;P31651;G5E8Z4;Q8VCS9	1;1;1;1	1;1;1;1	1;1;1;1	Transporter;Sodium- and chloride-dependent betaine transporter	Slc6a12	>tr|E9PXG1|E9PXG1_MOUSE Transporter OS=Mus musculus GN=Slc6a12 PE=2 SV=1;>sp|P31651|S6A12_MOUSE Sodium- and chloride-dependent betaine transporter OS=Mus musculus GN=Slc6a12 PE=2 SV=1;>tr|G5E8Z4|G5E8Z4_MOUSE Transporter OS=Mus musculus GN=Slc6a12 PE=3 SV=1	4	1	1	1	0	1	1	0	1	1	0	1	1	2.3	2.3	2.3	63.04	557	557;614;614;628	6						2									1.2217e-05	By matching	By MS/MS	By MS/MS	NaN	NaN	NaN	0
Q8VDU4;E9PXI0;P27870	Q8VDU4;E9PXI0;P27870	5;5;5	5;5;5	5;5;5	Proto-oncogene vav	Vav1	>tr|Q8VDU4|Q8VDU4_MOUSE Proto-oncogene vav OS=Mus musculus GN=Vav1 PE=2 SV=1;>tr|E9PXI0|E9PXI0_MOUSE Proto-oncogene vav OS=Mus musculus GN=Vav1 PE=2 SV=1;>sp|P27870|VAV_MOUSE Proto-oncogene vav OS=Mus musculus GN=Vav1 PE=1 SV=1	3	5	5	5	4	2	2	4	2	2	4	2	2	6.6	6.6	6.6	93.868	806	806;821;845	8.38						2	3			1	1		1		2.3241e-13	By MS/MS	By MS/MS	By MS/MS	0.75605	0.79778	1.6612	2
E9PXX7;Q91W90	E9PXX7;Q91W90	3;3	3;3	3;3	Thioredoxin domain-containing protein 5	Txndc5	>tr|E9PXX7|E9PXX7_MOUSE Thioredoxin domain-containing protein 5 OS=Mus musculus GN=Txndc5 PE=2 SV=1;>sp|Q91W90|TXND5_MOUSE Thioredoxin domain-containing protein 5 OS=Mus musculus GN=Txndc5 PE=1 SV=2	2	3	3	3	3	1	0	3	1	0	3	1	0	13.4	13.4	13.4	38.532	344	344;417	5				2	2	2									3.296e-35	By MS/MS	By MS/MS	By matching	NaN	NaN	NaN	0
Q6A4J8;F8VPX1;E9PXY8	Q6A4J8;F8VPX1;E9PXY8	2;2;2	2;2;2	2;2;2	Ubiquitin carboxyl-terminal hydrolase 7;Ubiquitin carboxyl-terminal hydrolase	Usp7	>sp|Q6A4J8|UBP7_MOUSE Ubiquitin carboxyl-terminal hydrolase 7 OS=Mus musculus GN=Usp7 PE=1 SV=1;>tr|F8VPX1|F8VPX1_MOUSE Ubiquitin carboxyl-terminal hydrolase OS=Mus musculus GN=Usp7 PE=2 SV=1;>tr|E9PXY8|E9PXY8_MOUSE Ubiquitin carboxyl-terminal hydrolase 7	3	2	2	2	2	2	1	2	2	1	2	2	1	2.4	2.4	2.4	128.47	1103	1103;1103;1143	5			1	1	2	1	1								2.1214e-19	By MS/MS	By MS/MS	By matching	0.5789	0.92512	15.018	4
E9PY39;Q9CZY3;B7ZBY7;D3Z1I3;D3YXL3;Q99LQ7	E9PY39;Q9CZY3;B7ZBY7	7;5;5;3;2;2	7;5;5;3;2;2	4;2;2;1;1;2	Ubiquitin-conjugating enzyme E2 variant 1	Gm20431;Ube2v1	>tr|E9PY39|E9PY39_MOUSE Protein Gm20431 OS=Mus musculus GN=Gm20431 PE=2 SV=1;>sp|Q9CZY3|UB2V1_MOUSE Ubiquitin-conjugating enzyme E2 variant 1 OS=Mus musculus GN=Ube2v1 PE=1 SV=1;>tr|B7ZBY7|B7ZBY7_MOUSE Ubiquitin-conjugating enzyme E2 variant 1 OS=Mus muscu	6	7	7	4	3	4	5	3	4	5	3	2	3	24.3	24.3	13.5	42.096	371	371;147;173;147;105;271	5.26			2	2	6	7	2								1.5068e-64	By MS/MS	By MS/MS	By MS/MS	0.49925	0.94242	8.583	3
G3UW80;Q99L28;E9PY85	G3UW80;Q99L28;E9PY85	1;1;1	1;1;1	1;1;1	Probable ribosome biogenesis protein RLP24	Rsl24d1	>tr|G3UW80|G3UW80_MOUSE Probable ribosome biogenesis protein RLP24 OS=Mus musculus GN=Rsl24d1 PE=4 SV=1;>sp|Q99L28|RLP24_MOUSE Probable ribosome biogenesis protein RLP24 OS=Mus musculus GN=Rsl24d1 PE=2 SV=1;>tr|E9PY85|E9PY85_MOUSE Probable ribosome biogene	3	1	1	1	0	1	1	0	1	1	0	1	1	21.1	21.1	21.1	8.4439	71	71;163;164	4				2											0.013018	By matching	By MS/MS	By MS/MS	NaN	NaN	NaN	0
H3BJ71;H3BKL6;H3BL19;H3BJI6;H3BK44;E9PY90;Q8R311;H3BK48;E9Q3S2;H3BKH2;H3BJS0;H3BJ35;H3BJS5	H3BJ71;H3BKL6;H3BL19;H3BJI6;H3BK44;E9PY90;Q8R311;H3BK48;E9Q3S2;H3BKH2;H3BJS0;H3BJ35;H3BJS5	2;2;2;2;2;2;2;2;2;2;2;1;1	2;2;2;2;2;2;2;2;2;2;2;1;1	2;2;2;2;2;2;2;2;2;2;2;1;1	cTAGE family member 5	Ctage5	>tr|H3BJ71|H3BJ71_MOUSE cTAGE family member 5 (Fragment) OS=Mus musculus GN=Ctage5 PE=2 SV=1;>tr|H3BKL6|H3BKL6_MOUSE cTAGE family member 5 OS=Mus musculus GN=Ctage5 PE=2 SV=1;>tr|H3BL19|H3BL19_MOUSE cTAGE family member 5 OS=Mus musculus GN=Ctage5 PE=2 SV=1	13	2	2	2	2	0	0	2	0	0	2	0	0	5.1	5.1	5.1	58.792	514	514;701;725;753;761;772;779;785;794;796;805;147;269	7				1						1					2.1942e-71	By MS/MS	By matching	By matching	NaN	NaN	NaN	0
E9Q3W4;E9Q153;E9QKX4;E9QLJ5;E9QMZ5;E9PY96;E9QL05;E9QQ00;E9QK43;E9QPE8;Q9QXS1;E9QN87;F6R059;E9PW24;E9Q9J6	E9Q3W4;E9Q153;E9QKX4;E9QLJ5;E9QMZ5;E9PY96;E9QL05;E9QQ00;E9QK43;E9QPE8;Q9QXS1;E9QN87	26;26;26;26;26;26;26;26;26;26;26;26;12;5;5	26;26;26;26;26;26;26;26;26;26;26;26;12;5;5	26;26;26;26;26;26;26;26;26;26;26;26;12;5;5	Plectin	Plec	>tr|E9Q3W4|E9Q3W4_MOUSE Plectin OS=Mus musculus GN=Plec PE=4 SV=1;>tr|E9Q153|E9Q153_MOUSE Plectin OS=Mus musculus GN=Plec PE=2 SV=1;>tr|E9QKX4|E9QKX4_MOUSE Plectin OS=Mus musculus GN=Plec PE=2 SV=1;>tr|E9QLJ5|E9QLJ5_MOUSE Plectin OS=Mus musculus GN=Plec PE	15	26	26	26	9	9	16	9	9	16	9	9	16	8.3	8.3	8.3	499.1	4386	4386;4511;4521;4534;4543;4543;4548;4550;4589;4686;4691;4691;1646;499;676	6.25			1	2	5	20	3	2	1		1	1			9.3036e-297	By MS/MS	By MS/MS	By MS/MS	0.93275	1.2069	19.639	11
E9PYA3;Q99KB8;G5E8T9;E9Q2H8	E9PYA3;Q99KB8;G5E8T9;E9Q2H8	2;2;2;1	2;2;2;1	2;2;2;1	Hydroxyacylglutathione hydrolase, mitochondrial	Hagh	>tr|E9PYA3|E9PYA3_MOUSE Hydroxyacylglutathione hydrolase, mitochondrial (Fragment) OS=Mus musculus GN=Hagh PE=2 SV=1;>sp|Q99KB8|GLO2_MOUSE Hydroxyacylglutathione hydrolase, mitochondrial OS=Mus musculus GN=Hagh PE=2 SV=2;>tr|G5E8T9|G5E8T9_MOUSE Hydroxyacyl	4	2	2	2	1	2	2	1	2	2	1	2	2	11.8	11.8	11.8	26	237	237;309;309;217	9.62								3		3	1	1			1.026e-15	By MS/MS	By MS/MS	By MS/MS	1.2387	1.5088	15.435	3
F7CVJ5;F7DBB3;E9PYB0	F7CVJ5;F7DBB3;E9PYB0	2;2;2	2;2;2	2;2;2		Ahnak2	>tr|F7CVJ5|F7CVJ5_MOUSE Protein Ahnak2 (Fragment) OS=Mus musculus GN=Ahnak2 PE=4 SV=1;>tr|F7DBB3|F7DBB3_MOUSE Protein Ahnak2 (Fragment) OS=Mus musculus GN=Ahnak2 PE=2 SV=1;>tr|E9PYB0|E9PYB0_MOUSE Protein Ahnak2 (Fragment) OS=Mus musculus GN=Ahnak2 PE=2 SV=	3	2	2	2	2	1	2	2	1	2	2	1	2	16.9	16.9	16.9	115.14	1126	1126;1576;1739	5				3	5	3									5.4128e-60	By MS/MS	By MS/MS	By MS/MS	1.1519	1.2173	9.8436	8
E9PYF1;Q8VCT3	E9PYF1;Q8VCT3	3;3	3;3	3;3	Aminopeptidase B	Rnpep	>tr|E9PYF1|E9PYF1_MOUSE Aminopeptidase B OS=Mus musculus GN=Rnpep PE=2 SV=1;>sp|Q8VCT3|AMPB_MOUSE Aminopeptidase B OS=Mus musculus GN=Rnpep PE=2 SV=2	2	3	3	3	1	2	3	1	2	3	1	2	3	7.9	7.9	7.9	68.002	611	611;650	5.33				1	2	3									1.4625e-58	By MS/MS	By MS/MS	By MS/MS	0.56565	0.79455	8.7881	5
Q9ERD8;E9PYG5	Q9ERD8;E9PYG5	2;2	2;2	2;2	Gamma-parvin	Parvg	>sp|Q9ERD8|PARVG_MOUSE Gamma-parvin OS=Mus musculus GN=Parvg PE=2 SV=2;>tr|E9PYG5|E9PYG5_MOUSE Gamma-parvin OS=Mus musculus GN=Parvg PE=2 SV=1	2	2	2	2	1	1	1	1	1	1	1	1	1	9.1	9.1	9.1	37.603	331	331;384	4.67				1	2										9.6007e-06	By MS/MS	By MS/MS	By MS/MS	0.44122	0.68946	19.256	3
Q91V12;E9PYH2	Q91V12;E9PYH2	2;2	2;2	2;2	Cytosolic acyl coenzyme A thioester hydrolase	Acot7	>sp|Q91V12|BACH_MOUSE Cytosolic acyl coenzyme A thioester hydrolase OS=Mus musculus GN=Acot7 PE=1 SV=2;>tr|E9PYH2|E9PYH2_MOUSE Cytosolic acyl coenzyme A thioester hydrolase OS=Mus musculus GN=Acot7 PE=2 SV=1	2	2	2	2	0	1	2	0	1	2	0	1	2	6.8	6.8	6.8	42.536	381	381;384	5.75					1	3									2.0691e-06	By matching	By MS/MS	By MS/MS	0.79157	1.1379	15.01	3
E9PYH6;G3UZ56;Q8CFT2	E9PYH6;G3UZ56;Q8CFT2	2;1;1	2;1;1	2;1;1	Histone-lysine N-methyltransferase SETD1B	Setd1a;Setd1b	>tr|E9PYH6|E9PYH6_MOUSE Protein Setd1a OS=Mus musculus GN=Setd1a PE=4 SV=1;>tr|G3UZ56|G3UZ56_MOUSE Histone-lysine N-methyltransferase SETD1B (Fragment) OS=Mus musculus GN=Setd1b PE=2 SV=1;>sp|Q8CFT2|SET1B_MOUSE Histone-lysine N-methyltransferase SETD1B OS=	3	2	2	2	2	0	0	2	0	0	2	0	0	1.5	1.5	1.5	186.06	1716	1716;87;1985	4				2											5.7177e-17	By MS/MS	By matching	By matching	NaN	NaN	NaN	1
E9PYI8;Q9JMA1	E9PYI8;Q9JMA1	10;10	10;10	10;10	Ubiquitin carboxyl-terminal hydrolase;Ubiquitin carboxyl-terminal hydrolase 14	Usp14	>tr|E9PYI8|E9PYI8_MOUSE Ubiquitin carboxyl-terminal hydrolase OS=Mus musculus GN=Usp14 PE=2 SV=1;>sp|Q9JMA1|UBP14_MOUSE Ubiquitin carboxyl-terminal hydrolase 14 OS=Mus musculus GN=Usp14 PE=1 SV=3	2	10	10	10	3	8	9	3	8	9	3	8	9	25.1	25.1	25.1	52.318	458	458;493	6.67				3	2	13	3					1	1	1	1.4077e-272	By MS/MS	By MS/MS	By MS/MS	0.74866	0.99698	26.923	14
Q8R5M8;E9PYN1	Q8R5M8;E9PYN1	2;2	2;2	2;2	Cell adhesion molecule 1	Cadm1	>sp|Q8R5M8|CADM1_MOUSE Cell adhesion molecule 1 OS=Mus musculus GN=Cadm1 PE=1 SV=2;>tr|E9PYN1|E9PYN1_MOUSE Cell adhesion molecule 1 OS=Mus musculus GN=Cadm1 PE=2 SV=1	2	2	2	2	1	0	1	1	0	1	1	0	1	7.5	7.5	7.5	49.788	456	456;474	7.5				1							1				0	By MS/MS	By matching	By MS/MS	NaN	NaN	NaN	1
F7CRG8;F7A3Q3;F6UY70;F6ZEX4;F7CVZ7;E9Q9N6;E9PYX3;Q3T9A3;Q05512;F6ZS70;E9QMP6	F7CRG8;F7A3Q3;F6UY70;F6ZEX4;F7CVZ7;E9Q9N6;E9PYX3;Q3T9A3;Q05512;F6ZS70;E9QMP6	1;1;1;1;1;1;1;1;1;1;1	1;1;1;1;1;1;1;1;1;1;1	1;1;1;1;1;1;1;1;1;1;1	Serine/threonine-protein kinase MARK2	Mark2	>tr|F7CRG8|F7CRG8_MOUSE Serine/threonine-protein kinase MARK2 (Fragment) OS=Mus musculus GN=Mark2 PE=4 SV=1;>tr|F7A3Q3|F7A3Q3_MOUSE Serine/threonine-protein kinase MARK2 (Fragment) OS=Mus musculus GN=Mark2 PE=2 SV=1;>tr|F6UY70|F6UY70_MOUSE Serine/threonine	11	1	1	1	0	1	1	0	1	1	0	1	1	11.5	11.5	11.5	18.501	174	174;204;266;303;307;707;716;743;776;776;776	9									2						0.00049478	By matching	By MS/MS	By MS/MS	NaN	NaN	NaN	0
E9PZ00;Q8BFQ1;K3W4L3;Q61207;J3QPG5	E9PZ00;Q8BFQ1;K3W4L3;Q61207;J3QPG5	9;9;9;9;9	9;9;9;9;9	9;9;9;9;9	Sulfated glycoprotein 1	Psap	>tr|E9PZ00|E9PZ00_MOUSE Sulfated glycoprotein 1 OS=Mus musculus GN=Psap PE=2 SV=1;>tr|Q8BFQ1|Q8BFQ1_MOUSE Prosaposin, isoform CRA_a OS=Mus musculus GN=Psap PE=2 SV=1;>tr|K3W4L3|K3W4L3_MOUSE Sulfated glycoprotein 1 OS=Mus musculus GN=Psap PE=4 SV=1;>sp|Q612	5	9	9	9	4	5	8	4	5	8	4	5	8	19.2	19.2	19.2	60.672	551	551;554;556;557;557	6.25				2	2	11	6	3							3.0983e-74	By MS/MS	By MS/MS	By MS/MS	0.97396	1.2314	12.183	16
Q91W59;E9PZ21	Q91W59;E9PZ21	1;1	1;1	1;1	RNA-binding motif, single-stranded-interacting protein 1	Rbms1	>sp|Q91W59|RBMS1_MOUSE RNA-binding motif, single-stranded-interacting protein 1 OS=Mus musculus GN=Rbms1 PE=2 SV=1;>tr|E9PZ21|E9PZ21_MOUSE RNA-binding motif, single-stranded-interacting protein 1 OS=Mus musculus GN=Rbms1 PE=2 SV=1	2	1	1	1	1	0	1	1	0	1	1	0	1	3.7	3.7	3.7	43.99	403	403;417	6						2									0.00057534	By matching	By matching	By MS/MS	0.98212	1.1614	18.045	2
Q923D2;E9PZC3;E9PZC4	Q923D2;E9PZC3;E9PZC4	4;4;3	4;4;3	4;4;3	Flavin reductase (NADPH)	Blvrb	>sp|Q923D2|BLVRB_MOUSE Flavin reductase (NADPH) OS=Mus musculus GN=Blvrb PE=2 SV=3;>tr|E9PZC3|E9PZC3_MOUSE Flavin reductase (NADPH) OS=Mus musculus GN=Blvrb PE=2 SV=1;>tr|E9PZC4|E9PZC4_MOUSE Flavin reductase (NADPH) OS=Mus musculus GN=Blvrb PE=2 SV=1	3	4	4	4	3	2	3	3	2	3	3	2	3	26.2	26.2	26.2	22.197	206	206;247;120	7.67							4	8							7.4167e-17	By MS/MS	By MS/MS	By MS/MS	1.9028	2.5608	117.38	3
E9PZF0;Q01768	E9PZF0;Q01768	11;8	11;8	4;4	Nucleoside diphosphate kinase;Nucleoside diphosphate kinase B	Gm20390;Nme2	>tr|E9PZF0|E9PZF0_MOUSE Nucleoside diphosphate kinase OS=Mus musculus GN=Gm20390 PE=2 SV=1;>sp|Q01768|NDKB_MOUSE Nucleoside diphosphate kinase B OS=Mus musculus GN=Nme2 PE=1 SV=1	2	11	11	4	5	8	10	5	8	10	2	4	4	53.6	53.6	15	30.2	267	267;152	8.26						6	7	20	21	7					3.591e-295	By MS/MS	By MS/MS	By MS/MS	0.76366	1.03	87.189	47
E9Q5H2;E9PZF5;P97822;E9Q0X5	E9Q5H2;E9PZF5;P97822	3;3;3;1	3;3;3;1	3;3;3;1	Acidic leucine-rich nuclear phosphoprotein 32 family member E	Anp32e	>tr|E9Q5H2|E9Q5H2_MOUSE Acidic leucine-rich nuclear phosphoprotein 32 family member E (Fragment) OS=Mus musculus GN=Anp32e PE=2 SV=1;>tr|E9PZF5|E9PZF5_MOUSE Acidic leucine-rich nuclear phosphoprotein 32 family member E (Fragment) OS=Mus musculus GN=Anp32e	4	3	3	3	3	2	3	3	2	3	3	2	3	38.3	38.3	38.3	12.078	107	107;171;260;219	5.62				3	3	3	4								1.5799e-120	By MS/MS	By MS/MS	By MS/MS	0.79712	1.0982	5.892	11
E9Q2B7;E9PZL5;E9Q690;E9Q8U8;Q8VE38	E9Q2B7;E9PZL5;E9Q690;E9Q8U8;Q8VE38	1;1;1;1;1	1;1;1;1;1	1;1;1;1;1	Oxidoreductase NAD-binding domain-containing protein 1	Oxnad1	>tr|E9Q2B7|E9Q2B7_MOUSE Oxidoreductase NAD-binding domain-containing protein 1 (Fragment) OS=Mus musculus GN=Oxnad1 PE=2 SV=1;>tr|E9PZL5|E9PZL5_MOUSE Oxidoreductase NAD-binding domain-containing protein 1 (Fragment) OS=Mus musculus GN=Oxnad1 PE=2 SV=1;>tr|	5	1	1	1	1	0	0	1	0	0	1	0	0	10.4	10.4	10.4	12.324	115	115;141;157;160;311	10										1					0.0012844	By MS/MS	By matching	By matching	NaN	NaN	NaN	1
E9PZM7	E9PZM7	1	1	1		Scaf11	>tr|E9PZM7|E9PZM7_MOUSE Protein Scaf11 OS=Mus musculus GN=Scaf11 PE=2 SV=1	1	1	1	1	1	1	1	1	1	1	1	1	1	1	1	1	162.1	1456	1456	5				1	1	1									2.368e-114	By MS/MS	By MS/MS	By MS/MS	0.81385	1.0344	9.0872	3
F6RQC1;E9Q1P2;F7C7Y4;E9PZS7	F6RQC1;E9Q1P2;F7C7Y4;E9PZS7	1;1;1;1	1;1;1;1	1;1;1;1		Olfr288;Olfr286;Olfr287	>tr|F6RQC1|F6RQC1_MOUSE Protein Olfr288 OS=Mus musculus GN=Olfr288 PE=2 SV=1;>tr|E9Q1P2|E9Q1P2_MOUSE Protein Olfr288 OS=Mus musculus GN=Olfr288 PE=2 SV=1;>tr|F7C7Y4|F7C7Y4_MOUSE Protein Olfr286 OS=Mus musculus GN=Olfr286 PE=2 SV=1;>tr|E9PZS7|E9PZS7_MOUSE P	4	1	1	1	1	0	0	1	0	0	1	0	0	3.2	3.2	3.2	34.653	308	308;318;322;322	11											1				0.014135	By MS/MS	By matching	By matching	NaN	NaN	NaN	0
E9Q027;Q8C5L3	E9Q027;Q8C5L3	1;1	1;1	1;1	CCR4-NOT transcription complex subunit 2	Cnot2	>tr|E9Q027|E9Q027_MOUSE CCR4-NOT transcription complex subunit 2 OS=Mus musculus GN=Cnot2 PE=4 SV=1;>sp|Q8C5L3|CNOT2_MOUSE CCR4-NOT transcription complex subunit 2 OS=Mus musculus GN=Cnot2 PE=2 SV=2	2	1	1	1	0	1	1	0	1	1	0	1	1	3.2	3.2	3.2	54.92	499	499;540	6						2									0.00058349	By matching	By MS/MS	By MS/MS	NaN	NaN	NaN	0
E9Q035;P47758;E9Q939;E9Q2Q7;Q921I1	E9Q035;P47758	6;5;1;1;1	6;5;1;1;1	6;5;1;1;1	Signal recognition particle receptor subunit beta	Gm20425;Srprb	>tr|E9Q035|E9Q035_MOUSE Protein Gm20425 OS=Mus musculus GN=Gm20425 PE=4 SV=1;>sp|P47758|SRPRB_MOUSE Signal recognition particle receptor subunit beta OS=Mus musculus GN=Srprb PE=1 SV=1	5	6	6	6	3	3	5	3	3	5	3	3	5	9.4	9.4	9.4	107.8	978	978;269;73;171;697	5.46				2	4	6	1								0	By MS/MS	By MS/MS	By MS/MS	0.97167	1.273	10.367	12
E9Q066;Q8BWW4;G3X9Q6	E9Q066;Q8BWW4;G3X9Q6	3;3;3	3;3;3	3;3;3	La-related protein 4	Larp4	>tr|E9Q066|E9Q066_MOUSE La-related protein 4 OS=Mus musculus GN=Larp4 PE=2 SV=1;>sp|Q8BWW4|LARP4_MOUSE La-related protein 4 OS=Mus musculus GN=Larp4 PE=1 SV=2;>tr|G3X9Q6|G3X9Q6_MOUSE La-related protein 4 OS=Mus musculus GN=Larp4 PE=4 SV=1	3	3	3	3	0	2	2	0	2	2	0	2	2	7.2	7.2	7.2	79.601	718	718;719;719	8.5						1		1		2					2.9778e-09	By matching	By MS/MS	By MS/MS	0.61289	1.0053	41.718	2
P14869;E9Q070;D3YVM5	P14869;E9Q070;D3YVM5	6;6;5	6;6;5	6;6;5	60S acidic ribosomal protein P0	Rplp0;Gm8730	>sp|P14869|RLA0_MOUSE 60S acidic ribosomal protein P0 OS=Mus musculus GN=Rplp0 PE=1 SV=3;>tr|E9Q070|E9Q070_MOUSE Uncharacterized protein OS=Mus musculus GN=Gm8730 PE=2 SV=1;>tr|D3YVM5|D3YVM5_MOUSE 60S acidic ribosomal protein P0 (Fragment) OS=Mus musculus	3	6	6	6	4	6	6	4	6	6	4	6	6	29.3	29.3	29.3	34.216	317	317;317;145	6.6				4	8	14	2			2	3	2			7.864e-209	By MS/MS	By MS/MS	By MS/MS	0.65949	0.97655	10.548	34
E9Q0I4;Q8CG65	E9Q0I4;Q8CG65	2;1	2;1	2;1	SCO-spondin	Sspo	>tr|E9Q0I4|E9Q0I4_MOUSE SCO-spondin OS=Mus musculus GN=Sspo PE=4 SV=2;>sp|Q8CG65|SSPO_MOUSE SCO-spondin OS=Mus musculus GN=Sspo PE=2 SV=2	2	2	2	2	0	2	0	0	2	0	0	2	0	0.3	0.3	0.3	551.16	5144	5144;4998	6.5						1	1								0.00095101	By matching	By MS/MS	By matching	NaN	NaN	NaN	0
F8WGN6;Q9QXL2;E9Q0J5	F8WGN6;Q9QXL2;E9Q0J5	1;1;1	1;1;1	1;1;1	Kinesin-like protein KIF21A	Kif21a	>tr|F8WGN6|F8WGN6_MOUSE Kinesin-like protein KIF21A OS=Mus musculus GN=Kif21a PE=2 SV=1;>sp|Q9QXL2|KI21A_MOUSE Kinesin-like protein KIF21A OS=Mus musculus GN=Kif21a PE=1 SV=2;>tr|E9Q0J5|E9Q0J5_MOUSE Kinesin-like protein KIF21A OS=Mus musculus GN=Kif21a PE=	3	1	1	1	0	0	1	0	0	1	0	0	1	0.7	0.7	0.7	181.37	1628	1628;1672;1672	4				1											0.0023338	By matching	By matching	By MS/MS	NaN	NaN	NaN	0
E9Q132;Q8BP67;F6RSK3	E9Q132;Q8BP67;F6RSK3	4;4;2	4;4;2	4;4;2	60S ribosomal protein L24	Rpl24;Gm17430	>tr|E9Q132|E9Q132_MOUSE 60S ribosomal protein L24 OS=Mus musculus GN=Rpl24 PE=2 SV=1;>sp|Q8BP67|RL24_MOUSE 60S ribosomal protein L24 OS=Mus musculus GN=Rpl24 PE=2 SV=2;>tr|F6RSK3|F6RSK3_MOUSE Protein Gm17430 OS=Mus musculus GN=Gm17430 PE=4 SV=1	3	4	4	4	3	4	4	3	4	4	3	4	4	30.1	30.1	30.1	15.347	133	133;157;157	7.15						12	8	3			2	1			1.7531e-58	By MS/MS	By MS/MS	By MS/MS	0.63336	0.84669	16.078	23
Q3TXY2;E9Q137	Q3TXY2;E9Q137	1;1	1;1	1;1		Tex264	>tr|Q3TXY2|Q3TXY2_MOUSE Protein Tex264 OS=Mus musculus GN=Tex264 PE=2 SV=1;>tr|E9Q137|E9Q137_MOUSE Protein Tex264 OS=Mus musculus GN=Tex264 PE=4 SV=1	2	1	1	1	0	0	1	0	0	1	0	0	1	5.2	5.2	5.2	29.008	271	271;309	6						1									8.1262e-05	By matching	By matching	By MS/MS	NaN	NaN	NaN	0
E9Q197;Q9CPV4;F6ZTG3;E9Q055;E9Q2R6;F7BB55	E9Q197;Q9CPV4;F6ZTG3	4;4;3;1;1;1	4;4;3;1;1;1	4;4;3;1;1;1	Glyoxalase domain-containing protein 4	Glod4	>tr|E9Q197|E9Q197_MOUSE Glyoxalase domain-containing protein 4 OS=Mus musculus GN=Glod4 PE=2 SV=1;>sp|Q9CPV4|GLOD4_MOUSE Glyoxalase domain-containing protein 4 OS=Mus musculus GN=Glod4 PE=2 SV=1;>tr|F6ZTG3|F6ZTG3_MOUSE Glyoxalase domain-containing protein	6	4	4	4	2	2	2	2	2	2	2	2	2	18.6	18.6	18.6	31.207	279	279;298;212;61;66;98	7.29						3	2		1	1					8.5269e-39	By MS/MS	By MS/MS	By MS/MS	NaN	NaN	NaN	1
O55131;E9Q9F5;E9Q1G8	O55131;E9Q9F5;E9Q1G8	6;6;6	6;6;6	6;6;6	Septin-7	2015-09-07	>sp|O55131|SEPT7_MOUSE Septin-7 OS=Mus musculus GN=Sept7 PE=1 SV=1;>tr|E9Q9F5|E9Q9F5_MOUSE Septin-7 OS=Mus musculus GN=Sept7 PE=2 SV=2;>tr|E9Q1G8|E9Q1G8_MOUSE Septin-7 OS=Mus musculus GN=Sept7 PE=3 SV=2	3	6	6	6	3	4	4	3	4	4	3	4	4	14.2	14.2	14.2	50.549	436	436;437;437	6.33				1	1	7		2	1						0	By MS/MS	By MS/MS	By MS/MS	0.75936	0.97305	5.4019	6
E9Q1J7;Q99MN9;D3YZC1	E9Q1J7;Q99MN9;D3YZC1	2;2;1	2;2;1	2;2;1	Propionyl-CoA carboxylase beta chain, mitochondrial	Pccb	>tr|E9Q1J7|E9Q1J7_MOUSE Propionyl-CoA carboxylase beta chain, mitochondrial OS=Mus musculus GN=Pccb PE=2 SV=1;>sp|Q99MN9|PCCB_MOUSE Propionyl-CoA carboxylase beta chain, mitochondrial OS=Mus musculus GN=Pccb PE=1 SV=2;>tr|D3YZC1|D3YZC1_MOUSE Propionyl-CoA	3	2	2	2	1	2	1	1	2	1	1	2	1	6.2	6.2	6.2	54.613	504	504;541;256	5.5				1		3									5.6651e-163	By MS/MS	By MS/MS	By matching	0.47068	0.70981	6.1765	4
E9Q1P8	E9Q1P8	1	1	1	Interferon regulatory factor 2-binding protein 2	Irf2bp2	>sp|E9Q1P8|I2BP2_MOUSE Interferon regulatory factor 2-binding protein 2 OS=Mus musculus GN=Irf2bp2 PE=1 SV=1	1	1	1	1	1	0	0	1	0	0	1	0	0	3.2	3.2	3.2	59.291	570	570	10										1					0.0032364	By MS/MS	By matching	By matching	NaN	NaN	NaN	1
Q8CCM0;Q6PHZ2;E9Q1V9;E9Q1T1;F6ZIE1;P11798;Q5SVI9;E9PXV3;F8WIS9;E9Q1W0;Q5SVJ1;Q5SVI3;Q5SVI0;Q923T9;Q5SVI2;P28652;Q68EG2;Q5SVI1;Q5SVJ0	Q8CCM0;Q6PHZ2;E9Q1V9;E9Q1T1;F6ZIE1;P11798;Q5SVI9;E9PXV3;F8WIS9;E9Q1W0;Q5SVJ1;Q5SVI3;Q5SVI0;Q923T9;Q5SVI2;P28652;Q68EG2;Q5SVI1;Q5SVJ0	2;2;2;2;1;1;1;1;1;1;1;1;1;1;1;1;1;1;1	2;2;2;2;1;1;1;1;1;1;1;1;1;1;1;1;1;1;1	2;2;2;2;1;1;1;1;1;1;1;1;1;1;1;1;1;1;1	Calcium/calmodulin-dependent protein kinase type II subunit delta;Calcium/calmodulin-dependent protein kinase type II subunit alpha;Calcium/calmodulin-dependent protein kinase type II subunit gamma;Calcium/calmodulin-dependent protein kinase type II subunit beta	Camk2d;Camk2a;Camk2b;Camk2g	>tr|Q8CCM0|Q8CCM0_MOUSE Calcium/calmodulin-dependent protein kinase type II subunit beta OS=Mus musculus GN=Camk2d PE=2 SV=1;>sp|Q6PHZ2|KCC2D_MOUSE Calcium/calmodulin-dependent protein kinase type II subunit delta OS=Mus musculus GN=Camk2d PE=1 SV=1;>tr|E9	19	2	2	2	0	2	1	0	2	1	0	2	1	9.7	9.7	9.7	40.677	361	361;499;512;533;130;478;479;488;489;489;503;518;518;529;529;542;545;589;666	5.67					1	2									2.4437e-39	By matching	By MS/MS	By MS/MS	0.94028	1.2926	18.929	3
Q8C178;Q9EPL9;E9Q296	Q8C178;Q9EPL9;E9Q296	1;1;1	1;1;1	1;1;1	Acyl-coenzyme A oxidase;Peroxisomal acyl-coenzyme A oxidase 3	Acox3	>tr|Q8C178|Q8C178_MOUSE Acyl-coenzyme A oxidase OS=Mus musculus GN=Acox3 PE=2 SV=1;>sp|Q9EPL9|ACOX3_MOUSE Peroxisomal acyl-coenzyme A oxidase 3 OS=Mus musculus GN=Acox3 PE=2 SV=2;>tr|E9Q296|E9Q296_MOUSE Acyl-coenzyme A oxidase OS=Mus musculus GN=Acox3 PE=2	3	1	1	1	1	0	0	1	0	0	1	0	0	1.7	1.7	1.7	77.867	697	697;700;728	8								1							0.0017339	By MS/MS	By matching	By matching	NaN	NaN	NaN	0
E9Q2A6;Q3UDE9;Q9QVP9;F7CCX1	E9Q2A6;Q3UDE9;Q9QVP9	5;5;5;2	5;5;5;2	5;5;5;2	Protein-tyrosine kinase 2-beta	Ptk2b	>tr|E9Q2A6|E9Q2A6_MOUSE Protein-tyrosine kinase 2-beta OS=Mus musculus GN=Ptk2b PE=2 SV=1;>tr|Q3UDE9|Q3UDE9_MOUSE Protein-tyrosine kinase 2-beta OS=Mus musculus GN=Ptk2b PE=2 SV=1;>sp|Q9QVP9|FAK2_MOUSE Protein-tyrosine kinase 2-beta OS=Mus musculus GN=Ptk2	4	5	5	5	1	4	3	1	4	3	1	4	3	6.9	6.9	6.9	111.1	967	967;1005;1009;382	5.38			1		3	3	1								3.3805e-11	By MS/MS	By MS/MS	By MS/MS	NaN	NaN	NaN	0
Q8K4W8;P51791;E9Q2I1;Q3TF45	Q8K4W8;P51791;E9Q2I1;Q3TF45	1;1;1;1	1;1;1;1	1;1;1;1	H(+)/Cl(-) exchange transporter 3	Clcn3	>tr|Q8K4W8|Q8K4W8_MOUSE Chloride channel isoform c OS=Mus musculus GN=Clcn3 PE=4 SV=1;>sp|P51791|CLCN3_MOUSE H(+)/Cl(-) exchange transporter 3 OS=Mus musculus GN=Clcn3 PE=1 SV=2;>tr|E9Q2I1|E9Q2I1_MOUSE H(+)/Cl(-) exchange transporter 3 OS=Mus musculus GN=C	4	1	1	1	0	0	1	0	0	1	0	0	1	2.3	2.3	2.3	87.906	791	791;818;839;866	5					1										0.00017991	By matching	By matching	By MS/MS	NaN	NaN	NaN	0
Q9CR29;E9Q2S9	Q9CR29;E9Q2S9	3;3	3;3	3;3	Coiled-coil domain-containing protein 43	Ccdc43	>sp|Q9CR29|CCD43_MOUSE Coiled-coil domain-containing protein 43 OS=Mus musculus GN=Ccdc43 PE=1 SV=1;>tr|E9Q2S9|E9Q2S9_MOUSE Coiled-coil domain-containing protein 43 OS=Mus musculus GN=Ccdc43 PE=2 SV=1	2	3	3	3	2	1	0	2	1	0	2	1	0	23	23	23	25.049	222	222;222	3.25	2			1			1								1.3982e-09	By MS/MS	By MS/MS	By matching	NaN	NaN	NaN	0
E9Q2X6;Q8CG47	E9Q2X6;Q8CG47	3;3	3;3	3;3	Structural maintenance of chromosomes protein;Structural maintenance of chromosomes protein 4	Smc4	>tr|E9Q2X6|E9Q2X6_MOUSE Structural maintenance of chromosomes protein OS=Mus musculus GN=Smc4 PE=2 SV=1;>sp|Q8CG47|SMC4_MOUSE Structural maintenance of chromosomes protein 4 OS=Mus musculus GN=Smc4 PE=1 SV=1	2	3	3	3	2	3	2	2	3	2	2	3	2	2.7	2.7	2.7	144.21	1261	1261;1286	9				1		1			2	1		1	1		9.4297e-39	By MS/MS	By MS/MS	By MS/MS	0.53068	0.75066	13.66	3
E9Q317;D3YY73;D3YY55;D3Z2N9;O55128	E9Q317;D3YY73;D3YY55;D3Z2N9;O55128	2;1;1;1;1	2;1;1;1;1	2;1;1;1;1	Histone deacetylase complex subunit SAP18	Gm10094;Sap18	>tr|E9Q317|E9Q317_MOUSE Histone deacetylase complex subunit SAP18 OS=Mus musculus GN=Gm10094 PE=2 SV=1;>tr|D3YY73|D3YY73_MOUSE Histone deacetylase complex subunit SAP18 OS=Mus musculus GN=Sap18 PE=2 SV=1;>tr|D3YY55|D3YY55_MOUSE Histone deacetylase complex	5	2	2	2	0	1	2	0	1	2	0	1	2	14.5	14.5	14.5	19.586	172	172;92;107;111;153	7					1			2							5.4438e-289	By matching	By MS/MS	By MS/MS	0.47665	0.77557	0.527	2
E9Q361;Q8K2A7;E9Q360	E9Q361;Q8K2A7;E9Q360	1;1;1	1;1;1	1;1;1	Integrator complex subunit 10	Ints10	>tr|E9Q361|E9Q361_MOUSE Integrator complex subunit 10 OS=Mus musculus GN=Ints10 PE=2 SV=1;>sp|Q8K2A7|INT10_MOUSE Integrator complex subunit 10 OS=Mus musculus GN=Ints10 PE=1 SV=3;>tr|E9Q360|E9Q360_MOUSE Integrator complex subunit 10 OS=Mus musculus GN=Ints	3	1	1	1	0	1	0	0	1	0	0	1	0	1.7	1.7	1.7	76.129	659	659;710;736	7							1								8.4007e-05	By matching	By MS/MS	By matching	NaN	NaN	NaN	0
Q69ZN7;E9Q390	Q69ZN7;E9Q390	3;3	3;3	3;3	Myoferlin	Myof	>sp|Q69ZN7|MYOF_MOUSE Myoferlin OS=Mus musculus GN=Myof PE=1 SV=2;>tr|E9Q390|E9Q390_MOUSE Myoferlin OS=Mus musculus GN=Myof PE=2 SV=2	2	3	3	3	1	0	3	1	0	3	1	0	3	2.2	2.2	2.2	233.32	2048	2048;2048	5.25				1	2		1								6.8089e-12	By MS/MS	By matching	By MS/MS	NaN	NaN	NaN	1
E9Q394;E9Q474	E9Q394;E9Q474	1;1	1;1	1;1		Akap13	>tr|E9Q394|E9Q394_MOUSE Protein Akap13 OS=Mus musculus GN=Akap13 PE=2 SV=1;>tr|E9Q474|E9Q474_MOUSE Protein Akap13 OS=Mus musculus GN=Akap13 PE=2 SV=1	2	1	1	1	1	1	0	1	1	0	1	1	0	0.6	0.6	0.6	303.97	2776	2776;2794	6.5						1	1								0.0004465	By MS/MS	By MS/MS	By matching	NaN	NaN	NaN	0
E9Q3G8	E9Q3G8	8	8	8		Nup153	>tr|E9Q3G8|E9Q3G8_MOUSE Protein Nup153 OS=Mus musculus GN=Nup153 PE=2 SV=1	1	8	8	8	3	5	5	3	5	5	3	5	5	8.3	8.3	8.3	152.01	1462	1462	6.21					2	8	3	1							8.5868e-52	By MS/MS	By MS/MS	By MS/MS	0.72927	0.9884	20.678	5
E9Q3L2	E9Q3L2	1	1	1		Pi4ka	>tr|E9Q3L2|E9Q3L2_MOUSE Protein Pi4ka OS=Mus musculus GN=Pi4ka PE=4 SV=1	1	1	1	1	1	0	0	1	0	0	1	0	0	1	1	1	231.35	2044	2044	4				1											5.1339e-06	By MS/MS	By matching	By matching	NaN	NaN	NaN	0
E9Q4G8;E9Q3Q6;Q61490;F6QH25	E9Q4G8;E9Q3Q6;Q61490	3;3;3;1	3;3;3;1	3;3;3;1	CD166 antigen	Alcam	>tr|E9Q4G8|E9Q4G8_MOUSE CD166 antigen OS=Mus musculus GN=Alcam PE=2 SV=1;>tr|E9Q3Q6|E9Q3Q6_MOUSE CD166 antigen OS=Mus musculus GN=Alcam PE=2 SV=1;>sp|Q61490|CD166_MOUSE CD166 antigen OS=Mus musculus GN=Alcam PE=1 SV=3	4	3	3	3	0	3	1	0	3	1	0	3	1	6.7	6.7	6.7	61.9	555	555;570;583;345	6.4						3	2								9.7131e-15	By matching	By MS/MS	By MS/MS	0.44776	0.89648	8.4701	2
E9Q3V6;P42208;F6WYM0;D3YYB1;D3Z3C0;F6UKN5;D3Z1S1;D3YZU7	E9Q3V6;P42208;F6WYM0;D3YYB1;D3Z3C0	5;5;4;4;4;2;2;1	5;5;4;4;4;2;2;1	5;5;4;4;4;2;2;1	Septin-2	2015-09-02	>tr|E9Q3V6|E9Q3V6_MOUSE Septin-2 OS=Mus musculus GN=Sept2 PE=2 SV=1;>sp|P42208|SEPT2_MOUSE Septin-2 OS=Mus musculus GN=Sept2 PE=1 SV=2;>tr|F6WYM0|F6WYM0_MOUSE Septin-2 (Fragment) OS=Mus musculus GN=Sept2 PE=2 SV=2;>tr|D3YYB1|D3YYB1_MOUSE Septin-2 (Fragment	8	5	5	5	3	4	3	3	4	3	3	4	3	19.6	19.6	19.6	36.978	321	321;361;212;213;221;107;177;120	7.73						4		3	3	1					4.7331e-136	By MS/MS	By MS/MS	By MS/MS	0.69771	0.93317	9.5315	5
Q9D3R1;Q60660;E9Q433	Q9D3R1;Q60660;E9Q433	1;1;1	1;1;1	1;1;1	Killer cell lectin-like receptor 2	Klra2	>tr|Q9D3R1|Q9D3R1_MOUSE Killer cell lectin-like receptor 2 OS=Mus musculus GN=Klra2 PE=2 SV=1;>sp|Q60660|KLRA2_MOUSE Killer cell lectin-like receptor 2 OS=Mus musculus GN=Klra2 PE=2 SV=1;>tr|E9Q433|E9Q433_MOUSE Killer cell lectin-like receptor 2 OS=Mus mus	3	1	1	1	0	1	1	0	1	1	0	1	1	3.8	3.8	3.8	33.537	288	288;288;321	4				2											0.00011472	By matching	By MS/MS	By MS/MS	NaN	NaN	NaN	0
E9Q4M4;Q91VN4	E9Q4M4;Q91VN4	3;3	3;3	3;3	Coiled-coil-helix-coiled-coil-helix domain-containing protein 6, mitochondrial	Chchd6	>tr|E9Q4M4|E9Q4M4_MOUSE Coiled-coil-helix-coiled-coil-helix domain-containing protein 6, mitochondrial OS=Mus musculus GN=Chchd6 PE=2 SV=1;>sp|Q91VN4|CHCH6_MOUSE Coiled-coil-helix-coiled-coil-helix domain-containing protein 6, mitochondrial OS=Mus musculus	2	3	3	3	1	2	2	1	2	2	1	2	2	16.3	16.3	16.3	26.388	245	245;273	10.2							1			1	2	1			2.8172e-07	By MS/MS	By MS/MS	By MS/MS	NaN	NaN	NaN	1
E9Q555;F7A6H4;Q3U0U2	E9Q555;F7A6H4	3;3;1	3;3;1	3;3;1	E3 ubiquitin-protein ligase RNF213	Rnf213	>sp|E9Q555|RN213_MOUSE E3 ubiquitin-protein ligase RNF213 OS=Mus musculus GN=Rnf213 PE=2 SV=1;>tr|F7A6H4|F7A6H4_MOUSE E3 ubiquitin-protein ligase RNF213 OS=Mus musculus GN=Rnf213 PE=4 SV=2	3	3	3	3	1	2	0	1	2	0	1	2	0	0.7	0.7	0.7	584.49	5150	5150;5152;312	6.67						2		1							2.6298e-07	By MS/MS	By MS/MS	By matching	NaN	NaN	NaN	1
E9Q5B5;O08528;E9Q9M6	E9Q5B5;O08528	10;10;1	10;10;1	10;10;1	Hexokinase-2	Hk2	>tr|E9Q5B5|E9Q5B5_MOUSE Hexokinase-2 OS=Mus musculus GN=Hk2 PE=2 SV=1;>sp|O08528|HXK2_MOUSE Hexokinase-2 OS=Mus musculus GN=Hk2 PE=1 SV=1	3	10	10	10	4	5	8	4	5	8	4	5	8	14.3	14.3	14.3	99.213	889	889;917;43	7.53					1	9		5		1	2	1			4.6303e-172	By MS/MS	By MS/MS	By MS/MS	0.71801	0.942	20.124	11
E9Q5C9	E9Q5C9	8	8	8		Nolc1	>tr|E9Q5C9|E9Q5C9_MOUSE Protein Nolc1 OS=Mus musculus GN=Nolc1 PE=2 SV=1	1	8	8	8	5	3	8	5	3	8	5	3	8	12	12	12	73.697	702	702	7.1				2	1	10	2		2	2		2			3.0541e-207	By MS/MS	By MS/MS	By MS/MS	0.69704	0.87284	10.926	19
E9Q5F4;G3UZ07;E9Q2D1;E9Q606;F6WX90	E9Q5F4;G3UZ07;E9Q2D1;E9Q606	12;8;6;6;3	1;0;0;0;0	1;0;0;0;0		Actb;Actg1	>tr|E9Q5F4|E9Q5F4_MOUSE Actin, cytoplasmic 1 (Fragment) OS=Mus musculus GN=Actb PE=2 SV=1;>tr|G3UZ07|G3UZ07_MOUSE Actin, cytoplasmic 2 (Fragment) OS=Mus musculus GN=Actg1 PE=2 SV=1;>tr|E9Q2D1|E9Q2D1_MOUSE Actin, cytoplasmic 1 (Fragment) OS=Mus musculus GN=	5	12	1	1	12	11	11	1	1	1	1	1	1	46	3.4	3.4	29.442	265	265;268;108;150;43	4.33			1		2										0	By MS/MS	By MS/MS	By MS/MS	NaN	NaN	NaN	0
E9Q5G3	E9Q5G3	2	2	2		Kif23	>tr|E9Q5G3|E9Q5G3_MOUSE Protein Kif23 OS=Mus musculus GN=Kif23 PE=2 SV=1	1	2	2	2	1	0	1	1	0	1	1	0	1	2.9	2.9	2.9	108.77	953	953	5.5				1			1								0.00015475	By MS/MS	By matching	By MS/MS	NaN	NaN	NaN	1
E9Q5I9;Q9WVJ2;E9Q0U1;F6ZQQ3;E9PY93	E9Q5I9;Q9WVJ2;E9Q0U1	7;7;4;2;1	7;7;4;2;1	7;7;4;2;1	26S proteasome non-ATPase regulatory subunit 13	Psmd13	>tr|E9Q5I9|E9Q5I9_MOUSE 26S proteasome non-ATPase regulatory subunit 13 OS=Mus musculus GN=Psmd13 PE=2 SV=1;>sp|Q9WVJ2|PSD13_MOUSE 26S proteasome non-ATPase regulatory subunit 13 OS=Mus musculus GN=Psmd13 PE=1 SV=1;>tr|E9Q0U1|E9Q0U1_MOUSE 26S proteasome no	5	7	7	7	4	5	5	4	5	5	4	5	5	28.7	28.7	28.7	39.694	349	349;376;241;206;72	6				2	2	10	6								8.4394e-150	By MS/MS	By MS/MS	By MS/MS	0.84794	1.1509	10.284	8
Q8K0Z5;E9Q5J9	Q8K0Z5;E9Q5J9	9;9	1;1	0;0		Tpm3	>tr|Q8K0Z5|Q8K0Z5_MOUSE Tropomyosin 3, gamma OS=Mus musculus GN=Tpm3 PE=2 SV=1;>tr|E9Q5J9|E9Q5J9_MOUSE Tropomyosin alpha-3 chain OS=Mus musculus GN=Tpm3 PE=2 SV=1	2	9	1	0	4	7	8	0	0	1	0	0	0	27.8	4.6	0	33.149	284	284;285	6						1									2.4482e-254	By matching	By matching	By MS/MS	NaN	NaN	NaN	0
F6YBY4;P05555;G5E8F1;E9Q604;E9Q5K8;Q3U1U4	F6YBY4;P05555;G5E8F1;E9Q604;E9Q5K8;Q3U1U4	4;4;4;4;3;3	4;4;4;4;3;3	4;4;4;4;3;3	Integrin alpha-M	Itgam	>tr|F6YBY4|F6YBY4_MOUSE Integrin alpha-M (Fragment) OS=Mus musculus GN=Itgam PE=3 SV=1;>sp|P05555|ITAM_MOUSE Integrin alpha-M OS=Mus musculus GN=Itgam PE=1 SV=2;>tr|G5E8F1|G5E8F1_MOUSE Integrin alpha M, isoform CRA_a OS=Mus musculus GN=Itgam PE=3 SV=1;>tr|	6	4	4	4	2	0	2	2	0	2	2	0	2	4.7	4.7	4.7	118.03	1065	1065;1153;1153;1154;1167;1232	5		1		1			2								6.3277e-09	By MS/MS	By matching	By MS/MS	NaN	NaN	NaN	1
E9Q616;G5E8K8	E9Q616	8;1	8;1	8;1		Ahnak	>tr|E9Q616|E9Q616_MOUSE Protein Ahnak OS=Mus musculus GN=Ahnak PE=2 SV=1	2	8	8	8	3	5	3	3	5	3	3	5	3	8.7	8.7	8.7	604.25	5656	5656;150	4.92				4	5	3									1.8017e-26	By MS/MS	By MS/MS	By MS/MS	0.40869	0.66318	28.256	8
G3V011;Q8CG29;P70248;E9Q634	G3V011;Q8CG29;P70248;E9Q634	1;1;1;1	1;1;1;1	1;1;1;1	Unconventional myosin-If;Unconventional myosin-Ie	Myo1f;Myo1e	>tr|G3V011|G3V011_MOUSE Unconventional myosin-If OS=Mus musculus GN=Myo1f PE=2 SV=1;>tr|Q8CG29|Q8CG29_MOUSE Myosin IF OS=Mus musculus GN=Myo1f PE=4 SV=1;>sp|P70248|MYO1F_MOUSE Unconventional myosin-If OS=Mus musculus GN=Myo1f PE=1 SV=1;>sp|E9Q634|MYO1E_MOU	4	1	1	1	0	0	1	0	0	1	0	0	1	2.2	2.2	2.2	90.577	785	785;1098;1099;1107	5					1										4.7333e-29	By matching	By matching	By MS/MS	NaN	NaN	NaN	1
E9Q640;Q6NZN0;E9PUF4;E9PYZ7	E9Q640;Q6NZN0;E9PUF4;E9PYZ7	4;4;3;3	4;4;3;3	3;3;2;2	RNA-binding protein 26	Rbm26	>tr|E9Q640|E9Q640_MOUSE RNA-binding protein 26 OS=Mus musculus GN=Rbm26 PE=2 SV=1;>sp|Q6NZN0|RBM26_MOUSE RNA-binding protein 26 OS=Mus musculus GN=Rbm26 PE=1 SV=2;>tr|E9PUF4|E9PUF4_MOUSE RNA-binding protein 26 OS=Mus musculus GN=Rbm26 PE=2 SV=1;>tr|E9PYZ7|	4	4	4	3	1	2	1	1	2	1	1	1	1	6.9	6.9	5.7	112.66	1001	1001;1012;983;1009	5.4				2		2	1								1.5853e-42	By MS/MS	By MS/MS	By MS/MS	0.98343	1.006	1.713	2
E9Q6H8	E9Q6H8	1	1	1		Plekha5	>tr|E9Q6H8|E9Q6H8_MOUSE Protein Plekha5 OS=Mus musculus GN=Plekha5 PE=2 SV=1	1	1	1	1	0	1	1	0	1	1	0	1	1	0.7	0.7	0.7	144.35	1269	1269	6						2									0.0017845	By matching	By MS/MS	By MS/MS	0.69583	1.1443	18.282	2
F6UFC8;E9Q6K7;F7A8R0;Q6PHQ8	F6UFC8;E9Q6K7;F7A8R0;Q6PHQ8	1;1;1;1	1;1;1;1	1;1;1;1	N-alpha-acetyltransferase 35, NatC auxiliary subunit	Naa35	>tr|F6UFC8|F6UFC8_MOUSE N-alpha-acetyltransferase 35, NatC auxiliary subunit (Fragment) OS=Mus musculus GN=Naa35 PE=2 SV=1;>tr|E9Q6K7|E9Q6K7_MOUSE N-alpha-acetyltransferase 35, NatC auxiliary subunit (Fragment) OS=Mus musculus GN=Naa35 PE=2 SV=1;>tr|F7A8R0	4	1	1	1	1	0	0	1	0	0	1	0	0	5.3	5.3	5.3	17.349	152	152;234;402;725	4				1											5.139e-05	By MS/MS	By matching	By matching	NaN	NaN	NaN	0
E9Q6M6;Q9D6M3	E9Q6M6;Q9D6M3	1;1	1;1	1;1	Mitochondrial glutamate carrier 1	Slc25a22	>tr|E9Q6M6|E9Q6M6_MOUSE Mitochondrial glutamate carrier 1 OS=Mus musculus GN=Slc25a22 PE=2 SV=1;>sp|Q9D6M3|GHC1_MOUSE Mitochondrial glutamate carrier 1 OS=Mus musculus GN=Slc25a22 PE=1 SV=1	2	1	1	1	0	0	1	0	0	1	0	0	1	6.6	6.6	6.6	24.64	229	229;323	6						1									1.7137e-31	By matching	By matching	By MS/MS	NaN	NaN	NaN	0
E9Q6W2;Q9D2R6	E9Q6W2;Q9D2R6	2;2	2;2	2;2	Cytochrome c oxidase assembly protein 3 homolog, mitochondrial	Coa3	>tr|E9Q6W2|E9Q6W2_MOUSE Cytochrome c oxidase assembly protein 3 homolog, mitochondrial OS=Mus musculus GN=Coa3 PE=2 SV=1;>sp|Q9D2R6|COA3_MOUSE Cytochrome c oxidase assembly protein 3 homolog, mitochondrial OS=Mus musculus GN=Coa3 PE=2 SV=1	2	2	2	2	1	1	2	1	1	2	1	1	2	23.3	23.3	23.3	9.8222	90	90;108	4.62			1	4	2			1							2.9487e-05	By matching	By MS/MS	By MS/MS	0.57157	0.99604	20.179	7
Q9R0B9;E9Q718	Q9R0B9;E9Q718	1;1	1;1	1;1	Procollagen-lysine,2-oxoglutarate 5-dioxygenase 2	Plod2	>sp|Q9R0B9|PLOD2_MOUSE Procollagen-lysine,2-oxoglutarate 5-dioxygenase 2 OS=Mus musculus GN=Plod2 PE=2 SV=2;>tr|E9Q718|E9Q718_MOUSE Procollagen-lysine,2-oxoglutarate 5-dioxygenase 2 OS=Mus musculus GN=Plod2 PE=2 SV=1	2	1	1	1	0	0	1	0	0	1	0	0	1	1.9	1.9	1.9	84.487	737	737;758	6						1									0.0040054	By matching	By matching	By MS/MS	NaN	NaN	NaN	0
E9Q735;G3X9Y5	E9Q735;G3X9Y5	1;1	1;1	1;1		Ube4a	>tr|E9Q735|E9Q735_MOUSE Protein Ube4a OS=Mus musculus GN=Ube4a PE=2 SV=1;>tr|G3X9Y5|G3X9Y5_MOUSE Protein Ube4a OS=Mus musculus GN=Ube4a PE=4 SV=1	2	1	1	1	1	1	0	1	1	0	1	1	0	1.4	1.4	1.4	118.2	1028	1028;1085	5				1		1									1.8917e-05	By MS/MS	By MS/MS	By matching	NaN	NaN	NaN	0
F6UFB9;E9Q798;P61750	F6UFB9;E9Q798;P61750	3;3;3	3;3;3	3;3;3	ADP-ribosylation factor 4	Arf4	>tr|F6UFB9|F6UFB9_MOUSE ADP-ribosylation factor 4 (Fragment) OS=Mus musculus GN=Arf4 PE=4 SV=1;>tr|E9Q798|E9Q798_MOUSE ADP-ribosylation factor 4 OS=Mus musculus GN=Arf4 PE=2 SV=1;>sp|P61750|ARF4_MOUSE ADP-ribosylation factor 4 OS=Mus musculus GN=Arf4 PE=2	3	3	3	3	2	2	3	2	2	3	2	2	3	53.3	53.3	53.3	6.7196	60	60;153;180	6.12				1	1	3	2	1							3.4187e-47	By MS/MS	By MS/MS	By MS/MS	0.90724	1.2601	8.9521	6
O88447;Q5UE59;E9Q7C9;Q7TNF4;Q8CD76;Q9DBS5;F6UYN4;D3Z710;Q91W40	O88447;Q5UE59;E9Q7C9;Q7TNF4;Q8CD76;Q9DBS5	6;6;6;6;6;3;1;1;1	6;6;6;6;6;3;1;1;1	5;5;5;5;5;2;1;1;1	Kinesin light chain 1;Kinesin light chain 4	Klc1;Klc4	>sp|O88447|KLC1_MOUSE Kinesin light chain 1 OS=Mus musculus GN=Klc1 PE=1 SV=3;>tr|Q5UE59|Q5UE59_MOUSE Kinesin light chain 1 OS=Mus musculus GN=Klc1 PE=2 SV=1;>tr|E9Q7C9|E9Q7C9_MOUSE Kinesin light chain 1 OS=Mus musculus GN=Klc1 PE=2 SV=1;>tr|Q7TNF4|Q7TNF4_	9	6	6	5	2	4	2	2	4	2	2	3	1	12.8	12.8	11.1	61.449	541	541;542;560;608;616;619;172;505;508	6.62				1	1	1	2	3							3.8106e-80	By MS/MS	By MS/MS	By MS/MS	0.70846	1.1168	14.697	4
E9Q7G0;F6ZQA3	E9Q7G0	11;3	11;3	11;3		Numa1	>tr|E9Q7G0|E9Q7G0_MOUSE Protein Numa1 OS=Mus musculus GN=Numa1 PE=2 SV=1	2	11	11	11	9	5	5	9	5	5	9	5	5	8.4	8.4	8.4	235.63	2094	2094;741	6.8				2	2	9		3	1	2	1				0	By MS/MS	By MS/MS	By MS/MS	0.85296	0.98247	16.432	9
E9Q7L0	E9Q7L0	2	2	2		Ogdhl	>tr|E9Q7L0|E9Q7L0_MOUSE Protein Ogdhl OS=Mus musculus GN=Ogdhl PE=2 SV=1	1	2	2	2	0	2	1	0	2	1	0	2	1	3.5	3.5	3.5	116.6	1029	1029	6						3									2.1877e-07	By matching	By MS/MS	By MS/MS	NaN	NaN	NaN	0
E9Q7L5;F6U238	E9Q7L5;F6U238	1;1	1;1	1;1		Maml2	>tr|E9Q7L5|E9Q7L5_MOUSE Protein Maml2 OS=Mus musculus GN=Maml2 PE=4 SV=1;>tr|F6U238|F6U238_MOUSE Protein Maml2 (Fragment) OS=Mus musculus GN=Maml2 PE=2 SV=1	2	1	1	1	0	0	1	0	0	1	0	0	1	2.9	2.9	2.9	44.564	414	414;1004	2		1													0.001427	By matching	By matching	By MS/MS	NaN	NaN	NaN	0
E9Q7Q3;D3Z6I8	E9Q7Q3;D3Z6I8	11;9	3;1	1;1		Tpm3	>tr|E9Q7Q3|E9Q7Q3_MOUSE Tropomyosin alpha-3 chain OS=Mus musculus GN=Tpm3 PE=2 SV=1;>tr|D3Z6I8|D3Z6I8_MOUSE Tropomyosin alpha-3 chain OS=Mus musculus GN=Tpm3 PE=2 SV=1	2	11	3	1	5	8	9	2	1	3	0	0	1	41.5	16.5	4.8	28.734	248	248;247	4.86				3	2	2									0	By MS/MS	By MS/MS	By MS/MS	1.0739	1.416	14.445	3
E9Q7W0;F7BPQ6;P31266	E9Q7W0;F7BPQ6;P31266	4;4;4	4;4;4	4;4;4	Recombining binding protein suppressor of hairless	Rbpj;Rbpsuh-rs3	>tr|E9Q7W0|E9Q7W0_MOUSE Recombining-binding protein suppressor of hairless OS=Mus musculus GN=Rbpj PE=2 SV=1;>tr|F7BPQ6|F7BPQ6_MOUSE Uncharacterized protein OS=Mus musculus GN=Rbpsuh-rs3 PE=2 SV=1;>sp|P31266|SUH_MOUSE Recombining binding protein suppressor	3	4	4	4	1	3	1	1	3	1	1	3	1	11.1	11.1	11.1	54.325	485	485;487;526	6.8						1	4								5.0851e-25	By MS/MS	By MS/MS	By MS/MS	0.47689	0.8811	17.881	3
E9Q800;Q8CAQ8;E9QAY6;E9PVS5;Q3TZK4	E9Q800;Q8CAQ8;E9QAY6	9;9;6;1;1	9;9;6;1;1	9;9;6;1;1	Mitochondrial inner membrane protein	Immt	>tr|E9Q800|E9Q800_MOUSE Mitochondrial inner membrane protein OS=Mus musculus GN=Immt PE=2 SV=1;>sp|Q8CAQ8|IMMT_MOUSE Mitochondrial inner membrane protein OS=Mus musculus GN=Immt PE=1 SV=1;>tr|E9QAY6|E9QAY6_MOUSE Mitochondrial inner membrane protein OS=Mus	5	9	9	9	3	7	5	3	7	5	3	7	5	17.7	17.7	17.7	75.6	679	679;757;470;188;265	6.47				2	2	8	3	3				1			9.9985e-34	By MS/MS	By MS/MS	By MS/MS	0.67346	0.95644	28.747	5
E9Q804;E9QKG6;Q99NH0	E9Q804;E9QKG6;Q99NH0	1;1;1	1;1;1	1;1;1	Ankyrin repeat domain-containing protein 17	Ankrd17	>tr|E9Q804|E9Q804_MOUSE Ankyrin repeat domain-containing protein 17 OS=Mus musculus GN=Ankrd17 PE=4 SV=2;>tr|E9QKG6|E9QKG6_MOUSE Ankyrin repeat domain-containing protein 17 OS=Mus musculus GN=Ankrd17 PE=2 SV=1;>sp|Q99NH0|ANR17_MOUSE Ankyrin repeat domain-c	3	1	1	1	0	1	0	0	1	0	0	1	0	1.2	1.2	1.2	170.43	1600	1600;2352;2603	6						1									4.0172e-17	By matching	By MS/MS	By matching	NaN	NaN	NaN	0
E9Q842;Q8BYE8	E9Q842;Q8BYE8	2;1	2;1	2;1		Nav2	>tr|E9Q842|E9Q842_MOUSE Protein Nav2 OS=Mus musculus GN=Nav2 PE=2 SV=1;>tr|Q8BYE8|Q8BYE8_MOUSE Protein Nav2 OS=Mus musculus GN=Nav2 PE=2 SV=1	2	2	2	2	1	1	2	1	1	2	1	1	2	0.9	0.9	0.9	261.63	2432	2432;576	10.8							1				1	1	1		4.4227e-05	By MS/MS	By MS/MS	By MS/MS	0.77734	0.95693	4.7785	3
E9Q855;O35609;Q3UXS0	E9Q855;O35609;Q3UXS0	3;3;3	3;3;3	3;3;3	Secretory carrier-associated membrane protein 3	Scamp3	>tr|E9Q855|E9Q855_MOUSE Secretory carrier-associated membrane protein 3 OS=Mus musculus GN=Scamp3 PE=2 SV=1;>sp|O35609|SCAM3_MOUSE Secretory carrier-associated membrane protein 3 OS=Mus musculus GN=Scamp3 PE=1 SV=3;>tr|Q3UXS0|Q3UXS0_MOUSE Secretory carrier	3	3	3	3	3	2	2	3	2	2	3	2	2	17.1	17.1	17.1	34.515	315	315;349;350	6.71				1	1	2	1		1	1					6.1333e-55	By MS/MS	By MS/MS	By MS/MS	NaN	NaN	NaN	0
E9Q8K8;Q6ZPZ3	E9Q8K8;Q6ZPZ3	2;2	2;2	2;2	Zinc finger CCCH domain-containing protein 4	Zc3h4	>tr|E9Q8K8|E9Q8K8_MOUSE Zinc finger CCCH domain-containing protein 4 OS=Mus musculus GN=Zc3h4 PE=4 SV=1;>sp|Q6ZPZ3|ZC3H4_MOUSE Zinc finger CCCH domain-containing protein 4 OS=Mus musculus GN=Zc3h4 PE=1 SV=2	2	2	2	2	1	1	0	1	1	0	1	1	0	2	2	2	136.02	1255	1255;1304	9							1				1				2.8336e-05	By MS/MS	By MS/MS	By matching	NaN	NaN	NaN	1
Q8BRT1;E9Q8N5;Q08EB6;F7DCH5	Q8BRT1;E9Q8N5;Q08EB6;F7DCH5	4;4;4;3	4;4;4;3	4;4;4;3	CLIP-associating protein 2	Clasp2	>sp|Q8BRT1|CLAP2_MOUSE CLIP-associating protein 2 OS=Mus musculus GN=Clasp2 PE=1 SV=1;>tr|E9Q8N5|E9Q8N5_MOUSE CLIP-associating protein 2 OS=Mus musculus GN=Clasp2 PE=2 SV=1;>tr|Q08EB6|Q08EB6_MOUSE CLIP associating protein 2 OS=Mus musculus GN=Clasp2 PE=2 S	4	4	4	4	4	2	2	4	2	2	4	2	2	5.1	5.1	5.1	140.74	1286	1286;1286;1287;1307	4.56	1		1	3		3	1								1.2191e-114	By MS/MS	By MS/MS	By MS/MS	NaN	NaN	NaN	0
E9Q8V6	E9Q8V6	1	1	1		Dennd4a	>tr|E9Q8V6|E9Q8V6_MOUSE Protein Dennd4a OS=Mus musculus GN=Dennd4a PE=4 SV=1	1	1	1	1	1	0	0	1	0	0	1	0	0	1.2	1.2	1.2	209.3	1869	1869	4				1											4.4191e-06	By MS/MS	By matching	By matching	NaN	NaN	NaN	0
E9Q919;Q9Z0Y1	E9Q919;Q9Z0Y1	1;1	1;1	1;1	Dynactin subunit 3	Dctn3	>tr|E9Q919|E9Q919_MOUSE Dynactin subunit 3 OS=Mus musculus GN=Dctn3 PE=2 SV=1;>sp|Q9Z0Y1|DCTN3_MOUSE Dynactin subunit 3 OS=Mus musculus GN=Dctn3 PE=2 SV=2	2	1	1	1	0	1	1	0	1	1	0	1	1	5	5	5	17.982	159	159;186	4.67				1	2										0.0024001	By matching	By MS/MS	By MS/MS	NaN	NaN	NaN	0
E9Q9A5;Q9JLV6;G5E8N7	E9Q9A5;Q9JLV6;G5E8N7	2;2;2	2;2;2	2;2;2	Bifunctional polynucleotide phosphatase/kinase;Polynucleotide 3-phosphatase;Polynucleotide 5-hydroxyl-kinase	Pnkp	>tr|E9Q9A5|E9Q9A5_MOUSE Bifunctional polynucleotide phosphatase/kinase OS=Mus musculus GN=Pnkp PE=2 SV=1;>sp|Q9JLV6|PNKP_MOUSE Bifunctional polynucleotide phosphatase/kinase OS=Mus musculus GN=Pnkp PE=1 SV=2;>tr|G5E8N7|G5E8N7_MOUSE Bifunctional polynucleot	3	2	2	2	0	2	0	0	2	0	0	2	0	4.7	4.7	4.7	53.317	486	486;522;522	7						1		1							3.6015e-07	By matching	By MS/MS	By matching	NaN	NaN	NaN	0
Q3V3Y9;O35071;E9Q9B0;A2AH75;E9QAN4;P33173;G3UW47;Q6TA13;E9Q9G6;Q60575	Q3V3Y9;O35071;E9Q9B0;A2AH75;E9QAN4;P33173;G3UW47;Q6TA13;E9Q9G6;Q60575	2;2;2;1;1;1;1;1;1;1	2;2;2;1;1;1;1;1;1;1	2;2;2;1;1;1;1;1;1;1	Kinesin-like protein KIF1C;Kinesin-like protein KIF1A;Kinesin-like protein KIF1B	Kif1c;Kif1b;Kif1a	>tr|Q3V3Y9|Q3V3Y9_MOUSE Kinesin-like protein KIF1C OS=Mus musculus GN=Kif1c PE=2 SV=1;>sp|O35071|KIF1C_MOUSE Kinesin-like protein KIF1C OS=Mus musculus GN=Kif1c PE=1 SV=2;>tr|E9Q9B0|E9Q9B0_MOUSE Kinesin-like protein KIF1C OS=Mus musculus GN=Kif1c PE=2 SV=1	10	2	2	2	1	1	0	1	1	0	1	1	0	5.9	5.9	5.9	47.088	425	425;1100;1112;1150;1689;1695;1697;1698;1698;1816	5.5				1			1								7.1385e-10	By MS/MS	By MS/MS	By matching	NaN	NaN	NaN	1
E9Q9B7	E9Q9B7	1	1	1		Kidins220	>tr|E9Q9B7|E9Q9B7_MOUSE Protein Kidins220 OS=Mus musculus GN=Kidins220 PE=2 SV=1	1	1	1	1	0	1	1	0	1	1	0	1	1	0.5	0.5	0.5	199.18	1793	1793	6						2									0.0034795	By matching	By MS/MS	By MS/MS	0.51784	0.85213	7.9597	2
E9Q9H2;P54103;E9Q9H3;Q3TRX6	E9Q9H2;P54103;E9Q9H3	6;6;5;2	6;6;5;2	6;6;5;2	DnaJ homolog subfamily C member 2	Dnajc2	>tr|E9Q9H2|E9Q9H2_MOUSE DnaJ homolog subfamily C member 2 OS=Mus musculus GN=Dnajc2 PE=2 SV=1;>sp|P54103|DNJC2_MOUSE DnaJ homolog subfamily C member 2 OS=Mus musculus GN=Dnajc2 PE=1 SV=2;>tr|E9Q9H3|E9Q9H3_MOUSE DnaJ homolog subfamily C member 2 OS=Mus musc	4	6	6	6	3	3	3	3	3	3	3	3	3	16.6	16.6	16.6	63.44	547	547;621;619;191	6.6						7	1	1	1						2.7498e-42	By MS/MS	By MS/MS	By MS/MS	0.6836	0.91737	13.641	3
F6VTL9;Q6ZQA0;E9Q9L6	F6VTL9;Q6ZQA0;E9Q9L6	1;1;1	1;1;1	1;1;1	Neurobeachin-like protein 2	Nbeal2	>tr|F6VTL9|F6VTL9_MOUSE Neurobeachin-like protein 2 (Fragment) OS=Mus musculus GN=Nbeal2 PE=4 SV=1;>sp|Q6ZQA0|NBEL2_MOUSE Neurobeachin-like protein 2 OS=Mus musculus GN=Nbeal2 PE=2 SV=2;>tr|E9Q9L6|E9Q9L6_MOUSE Neurobeachin-like protein 2 OS=Mus musculus GN	3	1	1	1	0	0	1	0	0	1	0	0	1	0.9	0.9	0.9	223.58	2032	2032;2742;2750	8								1							0.007397	By matching	By matching	By MS/MS	NaN	NaN	NaN	0
E9Q9M5;J3KMM1;Q3UJD6	E9Q9M5;J3KMM1;Q3UJD6	3;3;3	3;3;3	3;3;3	Ubiquitin carboxyl-terminal hydrolase;Ubiquitin carboxyl-terminal hydrolase 19	Usp19	>tr|E9Q9M5|E9Q9M5_MOUSE Ubiquitin carboxyl-terminal hydrolase OS=Mus musculus GN=Usp19 PE=2 SV=1;>tr|J3KMM1|J3KMM1_MOUSE Ubiquitin carboxyl-terminal hydrolase OS=Mus musculus GN=Usp19 PE=3 SV=1;>sp|Q3UJD6|UBP19_MOUSE Ubiquitin carboxyl-terminal hydrolase 1	3	3	3	3	2	2	1	2	2	1	2	2	1	4.8	4.8	4.8	143.45	1299	1299;1324;1360	5.6				1	1	2	1								6.0838e-36	By MS/MS	By MS/MS	By MS/MS	NaN	NaN	NaN	1
F7A9A8;E9Q9U2	F7A9A8;E9Q9U2	1;1	1;1	1;1		Speer2	>tr|F7A9A8|F7A9A8_MOUSE Protein Speer2 (Fragment) OS=Mus musculus GN=Speer2 PE=2 SV=1;>tr|E9Q9U2|E9Q9U2_MOUSE Protein Speer2 OS=Mus musculus GN=Speer2 PE=2 SV=1	2	1	1	1	0	1	1	0	1	1	0	1	1	9.7	9.7	9.7	16.231	134	134;264	8								2							0.00027861	By matching	By MS/MS	By MS/MS	0.51302	0.87466	2.5186	2
E9QA47;F6V6I8;Q9Z0H4;A3KGT2;A3KGT0	E9QA47;F6V6I8;Q9Z0H4;A3KGT2	3;3;3;2;1	3;3;3;2;1	3;3;3;2;1	CUGBP Elav-like family member 2	Celf2	>tr|E9QA47|E9QA47_MOUSE CUGBP Elav-like family member 2 OS=Mus musculus GN=Celf2 PE=2 SV=1;>tr|F6V6I8|F6V6I8_MOUSE CUGBP Elav-like family member 2 (Fragment) OS=Mus musculus GN=Celf2 PE=4 SV=1;>sp|Q9Z0H4|CELF2_MOUSE CUGBP Elav-like family member 2 OS=Mus m	5	3	3	3	2	0	1	2	0	1	2	0	1	9.2	9.2	9.2	50.895	478	478;497;508;200;147	9.33						1					2				1.3372e-08	By MS/MS	By matching	By MS/MS	0.80979	0.84189	6.1168	2
E9QA85;Q8BP56	E9QA85;Q8BP56	1;1	1;1	1;1	Acid trehalase-like protein 1	Athl1	>tr|E9QA85|E9QA85_MOUSE Acid trehalase-like protein 1 OS=Mus musculus GN=Athl1 PE=2 SV=1;>sp|Q8BP56|ATHL1_MOUSE Acid trehalase-like protein 1 OS=Mus musculus GN=Athl1 PE=2 SV=1	2	1	1	1	0	0	1	0	0	1	0	0	1	7.3	7.3	7.3	20.923	192	192;690	2		1													0.0026729	By matching	By matching	By MS/MS	NaN	NaN	NaN	0
E9QAB6	E9QAB6	1	1	1		Ptar1	>tr|E9QAB6|E9QAB6_MOUSE Protein Ptar1 OS=Mus musculus GN=Ptar1 PE=4 SV=1	1	1	1	1	0	0	1	0	0	1	0	0	1	2.1	2.1	2.1	48.29	424	424	6.5						1	1								0.0039671	By matching	By matching	By MS/MS	0.75484	0.99719	10.783	2
E9QAE3	E9QAE3	1	1	1		Btaf1	>tr|E9QAE3|E9QAE3_MOUSE Protein Btaf1 OS=Mus musculus GN=Btaf1 PE=2 SV=1	1	1	1	1	1	0	0	1	0	0	1	0	0	0.7	0.7	0.7	207.05	1848	1848	4				1											3.0516e-44	By MS/MS	By matching	By matching	NaN	NaN	NaN	0
E9QAF9;Q0VGY8	E9QAF9;Q0VGY8	1;1	1;1	1;1	Protein TANC1	Tanc1	>tr|E9QAF9|E9QAF9_MOUSE Protein TANC1 OS=Mus musculus GN=Tanc1 PE=2 SV=1;>sp|Q0VGY8|TANC1_MOUSE Protein TANC1 OS=Mus musculus GN=Tanc1 PE=1 SV=2	2	1	1	1	1	0	0	1	0	0	1	0	0	1.5	1.5	1.5	200.06	1849	1849;1856	4				1											3.7988e-15	By MS/MS	By matching	By matching	NaN	NaN	NaN	0
E9QAJ7;P97360	E9QAJ7;P97360	1;1	1;1	1;1	Transcription factor ETV6	Etv6	>tr|E9QAJ7|E9QAJ7_MOUSE Transcription factor ETV6 (Fragment) OS=Mus musculus GN=Etv6 PE=2 SV=1;>sp|P97360|ETV6_MOUSE Transcription factor ETV6 OS=Mus musculus GN=Etv6 PE=1 SV=1	2	1	1	1	1	1	1	1	1	1	1	1	1	7	7	7	18.462	158	158;485	5.5				1	1	4									0.0028794	By MS/MS	By MS/MS	By MS/MS	0.60442	0.85883	5.0941	6
E9QAL6;Q99LL5	E9QAL6;Q99LL5	1;1	1;1	1;1	Periodic tryptophan protein 1 homolog	Pwp1	>tr|E9QAL6|E9QAL6_MOUSE Periodic tryptophan protein 1 homolog OS=Mus musculus GN=Pwp1 PE=2 SV=1;>sp|Q99LL5|PWP1_MOUSE Periodic tryptophan protein 1 homolog OS=Mus musculus GN=Pwp1 PE=1 SV=1	2	1	1	1	0	1	1	0	1	1	0	1	1	12.8	12.8	12.8	10.27	94	94;501	5.5					1	1									0.00041968	By matching	By MS/MS	By MS/MS	NaN	NaN	NaN	0
Q9WV60;E9QAQ5	Q9WV60;E9QAQ5	2;2	2;2	2;2	Glycogen synthase kinase-3 beta	Gsk3b	>sp|Q9WV60|GSK3B_MOUSE Glycogen synthase kinase-3 beta OS=Mus musculus GN=Gsk3b PE=1 SV=2;>tr|E9QAQ5|E9QAQ5_MOUSE Glycogen synthase kinase-3 beta OS=Mus musculus GN=Gsk3b PE=2 SV=1	2	2	2	2	0	1	1	0	1	1	0	1	1	8.8	8.8	8.8	46.71	420	420;433	5.5					1	1									2.6858e-61	By matching	By MS/MS	By MS/MS	NaN	NaN	NaN	0
E9QAS4;Q6PDQ2;E9QAS5;F6WR45;E9PYU4;A2A8L1;E9PYL1	E9QAS4;Q6PDQ2;E9QAS5	7;7;7;3;2;2;2	7;7;7;3;2;2;2	7;7;7;3;2;2;2	Chromodomain-helicase-DNA-binding protein 4	Chd4	>tr|E9QAS4|E9QAS4_MOUSE Chromodomain-helicase-DNA-binding protein 4 OS=Mus musculus GN=Chd4 PE=2 SV=1;>sp|Q6PDQ2|CHD4_MOUSE Chromodomain-helicase-DNA-binding protein 4 OS=Mus musculus GN=Chd4 PE=1 SV=1;>tr|E9QAS5|E9QAS5_MOUSE Chromodomain-helicase-DNA-bind	7	7	7	7	4	4	3	4	4	3	4	4	3	5.2	5.2	5.2	216.37	1902	1902;1915;1922;444;1915;1946;1952	5.36			1	4	2	5		2							6.6573e-117	By MS/MS	By MS/MS	By MS/MS	0.82535	1.2033	12.859	2
Q9CZM2;E9QAZ2;E9Q1X1;B8JKK2	Q9CZM2;E9QAZ2;E9Q1X1	5;5;3;2	5;5;3;2	5;5;3;2	60S ribosomal protein L15;Ribosomal protein L15	Rpl15;Gm10020;Gm8420	>sp|Q9CZM2|RL15_MOUSE 60S ribosomal protein L15 OS=Mus musculus GN=Rpl15 PE=2 SV=4;>tr|E9QAZ2|E9QAZ2_MOUSE Ribosomal protein L15 OS=Mus musculus GN=Gm10020 PE=3 SV=1;>tr|E9Q1X1|E9Q1X1_MOUSE Ribosomal protein L15 OS=Mus musculus GN=Gm8420 PE=3 SV=1	4	5	5	5	0	3	4	0	3	4	0	3	4	22.5	22.5	22.5	24.146	204	204;204;204;107	7.6						2	5	2					1		4.986e-94	By matching	By MS/MS	By MS/MS	0.64293	1.0184	14.103	4
Q68FL6;E9QB02	Q68FL6;E9QB02	9;9	9;9	9;9	Methionine--tRNA ligase, cytoplasmic	Mars	>sp|Q68FL6|SYMC_MOUSE Methionine--tRNA ligase, cytoplasmic OS=Mus musculus GN=Mars PE=2 SV=1;>tr|E9QB02|E9QB02_MOUSE Methionine--tRNA ligase, cytoplasmic OS=Mus musculus GN=Mars PE=2 SV=1	2	9	9	9	2	5	7	2	5	7	2	5	7	13.2	13.2	13.2	101.43	902	902;910	6.82					2	8	4			3					9.0507e-66	By MS/MS	By MS/MS	By MS/MS	NaN	NaN	NaN	1
P56376;E9QJT5	P56376;E9QJT5	1;1	1;1	1;1	Acylphosphatase-1;Acylphosphatase	Acyp1	>sp|P56376|ACYP1_MOUSE Acylphosphatase-1 OS=Mus musculus GN=Acyp1 PE=2 SV=2;>tr|E9QJT5|E9QJT5_MOUSE Acylphosphatase OS=Mus musculus GN=Acyp1 PE=2 SV=1	2	1	1	1	0	1	0	0	1	0	0	1	0	13.1	13.1	13.1	11.241	99	99;157	7							1								3.1408e-08	By matching	By MS/MS	By matching	NaN	NaN	NaN	1
E9QJV4;Q8K2Z2	E9QJV4;Q8K2Z2	2;1	2;1	2;1	Pre-mRNA-processing factor 39	Prpf39	>tr|E9QJV4|E9QJV4_MOUSE Pre-mRNA-processing factor 39 OS=Mus musculus GN=Prpf39 PE=2 SV=1;>sp|Q8K2Z2|PRP39_MOUSE Pre-mRNA-processing factor 39 OS=Mus musculus GN=Prpf39 PE=2 SV=3	2	2	2	2	1	1	2	1	1	2	1	1	2	3.6	3.6	3.6	77.923	665	665;665	6.5				1	1	1					1				1.3243e-13	By MS/MS	By MS/MS	By MS/MS	NaN	NaN	NaN	0
Q5XG71;E9QK83	Q5XG71;E9QK83	7;7	7;7	7;7	Small subunit processome component 20 homolog	Utp20	>sp|Q5XG71|UTP20_MOUSE Small subunit processome component 20 homolog OS=Mus musculus GN=Utp20 PE=2 SV=2;>tr|E9QK83|E9QK83_MOUSE Small subunit processome component 20 homolog OS=Mus musculus GN=Utp20 PE=2 SV=1	2	7	7	7	4	4	2	4	4	2	4	4	2	3.8	3.8	3.8	317.74	2788	2788;2789	6.6				1	2	4			2	1					0	By MS/MS	By MS/MS	By MS/MS	NaN	NaN	NaN	1
Q5PSV9;E9QK89	Q5PSV9;E9QK89	1;1	1;1	1;1	Mediator of DNA damage checkpoint protein 1	Mdc1	>sp|Q5PSV9|MDC1_MOUSE Mediator of DNA damage checkpoint protein 1 OS=Mus musculus GN=Mdc1 PE=1 SV=1;>tr|E9QK89|E9QK89_MOUSE Mediator of DNA damage checkpoint protein 1 OS=Mus musculus GN=Mdc1 PE=2 SV=1	2	1	1	1	0	1	0	0	1	0	0	1	0	1.2	1.2	1.2	184.67	1707	1707;1708	5					1										2.8135e-06	By matching	By MS/MS	By matching	NaN	NaN	NaN	0
Q8BMG7;E9QKE4	Q8BMG7;E9QKE4	3;3	3;3	3;3	Rab3 GTPase-activating protein non-catalytic subunit	Rab3gap2	>sp|Q8BMG7|RBGPR_MOUSE Rab3 GTPase-activating protein non-catalytic subunit OS=Mus musculus GN=Rab3gap2 PE=1 SV=2;>tr|E9QKE4|E9QKE4_MOUSE Rab3 GTPase-activating protein non-catalytic subunit OS=Mus musculus GN=Rab3gap2 PE=2 SV=1	2	3	3	3	1	1	1	1	1	1	1	1	1	2.9	2.9	2.9	152.53	1366	1366;1387	5.67				1		1	1								1.8456e-10	By MS/MS	By MS/MS	By MS/MS	NaN	NaN	NaN	1
E9QKK1;Q6RT24	E9QKK1;Q6RT24	2;1	2;1	2;1	Centromere-associated protein E	Cenpe	>tr|E9QKK1|E9QKK1_MOUSE Centromere-associated protein E OS=Mus musculus GN=Cenpe PE=3 SV=1;>sp|Q6RT24|CENPE_MOUSE Centromere-associated protein E OS=Mus musculus GN=Cenpe PE=1 SV=1	2	2	2	2	0	1	2	0	1	2	0	1	2	1.2	1.2	1.2	286.21	2471	2471;2474	7.6					2				2	1					0.00011611	By matching	By MS/MS	By MS/MS	0.54689	0.89647	27.629	2
E9QKT1;O08759	E9QKT1;O08759	2;1	2;1	2;1	Ubiquitin-protein ligase E3A	Ube3a	>tr|E9QKT1|E9QKT1_MOUSE Ubiquitin-protein ligase E3A OS=Mus musculus GN=Ube3a PE=2 SV=1;>sp|O08759|UBE3A_MOUSE Ubiquitin-protein ligase E3A OS=Mus musculus GN=Ube3a PE=2 SV=1	2	2	2	2	1	1	0	1	1	0	1	1	0	2.8	2.8	2.8	99.818	870	870;885	6.67						1	2								1.0942e-06	By MS/MS	By MS/MS	By matching	NaN	NaN	NaN	1
E9QKZ2;Q91YE6;E0CXB2;E0CY46;F6UT58	E9QKZ2;Q91YE6;E0CXB2	6;6;4;2;1	6;6;4;2;1	6;6;4;2;1	Importin-9	Ipo9	>tr|E9QKZ2|E9QKZ2_MOUSE Importin-9 OS=Mus musculus GN=Ipo9 PE=2 SV=1;>sp|Q91YE6|IPO9_MOUSE Importin-9 OS=Mus musculus GN=Ipo9 PE=1 SV=3;>tr|E0CXB2|E0CXB2_MOUSE Importin-9 OS=Mus musculus GN=Ipo9 PE=2 SV=1	5	6	6	6	4	2	3	4	2	3	4	2	3	9.5	9.5	9.5	115.95	1040	1040;1041;655;55;52	5.9	1			2	3	2					1	1			5.4242e-26	By MS/MS	By MS/MS	By MS/MS	0.6041	0.86957	12.525	7
E9QL31;P98078;E9PX84;Q3TRE6;F6TQN9;Q9DCE6;E0CXT5;E0CZ53;E0CYJ2	E9QL31;P98078;E9PX84;Q3TRE6;F6TQN9	8;8;6;6;6;3;3;2;1	8;8;6;6;6;3;3;2;1	8;8;6;6;6;3;3;2;1	Disabled homolog 2	Dab2	>tr|E9QL31|E9QL31_MOUSE Disabled homolog 2 OS=Mus musculus GN=Dab2 PE=2 SV=1;>sp|P98078|DAB2_MOUSE Disabled homolog 2 OS=Mus musculus GN=Dab2 PE=1 SV=2;>tr|E9PX84|E9PX84_MOUSE Disabled homolog 2 OS=Mus musculus GN=Dab2 PE=2 SV=1;>tr|Q3TRE6|Q3TRE6_MOUSE Dis	9	8	8	8	3	6	7	3	6	7	3	6	7	18.1	18.1	18.1	79.992	745	745;766;527;548;634;235;236;110;60	4.91	1	2	4	3	5	3		4	1						1.3028e-74	By MS/MS	By MS/MS	By MS/MS	0.43019	0.6135	20.715	16
E9QLA5;Q0GNC1	E9QLA5;Q0GNC1	1;1	1;1	1;1	Inverted formin-2	Inf2	>tr|E9QLA5|E9QLA5_MOUSE Inverted formin-2 OS=Mus musculus GN=Inf2 PE=4 SV=1;>sp|Q0GNC1|INF2_MOUSE Inverted formin-2 OS=Mus musculus GN=Inf2 PE=1 SV=1	2	1	1	1	1	0	1	1	0	1	1	0	1	1.8	1.8	1.8	138.36	1271	1271;1273	4.5				1	1										1.5283e-59	By MS/MS	By matching	By MS/MS	NaN	NaN	NaN	0
Q91WX5;O08734;E9QM21;D3Z3R6	Q91WX5;O08734;E9QM21;D3Z3R6	2;2;2;1	2;2;2;1	2;2;2;1	Bcl-2 homologous antagonist/killer	Bak1	>tr|Q91WX5|Q91WX5_MOUSE Bak1 protein OS=Mus musculus GN=Bak1 PE=2 SV=1;>sp|O08734|BAK_MOUSE Bcl-2 homologous antagonist/killer OS=Mus musculus GN=Bak1 PE=1 SV=2;>tr|E9QM21|E9QM21_MOUSE Bcl-2 homologous antagonist/killer OS=Mus musculus GN=Bak1 PE=2 SV=1;>t	4	2	2	2	2	2	2	2	2	2	2	2	2	21.9	21.9	21.9	16.402	151	151;208;209;67	4.5			1	2	5										2.4662e-148	By MS/MS	By MS/MS	By MS/MS	0.73407	0.93081	11.573	3
E9QM38	E9QM38	1	1	1		Slc12a2	>tr|E9QM38|E9QM38_MOUSE Solute carrier family 12 member 2 OS=Mus musculus GN=Slc12a2 PE=4 SV=1	1	1	1	1	0	0	1	0	0	1	0	0	1	1.2	1.2	1.2	130.67	1206	1206	4				1											0.006939	By matching	By matching	By MS/MS	NaN	NaN	NaN	0
F7B6X4;F6U2C2;O70305;E9QM77	F7B6X4;F6U2C2;O70305;E9QM77	3;3;3;3	3;3;3;3	3;3;3;3	Ataxin-2	Atxn2	>tr|F7B6X4|F7B6X4_MOUSE Ataxin-2 (Fragment) OS=Mus musculus GN=Atxn2 PE=4 SV=1;>tr|F6U2C2|F6U2C2_MOUSE Ataxin-2 (Fragment) OS=Mus musculus GN=Atxn2 PE=2 SV=1;>sp|O70305|ATX2_MOUSE Ataxin-2 OS=Mus musculus GN=Atxn2 PE=1 SV=1;>tr|E9QM77|E9QM77_MOUSE Ataxin-2	4	3	3	3	3	1	1	3	1	1	3	1	1	14.2	14.2	14.2	35.381	330	330;929;1285;1286	7.2						1	3		1						1.2317e-08	By MS/MS	By MS/MS	By MS/MS	NaN	NaN	NaN	1
Q8BH86;E9QMK9	Q8BH86;E9QMK9	2;2	2;2	2;2	UPF0317 protein C14orf159 homolog, mitochondrial	9030617O03Rik	>sp|Q8BH86|CN159_MOUSE UPF0317 protein C14orf159 homolog, mitochondrial OS=Mus musculus PE=2 SV=1;>tr|E9QMK9|E9QMK9_MOUSE Protein 9030617O03Rik OS=Mus musculus GN=9030617O03Rik PE=2 SV=1	2	2	2	2	0	0	2	0	0	2	0	0	2	5.5	5.5	5.5	66.365	617	617;647	6.5						1	1								2.6737e-08	By matching	By matching	By MS/MS	NaN	NaN	NaN	1
Q922K7;E9QN31	Q922K7;E9QN31	11;11	11;11	11;11	Putative ribosomal RNA methyltransferase NOP2	Nop2	>sp|Q922K7|NOP2_MOUSE Putative ribosomal RNA methyltransferase NOP2 OS=Mus musculus GN=Nop2 PE=2 SV=1;>tr|E9QN31|E9QN31_MOUSE Putative ribosomal RNA methyltransferase NOP2 OS=Mus musculus GN=Nop2 PE=4 SV=1	2	11	11	11	3	7	9	3	7	9	3	7	9	19.9	19.9	19.9	86.751	793	793;794	6.86						11	2	8							4.0955e-244	By MS/MS	By MS/MS	By MS/MS	0.74036	0.99202	13.494	11
Q8VCR7;E9QN99	Q8VCR7;E9QN99	1;1	1;1	1;1	Alpha/beta hydrolase domain-containing protein 14B	Abhd14b	>sp|Q8VCR7|ABHEB_MOUSE Alpha/beta hydrolase domain-containing protein 14B OS=Mus musculus GN=Abhd14b PE=2 SV=1;>tr|E9QN99|E9QN99_MOUSE Alpha/beta hydrolase domain-containing protein 14B OS=Mus musculus GN=Abhd14b PE=4 SV=1	2	1	1	1	1	0	1	1	0	1	1	0	1	6.7	6.7	6.7	22.45	210	210;210	6.5						1	1								2.337e-13	By MS/MS	By matching	By MS/MS	NaN	NaN	NaN	0
E9QNG1;Q9Z0R6	E9QNG1;Q9Z0R6	1;1	1;1	1;1	Intersectin-2	Itsn2	>tr|E9QNG1|E9QNG1_MOUSE Intersectin-2 OS=Mus musculus GN=Itsn2 PE=2 SV=1;>sp|Q9Z0R6|ITSN2_MOUSE Intersectin-2 OS=Mus musculus GN=Itsn2 PE=1 SV=2	2	1	1	1	0	1	0	0	1	0	0	1	0	0.9	0.9	0.9	188.78	1658	1658;1659	6						1									0.0021119	By matching	By MS/MS	By matching	NaN	NaN	NaN	1
E9QNN1;O70133	E9QNN1;O70133	12;11	12;11	12;11	ATP-dependent RNA helicase A	Dhx9	>tr|E9QNN1|E9QNN1_MOUSE ATP-dependent RNA helicase A OS=Mus musculus GN=Dhx9 PE=2 SV=1;>sp|O70133|DHX9_MOUSE ATP-dependent RNA helicase A OS=Mus musculus GN=Dhx9 PE=1 SV=2	2	12	12	12	6	8	9	6	8	9	6	8	9	11.8	11.8	11.8	149.69	1384	1384;1380	6.81				1	2	7	11	5			1				0	By MS/MS	By MS/MS	By MS/MS	0.41204	0.74364	16.624	12
P55937;E9QP99	P55937;E9QP99	1;1	1;1	1;1	Golgin subfamily A member 3	Golga3	>sp|P55937|GOGA3_MOUSE Golgin subfamily A member 3 OS=Mus musculus GN=Golga3 PE=1 SV=3;>tr|E9QP99|E9QP99_MOUSE Golgin subfamily A member 3 OS=Mus musculus GN=Golga3 PE=2 SV=1	2	1	1	1	1	1	0	1	1	0	1	1	0	1.5	1.5	1.5	167.22	1487	1487;1487	4.5				1	1										1.057e-99	By MS/MS	By MS/MS	By matching	NaN	NaN	NaN	1
P59328;E9QPB3	P59328;E9QPB3	2;2	2;2	2;2	WD repeat and HMG-box DNA-binding protein 1	Wdhd1	>sp|P59328|WDHD1_MOUSE WD repeat and HMG-box DNA-binding protein 1 OS=Mus musculus GN=Wdhd1 PE=1 SV=2;>tr|E9QPB3|E9QPB3_MOUSE WD repeat and HMG-box DNA-binding protein 1 OS=Mus musculus GN=Wdhd1 PE=2 SV=1	2	2	2	2	1	1	1	1	1	1	1	1	1	2.9	2.9	2.9	124.25	1117	1117;1118	5				1	1	1									2.4888e-155	By MS/MS	By MS/MS	By MS/MS	NaN	NaN	NaN	1
Q05920;G5E8R3;E9QPD7	Q05920;G5E8R3;E9QPD7	7;7;7	7;7;7	7;7;7	Pyruvate carboxylase, mitochondrial;Pyruvate carboxylase	Pc;Pcx	>sp|Q05920|PYC_MOUSE Pyruvate carboxylase, mitochondrial OS=Mus musculus GN=Pc PE=1 SV=1;>tr|G5E8R3|G5E8R3_MOUSE Pyruvate carboxylase OS=Mus musculus GN=Pcx PE=3 SV=1;>tr|E9QPD7|E9QPD7_MOUSE Pyruvate carboxylase OS=Mus musculus GN=Pcx PE=2 SV=1	3	7	7	7	2	5	4	2	5	4	2	5	4	8.3	8.3	8.3	129.68	1178	1178;1178;1179	6.08				1	2	6	1	2							7.42e-142	By MS/MS	By MS/MS	By MS/MS	1.1354	1.8791	3.4351	2
Q6A026;E9QPI5	Q6A026;E9QPI5	7;7	7;7	7;7	Sister chromatid cohesion protein PDS5 homolog A	Pds5a	>sp|Q6A026|PDS5A_MOUSE Sister chromatid cohesion protein PDS5 homolog A OS=Mus musculus GN=Pds5a PE=3 SV=3;>tr|E9QPI5|E9QPI5_MOUSE Sister chromatid cohesion protein PDS5 homolog A OS=Mus musculus GN=Pds5a PE=4 SV=1	2	7	7	7	4	3	4	4	3	4	4	3	4	7.9	7.9	7.9	150.33	1332	1332;1332	5.45				2	4	4		1							1.758e-95	By MS/MS	By MS/MS	By MS/MS	0.7779	0.95724	8.4488	5
Q9CXZ1;E9QPX3	Q9CXZ1;E9QPX3	1;1	1;1	1;1	NADH dehydrogenase [ubiquinone] iron-sulfur protein 4, mitochondrial	Ndufs4	>sp|Q9CXZ1|NDUS4_MOUSE NADH dehydrogenase [ubiquinone] iron-sulfur protein 4, mitochondrial OS=Mus musculus GN=Ndufs4 PE=1 SV=3;>tr|E9QPX3|E9QPX3_MOUSE NADH dehydrogenase [ubiquinone] iron-sulfur protein 4, mitochondrial OS=Mus musculus GN=Ndufs4 PE=4 SV=1	2	1	1	1	1	0	0	1	0	0	1	0	0	5.7	5.7	5.7	19.784	175	175;175	4				1											0.00022773	By MS/MS	By matching	By matching	NaN	NaN	NaN	1
F2Z3V0;Q9DCN2;F2Z456	F2Z3V0;Q9DCN2;F2Z456	3;3;3	3;3;3	3;3;3	NADH-cytochrome b5 reductase 3;NADH-cytochrome b5 reductase 3 membrane-bound form;NADH-cytochrome b5 reductase 3 soluble form	Cyb5r3	>tr|F2Z3V0|F2Z3V0_MOUSE NADH-cytochrome b5 reductase 3 (Fragment) OS=Mus musculus GN=Cyb5r3 PE=2 SV=1;>sp|Q9DCN2|NB5R3_MOUSE NADH-cytochrome b5 reductase 3 OS=Mus musculus GN=Cyb5r3 PE=1 SV=3;>tr|F2Z456|F2Z456_MOUSE NADH-cytochrome b5 reductase 3 OS=Mus mu	3	3	3	3	1	3	3	1	3	3	1	3	3	22.9	22.9	22.9	16.317	144	144;301;313	6.57						5		2							4.5824e-26	By matching	By MS/MS	By MS/MS	0.94747	1.2099	60.519	7
Q9CPQ8;F2Z452	Q9CPQ8;F2Z452	1;1	1;1	1;1	ATP synthase subunit g, mitochondrial	Atp5l;Atp5l-ps1	>sp|Q9CPQ8|ATP5L_MOUSE ATP synthase subunit g, mitochondrial OS=Mus musculus GN=Atp5l PE=1 SV=1;>tr|F2Z452|F2Z452_MOUSE Uncharacterized protein OS=Mus musculus GN=Atp5l-ps1 PE=4 SV=1	2	1	1	1	1	1	1	1	1	1	1	1	1	18.4	18.4	18.4	11.424	103	103;103	5.12				2	3	3									5.9612e-23	By MS/MS	By MS/MS	By MS/MS	0.7123	0.94461	1.7883	7
F6QKK2;Q8VEH3	F6QKK2;Q8VEH3	4;3	2;1	2;1	ADP-ribosylation factor-like protein 8A	Arl8a	>tr|F6QKK2|F6QKK2_MOUSE ADP-ribosylation factor-like protein 8A (Fragment) OS=Mus musculus GN=Arl8a PE=4 SV=1;>sp|Q8VEH3|ARL8A_MOUSE ADP-ribosylation factor-like protein 8A OS=Mus musculus GN=Arl8a PE=2 SV=1	2	4	2	2	1	3	1	1	1	1	1	1	1	27.9	16.4	16.4	18.756	165	165;186	7.67				1		1							1		1.1932e-32	By MS/MS	By MS/MS	By MS/MS	0.7158	1.0368	4.4732	2
F6QTS1;O88544	F6QTS1;O88544	2;2	2;2	2;2	COP9 signalosome complex subunit 4	Cops4	>tr|F6QTS1|F6QTS1_MOUSE COP9 signalosome complex subunit 4 (Fragment) OS=Mus musculus GN=Cops4 PE=2 SV=1;>sp|O88544|CSN4_MOUSE COP9 signalosome complex subunit 4 OS=Mus musculus GN=Cops4 PE=1 SV=1	2	2	2	2	1	2	2	1	2	2	1	2	2	9.5	9.5	9.5	29.167	253	253;406	8.6						2				2	1				8.8333e-12	By MS/MS	By MS/MS	By MS/MS	0.83593	0.96146	1.2546	2
F6RG68;Q3UQN2	F6RG68;Q3UQN2	1;1	1;1	1;1	FCH domain only protein 2	Fcho2	>tr|F6RG68|F6RG68_MOUSE FCH domain only protein 2 OS=Mus musculus GN=Fcho2 PE=4 SV=2;>sp|Q3UQN2|FCHO2_MOUSE FCH domain only protein 2 OS=Mus musculus GN=Fcho2 PE=1 SV=1	2	1	1	1	0	0	1	0	0	1	0	0	1	1.7	1.7	1.7	88.257	803	803;809	7							2								0.00055406	By matching	By matching	By MS/MS	NaN	NaN	NaN	0
F6RJ39;Q9JIX8;Q52KR6;B8JJ92;B8JJ91;B8JJ90	F6RJ39;Q9JIX8;Q52KR6;B8JJ92;B8JJ91	5;5;4;4;4;2	5;5;4;4;4;2	5;5;4;4;4;2	Apoptotic chromatin condensation inducer in the nucleus	Acin1	>tr|F6RJ39|F6RJ39_MOUSE Apoptotic chromatin condensation inducer in the nucleus (Fragment) OS=Mus musculus GN=Acin1 PE=4 SV=1;>sp|Q9JIX8|ACINU_MOUSE Apoptotic chromatin condensation inducer in the nucleus OS=Mus musculus GN=Acin1 PE=1 SV=3;>tr|Q52KR6|Q52KR	6	5	5	5	2	3	3	2	3	3	2	3	3	5.4	5.4	5.4	143.54	1272	1272;1338;552;580;634;222	6				2	2	3	1	1	1						0	By MS/MS	By MS/MS	By MS/MS	0.73901	0.87838	12.19	5
F6RPD4;G5E8V8;Q9JJT9	F6RPD4;G5E8V8;Q9JJT9	2;2;2	2;2;2	2;2;2	Phosphorylated adapter RNA export protein	Phax	>tr|F6RPD4|F6RPD4_MOUSE Phosphorylated adapter RNA export protein (Fragment) OS=Mus musculus GN=Phax PE=4 SV=1;>tr|G5E8V8|G5E8V8_MOUSE Phosphorylated adapter RNA export protein OS=Mus musculus GN=Phax PE=4 SV=1;>sp|Q9JJT9|PHAX_MOUSE Phosphorylated adapter	3	2	2	2	0	1	1	0	1	1	0	1	1	10.8	10.8	10.8	28.193	251	251;363;385	8.5						1					1				9.0447e-06	By matching	By MS/MS	By MS/MS	NaN	NaN	NaN	1
F6RPJ9;Q9JHR7	F6RPJ9;Q9JHR7	3;3	3;3	3;3	Insulin-degrading enzyme	Ide	>tr|F6RPJ9|F6RPJ9_MOUSE Insulin-degrading enzyme (Fragment) OS=Mus musculus GN=Ide PE=3 SV=1;>sp|Q9JHR7|IDE_MOUSE Insulin-degrading enzyme OS=Mus musculus GN=Ide PE=1 SV=1	2	3	3	3	1	2	3	1	2	3	1	2	3	3.3	3.3	3.3	114.15	987	987;1019	5.57				1	1	5									1.6601e-22	By MS/MS	By MS/MS	By MS/MS	0.66682	1.0906	6.2963	4
F6RWW8;F6ZIA4;F6TYB7;F6VME3;F7A0B0;F6RT34;P04370	F6RWW8;F6ZIA4;F6TYB7;F6VME3;F7A0B0;F6RT34;P04370	1;1;1;1;1;1;1	1;1;1;1;1;1;1	1;1;1;1;1;1;1	Myelin basic protein	Mbp	>tr|F6RWW8|F6RWW8_MOUSE Myelin basic protein (Fragment) OS=Mus musculus GN=Mbp PE=4 SV=1;>tr|F6ZIA4|F6ZIA4_MOUSE Myelin basic protein (Fragment) OS=Mus musculus GN=Mbp PE=2 SV=1;>tr|F6TYB7|F6TYB7_MOUSE Myelin basic protein (Fragment) OS=Mus musculus GN=Mbp	7	1	1	1	1	1	1	1	1	1	1	1	1	6.7	6.7	6.7	16.368	150	150;157;191;193;196;212;250	9.2			1		1						1		1	1	0.0027764	By MS/MS	By MS/MS	By MS/MS	NaN	NaN	NaN	0
F6SGT4;Q9D753	F6SGT4;Q9D753	1;1	1;1	1;1	Exosome complex component RRP43	Exosc8	>tr|F6SGT4|F6SGT4_MOUSE Exosome complex component RRP43 (Fragment) OS=Mus musculus GN=Exosc8 PE=2 SV=1;>sp|Q9D753|EXOS8_MOUSE Exosome complex component RRP43 OS=Mus musculus GN=Exosc8 PE=2 SV=1	2	1	1	1	0	1	1	0	1	1	0	1	1	14	14	14	12.302	114	114;276	6						2									0.00098478	By matching	By MS/MS	By MS/MS	NaN	NaN	NaN	0
F6SLK1;Q99KY4	F6SLK1;Q99KY4	1;1	1;1	1;1	Cyclin-G-associated kinase	Gak	>tr|F6SLK1|F6SLK1_MOUSE Cyclin-G-associated kinase (Fragment) OS=Mus musculus GN=Gak PE=4 SV=1;>sp|Q99KY4|GAK_MOUSE Cyclin-G-associated kinase OS=Mus musculus GN=Gak PE=1 SV=2	2	1	1	1	1	1	0	1	1	0	1	1	0	2.8	2.8	2.8	65.661	608	608;1305	5				1		1									2.7704e-06	By MS/MS	By MS/MS	By matching	NaN	NaN	NaN	1
F6UHS3;Q91XH6;O88384	F6UHS3;Q91XH6;O88384	1;1;1	1;1;1	1;1;1	Vesicle transport through interaction with t-SNAREs homolog 1B	Vti1b	>tr|F6UHS3|F6UHS3_MOUSE Vesicle transport through interaction with t-SNAREs homolog 1B (Fragment) OS=Mus musculus GN=Vti1b PE=2 SV=1;>tr|Q91XH6|Q91XH6_MOUSE Vesicle transport through interaction with t-SNAREs 1B homolog OS=Mus musculus GN=Vti1b PE=2 SV=1;>	3	1	1	1	1	0	0	1	0	0	1	0	0	11	11	11	20.632	182	182;232;232	4				2											2.9573e-17	By MS/MS	By matching	By matching	NaN	NaN	NaN	0
F7B4F0;Q3U4H6;F6UV46	F7B4F0;Q3U4H6;F6UV46	1;1;1	1;1;1	1;1;1	Hexosaminidase D	Hexdc	>tr|F7B4F0|F7B4F0_MOUSE Hexosaminidase D (Fragment) OS=Mus musculus GN=Hexdc PE=4 SV=1;>sp|Q3U4H6|HEXDC_MOUSE Hexosaminidase D OS=Mus musculus GN=Hexdc PE=1 SV=1;>tr|F6UV46|F6UV46_MOUSE Hexosaminidase D (Fragment) OS=Mus musculus GN=Hexdc PE=4 SV=1	3	1	1	1	1	0	0	1	0	0	1	0	0	6.8	6.8	6.8	38.725	351	351;486;556	4				1											0.0039044	By MS/MS	By matching	By matching	NaN	NaN	NaN	0
F6VG18;F6VTH5;Q9JHQ5	F6VG18;F6VTH5;Q9JHQ5	1;1;1	1;1;1	1;1;1	Leucine zipper transcription factor-like protein 1	Lztfl1	>tr|F6VG18|F6VG18_MOUSE Leucine zipper transcription factor-like protein 1 (Fragment) OS=Mus musculus GN=Lztfl1 PE=4 SV=1;>tr|F6VTH5|F6VTH5_MOUSE Leucine zipper transcription factor-like protein 1 (Fragment) OS=Mus musculus GN=Lztfl1 PE=4 SV=1;>sp|Q9JHQ5|L	3	1	1	1	1	1	1	1	1	1	1	1	1	6.9	6.9	6.9	24.913	218	218;235;299	5				1	1	1									1.017e-54	By MS/MS	By MS/MS	By MS/MS	NaN	NaN	NaN	0
F6VJC5;Q80ZX0	F6VJC5;Q80ZX0	1;1	1;1	1;1		Sec24b	>tr|F6VJC5|F6VJC5_MOUSE Protein Sec24b (Fragment) OS=Mus musculus GN=Sec24b PE=2 SV=1;>tr|Q80ZX0|Q80ZX0_MOUSE Protein Sec24b OS=Mus musculus GN=Sec24b PE=2 SV=1	2	1	1	1	0	1	0	0	1	0	0	1	0	2	2	2	83.044	765	765;1251	7							1								0.0033129	By matching	By MS/MS	By matching	NaN	NaN	NaN	0
P68254;F6YY69;F6VW30	P68254;F6YY69;F6VW30	9;9;9	6;6;6	6;6;6	14-3-3 protein theta	Ywhaq	>sp|P68254|1433T_MOUSE 14-3-3 protein theta OS=Mus musculus GN=Ywhaq PE=1 SV=1;>tr|F6YY69|F6YY69_MOUSE 14-3-3 protein theta (Fragment) OS=Mus musculus GN=Ywhaq PE=4 SV=1;>tr|F6VW30|F6VW30_MOUSE 14-3-3 protein theta (Fragment) OS=Mus musculus GN=Ywhaq PE=2	3	9	6	6	4	8	8	2	5	5	2	5	5	44.9	33.9	33.9	27.778	245	245;285;303	6.05				1	2	13	5								0	By MS/MS	By MS/MS	By MS/MS	0.81743	1.0903	20.06	10
F6VYQ6;Q8K366;P56960	F6VYQ6;Q8K366;P56960	2;2;2	2;2;2	2;2;2	Exosome component 10	Exosc10	>tr|F6VYQ6|F6VYQ6_MOUSE Exosome component 10 OS=Mus musculus GN=Exosc10 PE=2 SV=1;>tr|Q8K366|Q8K366_MOUSE Exosc10 protein OS=Mus musculus GN=Exosc10 PE=2 SV=1;>sp|P56960|EXOSX_MOUSE Exosome component 10 OS=Mus musculus GN=Exosc10 PE=1 SV=2	3	2	2	2	1	0	1	1	0	1	1	0	1	5.2	5.2	5.2	71.037	618	618;862;887	5				1		1									0.00018967	By MS/MS	By matching	By MS/MS	NaN	NaN	NaN	1
F6W2Q5;Q5JC28;P42567;H3BK65;H3BJB8	F6W2Q5;Q5JC28;P42567;H3BK65	4;4;4;4;1	4;4;4;4;1	4;4;4;4;1	Epidermal growth factor receptor substrate 15	Eps15	>tr|F6W2Q5|F6W2Q5_MOUSE Epidermal growth factor receptor substrate 15 OS=Mus musculus GN=Eps15 PE=2 SV=1;>tr|Q5JC28|Q5JC28_MOUSE Epidermal growth factor receptor pathway substrate 15 isoform B OS=Mus musculus GN=Eps15 PE=2 SV=1;>sp|P42567|EPS15_MOUSE Epide	5	4	4	4	2	1	2	2	1	2	2	1	2	8.6	8.6	8.6	83.593	764	764;793;897;933;103	4.2	1			1	2	1									8.592e-84	By MS/MS	By MS/MS	By MS/MS	1.0574	1.2368	27.341	2
Q8VDQ9;F6WIU1	Q8VDQ9;F6WIU1	1;1	1;1	1;1	Protein KRI1 homolog	Kri1	>sp|Q8VDQ9|KRI1_MOUSE Protein KRI1 homolog OS=Mus musculus GN=Kri1 PE=1 SV=2;>tr|F6WIU1|F6WIU1_MOUSE Protein KRI1 homolog OS=Mus musculus GN=Kri1 PE=4 SV=1	2	1	1	1	1	0	1	1	0	1	1	0	1	1.8	1.8	1.8	82.601	710	710;711	4.5				1	1										5.4253e-12	By MS/MS	By matching	By MS/MS	NaN	NaN	NaN	0
Q8K4I3;F6WMJ3;A2AFJ8;Q9ES28	Q8K4I3;F6WMJ3	4;4;1;1	4;4;1;1	2;2;0;0	Rho guanine nucleotide exchange factor 6	Arhgef6	>sp|Q8K4I3|ARHG6_MOUSE Rho guanine nucleotide exchange factor 6 OS=Mus musculus GN=Arhgef6 PE=1 SV=1;>tr|F6WMJ3|F6WMJ3_MOUSE Rho guanine nucleotide exchange factor 6 OS=Mus musculus GN=Arhgef6 PE=2 SV=1	4	4	4	2	3	0	3	3	0	3	2	0	1	9.1	9.1	6.5	87.051	771	771;795;483;862	6.17				1	1	1	2	1							2.0248e-62	By MS/MS	By matching	By MS/MS	0.74908	0.76592	23.459	3
F6WST0;F6WYR6;Q52KE7	F6WST0;F6WYR6;Q52KE7	1;1;1	1;1;1	1;1;1	Cyclin-L1	Ccnl1	>tr|F6WST0|F6WST0_MOUSE Cyclin-L1 (Fragment) OS=Mus musculus GN=Ccnl1 PE=2 SV=1;>tr|F6WYR6|F6WYR6_MOUSE Cyclin-L1 OS=Mus musculus GN=Ccnl1 PE=3 SV=1;>sp|Q52KE7|CCNL1_MOUSE Cyclin-L1 OS=Mus musculus GN=Ccnl1 PE=1 SV=1	3	1	1	1	1	0	0	1	0	0	1	0	0	13.7	13.7	13.7	16.165	146	146;178;532	4				1											4.241e-12	By MS/MS	By matching	By matching	NaN	NaN	NaN	0
F6WYN6;Q5F2C5;Q91WC3;Q5ICG5;Q8R1X1	F6WYN6;Q5F2C5;Q91WC3;Q5ICG5;Q8R1X1	1;1;1;1;1	1;1;1;1;1	1;1;1;1;1	Long-chain-fatty-acid--CoA ligase 6	Acsl6	>tr|F6WYN6|F6WYN6_MOUSE Long-chain-fatty-acid--CoA ligase 6 (Fragment) OS=Mus musculus GN=Acsl6 PE=4 SV=1;>tr|Q5F2C5|Q5F2C5_MOUSE Long-chain-fatty-acid--CoA ligase 6 OS=Mus musculus GN=Acsl6 PE=2 SV=1;>sp|Q91WC3|ACSL6_MOUSE Long-chain-fatty-acid--CoA ligas	5	1	1	1	1	0	0	1	0	0	1	0	0	10.3	10.3	10.3	14.144	126	126;622;697;697;722	9									1						0.021524	By MS/MS	By matching	By matching	NaN	NaN	NaN	1
P70704;F6WYQ5;Q8BR88	P70704;F6WYQ5;Q8BR88	2;2;2	2;2;2	1;1;1	Probable phospholipid-transporting ATPase IA	Atp8a1	>sp|P70704|AT8A1_MOUSE Probable phospholipid-transporting ATPase IA OS=Mus musculus GN=Atp8a1 PE=1 SV=1;>tr|F6WYQ5|F6WYQ5_MOUSE Probable phospholipid-transporting ATPase IA (Fragment) OS=Mus musculus GN=Atp8a1 PE=4 SV=1;>tr|Q8BR88|Q8BR88_MOUSE Probable pho	3	2	2	1	1	0	0	1	0	0	1	0	0	1.6	1.6	0.9	129.77	1149	1149;1163;1164	6						1									0.0081755	By MS/MS	By matching	By matching	NaN	NaN	NaN	1
F6XC25;Q8BRN9	F6XC25;Q8BRN9	3;3	3;3	3;3	Coiled-coil and C2 domain-containing protein 1B	Cc2d1b	>tr|F6XC25|F6XC25_MOUSE Coiled-coil and C2 domain-containing protein 1B (Fragment) OS=Mus musculus GN=Cc2d1b PE=4 SV=1;>sp|Q8BRN9|C2D1B_MOUSE Coiled-coil and C2 domain-containing protein 1B OS=Mus musculus GN=Cc2d1b PE=1 SV=1	2	3	3	3	2	1	0	2	1	0	2	1	0	6.6	6.6	6.6	84.902	770	770;848	5.33				2				1							4.4416e-10	By MS/MS	By MS/MS	By matching	NaN	NaN	NaN	0
F6XQD0	F6XQD0	2	1	1		Ampd3	>tr|F6XQD0|F6XQD0_MOUSE AMP deaminase 3 (Fragment) OS=Mus musculus GN=Ampd3 PE=2 SV=2	1	2	1	1	0	0	2	0	0	1	0	0	1	22.8	7.6	7.6	16.099	145	145	4				1											3.5279e-119	By matching	By matching	By MS/MS	NaN	NaN	NaN	0
P61961;F6XUP5;H7BWZ1;D3YW97	P61961;F6XUP5;H7BWZ1;D3YW97	2;2;1;1	2;2;1;1	2;2;1;1	Ubiquitin-fold modifier 1	Ufm1	>sp|P61961|UFM1_MOUSE Ubiquitin-fold modifier 1 OS=Mus musculus GN=Ufm1 PE=1 SV=1;>tr|F6XUP5|F6XUP5_MOUSE Ubiquitin-fold modifier 1 (Fragment) OS=Mus musculus GN=Ufm1 PE=4 SV=1;>tr|H7BWZ1|H7BWZ1_MOUSE Ubiquitin-fold modifier 1 OS=Mus musculus GN=Ufm1 PE=2	4	2	2	2	1	1	2	1	1	2	1	1	2	50.6	50.6	50.6	9.1175	85	85;91;57;82	5.25				1	1	2									5.0349e-16	By MS/MS	By MS/MS	By MS/MS	0.76938	1.0459	8.7849	4
F6YC07;Q921T2;E9PWW2;D3YZP0;D3YZJ9;J3QQ40	F6YC07;Q921T2;E9PWW2	3;3;2;1;1;1	3;3;2;1;1;1	3;3;2;1;1;1	Torsin-1A-interacting protein 1	Tor1aip1	>tr|F6YC07|F6YC07_MOUSE Torsin-1A-interacting protein 1 (Fragment) OS=Mus musculus GN=Tor1aip1 PE=4 SV=1;>sp|Q921T2|TOIP1_MOUSE Torsin-1A-interacting protein 1 OS=Mus musculus GN=Tor1aip1 PE=1 SV=3;>tr|E9PWW2|E9PWW2_MOUSE Torsin-1A-interacting protein 1 OS	6	3	3	3	3	3	3	3	3	3	3	3	3	8.7	8.7	8.7	52.739	469	469;595;391;176;190;291	8.5								7	4	1					6.8753e-19	By MS/MS	By MS/MS	By MS/MS	0.7638	0.98969	5.4134	3
P62270;F6YVP7;G3UZW2;F5H8M6	P62270;F6YVP7;G3UZW2;F5H8M6	9;9;8;7	9;9;8;7	9;9;8;7	40S ribosomal protein S18	Rps18;Gm10260;Rps18-ps3	>sp|P62270|RS18_MOUSE 40S ribosomal protein S18 OS=Mus musculus GN=Rps18 PE=1 SV=3;>tr|F6YVP7|F6YVP7_MOUSE Uncharacterized protein OS=Mus musculus GN=Gm10260 PE=3 SV=2;>tr|G3UZW2|G3UZW2_MOUSE 40S ribosomal protein S18 OS=Mus musculus GN=Rps18 PE=2 SV=1;>tr	4	9	9	9	5	8	7	5	8	7	5	8	7	42.8	42.8	42.8	17.718	152	152;152;107;143	6.75			1	1	2	10	10	4	3	1					0	By MS/MS	By MS/MS	By MS/MS	0.59068	0.91677	15.141	15
F6ZFP8;Q9JLI6;M0QWF1;D3Z3I6;F7BB44;F7D651;D3Z7G6	F6ZFP8;Q9JLI6;M0QWF1;D3Z3I6;F7BB44;F7D651;D3Z7G6	2;2;1;1;1;1;1	2;2;1;1;1;1;1	2;2;1;1;1;1;1	Selenocysteine lyase	Scly	>tr|F6ZFP8|F6ZFP8_MOUSE Selenocysteine lyase (Fragment) OS=Mus musculus GN=Scly PE=2 SV=1;>sp|Q9JLI6|SCLY_MOUSE Selenocysteine lyase OS=Mus musculus GN=Scly PE=1 SV=1;>tr|M0QWF1|M0QWF1_MOUSE Selenocysteine lyase OS=Mus musculus GN=Scly PE=4 SV=1;>tr|D3Z3I6	7	2	2	2	0	1	2	0	1	2	0	1	2	10.8	10.8	10.8	27.247	249	249;432;61;68;217;218;245	7.33						1	1		1						1.7795e-07	By matching	By MS/MS	By MS/MS	NaN	NaN	NaN	1
F6ZFT1;F8WJ64;Q9CR21	F6ZFT1;F8WJ64;Q9CR21	1;1;1	1;1;1	1;1;1	Acyl carrier protein;Acyl carrier protein, mitochondrial	Ndufab1	>tr|F6ZFT1|F6ZFT1_MOUSE Acyl carrier protein (Fragment) OS=Mus musculus GN=Ndufab1 PE=2 SV=1;>tr|F8WJ64|F8WJ64_MOUSE Acyl carrier protein (Fragment) OS=Mus musculus GN=Ndufab1 PE=2 SV=1;>sp|Q9CR21|ACPM_MOUSE Acyl carrier protein, mitochondrial OS=Mus muscu	3	1	1	1	0	0	1	0	0	1	0	0	1	11	11	11	14.309	127	127;128;156	6						2									5.2646e-07	By matching	By matching	By MS/MS	0.36305	0.47631	85.345	2
F6ZFU0	F6ZFU0	8	1	0		Eef1d	>tr|F6ZFU0|F6ZFU0_MOUSE Elongation factor 1-delta (Fragment) OS=Mus musculus GN=Eef1d PE=2 SV=1	1	8	1	0	6	6	7	1	1	1	0	0	0	17.4	3.8	0	61.391	552	552	8								7							1.1004e-282	By MS/MS	By MS/MS	By MS/MS	NaN	NaN	NaN	0
G3UW30;Q9D6Y9;F6ZHD8	G3UW30;Q9D6Y9;F6ZHD8	1;1;1	1;1;1	1;1;1	1,4-alpha-glucan-branching enzyme	Gbe1	>tr|G3UW30|G3UW30_MOUSE 1,4-alpha-glucan-branching enzyme OS=Mus musculus GN=Gbe1 PE=4 SV=1;>sp|Q9D6Y9|GLGB_MOUSE 1,4-alpha-glucan-branching enzyme OS=Mus musculus GN=Gbe1 PE=2 SV=1;>tr|F6ZHD8|F6ZHD8_MOUSE 1,4-alpha-glucan-branching enzyme OS=Mus musculus	3	1	1	1	0	1	1	0	1	1	0	1	1	2.4	2.4	2.4	75.649	660	660;702;702	3.2		1	2	2											6.2963e-07	By matching	By MS/MS	By MS/MS	NaN	NaN	NaN	0
F7AI87	F7AI87	2	1	1		Psmd4	>tr|F7AI87|F7AI87_MOUSE 26S proteasome non-ATPase regulatory subunit 4 (Fragment) OS=Mus musculus GN=Psmd4 PE=2 SV=1	1	2	1	1	2	1	1	1	0	0	1	0	0	10.3	4.1	4.1	21.316	194	194	4				1											7.0294e-07	By MS/MS	By matching	By matching	NaN	NaN	NaN	1
J3QM71;F7AMS7;Q9JM52;Q5SXG1;Q5SXG3;G3X9G2	J3QM71;F7AMS7;Q9JM52;Q5SXG1;Q5SXG3;G3X9G2	1;1;1;1;1;1	1;1;1;1;1;1	1;1;1;1;1;1	Misshapen-like kinase 1	Mink1	>tr|J3QM71|J3QM71_MOUSE Misshapen-like kinase 1 (Fragment) OS=Mus musculus GN=Mink1 PE=4 SV=1;>tr|F7AMS7|F7AMS7_MOUSE Misshapen-like kinase 1 (Fragment) OS=Mus musculus GN=Mink1 PE=4 SV=1;>sp|Q9JM52|MINK1_MOUSE Misshapen-like kinase 1 OS=Mus musculus GN=Mi	6	1	1	1	1	0	0	1	0	0	1	0	0	5	5	5	31.529	260	260;1198;1308;1334;1337;1344	7							1								8.3043e-05	By MS/MS	By matching	By matching	NaN	NaN	NaN	1
F7BJB9	F7BJB9	3	3	3		Morc3	>tr|F7BJB9|F7BJB9_MOUSE Protein Morc3 OS=Mus musculus GN=Morc3 PE=4 SV=1	1	3	3	3	1	3	0	1	3	0	1	3	0	3.6	3.6	3.6	106.52	942	942	6.2					1	2	2								9.8311e-08	By MS/MS	By MS/MS	By matching	NaN	NaN	NaN	0
F7BX26;Q60676;G5E819	F7BX26;Q60676;G5E819	3;3;3	3;3;3	3;3;3	Serine/threonine-protein phosphatase;Serine/threonine-protein phosphatase 5	Ppp5c	>tr|F7BX26|F7BX26_MOUSE Serine/threonine-protein phosphatase (Fragment) OS=Mus musculus GN=Ppp5c PE=3 SV=1;>sp|Q60676|PPP5_MOUSE Serine/threonine-protein phosphatase 5 OS=Mus musculus GN=Ppp5c PE=2 SV=2;>tr|G5E819|G5E819_MOUSE Serine/threonine-protein phos	3	3	3	3	1	3	1	1	3	1	1	3	1	6.7	6.7	6.7	54.205	476	476;499;499	6.2						4	1								5.4896e-16	By MS/MS	By MS/MS	By MS/MS	0.32869	0.68656	11.191	2
F7CW61;H3BKK1;H3BJ51;Q64FW2	F7CW61;H3BKK1;H3BJ51;Q64FW2	1;1;1;1	1;1;1;1	1;1;1;1	All-trans-retinol 13,14-reductase	Retsat	>tr|F7CW61|F7CW61_MOUSE All-trans-retinol 13,14-reductase (Fragment) OS=Mus musculus GN=Retsat PE=4 SV=1;>tr|H3BKK1|H3BKK1_MOUSE All-trans-retinol 13,14-reductase OS=Mus musculus GN=Retsat PE=2 SV=1;>tr|H3BJ51|H3BJ51_MOUSE All-trans-retinol 13,14-reductase	4	1	1	1	0	0	1	0	0	1	0	0	1	20.2	20.2	20.2	10.742	99	99;400;548;609	6						1									4.3519e-44	By matching	By matching	By MS/MS	NaN	NaN	NaN	0
F7CWA0;Q9D3W4	F7CWA0;Q9D3W4	1;1	1;1	1;1	GPN-loop GTPase 3	Gpn3	>tr|F7CWA0|F7CWA0_MOUSE GPN-loop GTPase 3 (Fragment) OS=Mus musculus GN=Gpn3 PE=4 SV=1;>sp|Q9D3W4|GPN3_MOUSE GPN-loop GTPase 3 OS=Mus musculus GN=Gpn3 PE=2 SV=1	2	1	1	1	0	0	1	0	0	1	0	0	1	17	17	17	12.142	106	106;284	5					1										0.00012838	By matching	By matching	By MS/MS	NaN	NaN	NaN	0
F7D9F7	F7D9F7	1	1	1		Srgap1	>tr|F7D9F7|F7D9F7_MOUSE SLIT-ROBO Rho GTPase-activating protein 1 (Fragment) OS=Mus musculus GN=Srgap1 PE=2 SV=1	1	1	1	1	1	1	1	1	1	1	1	1	1	13.2	13.2	13.2	8.0456	68	68	7.25							3	1							0.0001469	By MS/MS	By MS/MS	By MS/MS	0.72834	0.98603	1.5062	3
F8VPK0	F8VPK0	1	1	1		Ttc37	>tr|F8VPK0|F8VPK0_MOUSE Protein Ttc37 OS=Mus musculus GN=Ttc37 PE=2 SV=1	1	1	1	1	0	0	1	0	0	1	0	0	1	1	1	1	173.94	1563	1563	6						1									0.0011765	By matching	By matching	By MS/MS	NaN	NaN	NaN	0
Q61194;F8VPL2	Q61194;F8VPL2	1;1	1;1	1;1	Phosphatidylinositol 4-phosphate 3-kinase C2 domain-containing subunit alpha	Pik3c2a	>sp|Q61194|P3C2A_MOUSE Phosphatidylinositol 4-phosphate 3-kinase C2 domain-containing subunit alpha OS=Mus musculus GN=Pik3c2a PE=1 SV=2;>tr|F8VPL2|F8VPL2_MOUSE Phosphatidylinositol 4-phosphate 3-kinase C2 domain-containing subunit alpha OS=Mus musculus GN	2	1	1	1	1	0	0	1	0	0	1	0	0	0.8	0.8	0.8	190.76	1686	1686;1686	4				1											1.161e-37	By MS/MS	By matching	By matching	NaN	NaN	NaN	1
P45481;F8VPR5	P45481;F8VPR5	1;1	1;1	1;1	CREB-binding protein	Crebbp	>sp|P45481|CBP_MOUSE CREB-binding protein OS=Mus musculus GN=Crebbp PE=1 SV=3;>tr|F8VPR5|F8VPR5_MOUSE CREB-binding protein OS=Mus musculus GN=Crebbp PE=2 SV=1	2	1	1	1	1	0	0	1	0	0	1	0	0	0.7	0.7	0.7	265.49	2441	2441;2441	6						1									0.00087939	By MS/MS	By matching	By matching	NaN	NaN	NaN	1
Q8VI36;F8VQ28	Q8VI36;F8VQ28	1;1	1;1	1;1	Paxillin	Pxn	>sp|Q8VI36|PAXI_MOUSE Paxillin OS=Mus musculus GN=Pxn PE=1 SV=1;>tr|F8VQ28|F8VQ28_MOUSE Paxillin OS=Mus musculus GN=Pxn PE=2 SV=1	2	1	1	1	1	0	0	1	0	0	1	0	0	3.4	3.4	3.4	64.476	591	591;591	4				1											0.0077961	By MS/MS	By matching	By matching	NaN	NaN	NaN	0
F8VQC1;E9Q740	F8VQC1;E9Q740	3;2	3;2	3;2	Signal recognition particle subunit SRP72	Srp72	>tr|F8VQC1|F8VQC1_MOUSE Signal recognition particle subunit SRP72 OS=Mus musculus GN=Srp72 PE=2 SV=1;>tr|E9Q740|E9Q740_MOUSE Signal recognition particle subunit SRP72 OS=Mus musculus GN=Srp72 PE=2 SV=1	2	3	3	3	1	1	2	1	1	2	1	1	2	7.2	7.2	7.2	74.656	671	671;610	4.75	1					3									6.4214e-10	By MS/MS	By MS/MS	By MS/MS	0.5785	0.90851	2.9876	2
Q61595;F8VQC7;A2ANB6;Q6ZQ12	Q61595;F8VQC7	5;5;1;1	5;5;1;1	5;5;1;1	Kinectin	Ktn1	>sp|Q61595|KTN1_MOUSE Kinectin OS=Mus musculus GN=Ktn1 PE=1 SV=1;>tr|F8VQC7|F8VQC7_MOUSE Kinectin OS=Mus musculus GN=Ktn1 PE=2 SV=1	4	5	5	5	4	4	3	4	4	3	4	4	3	5.6	5.6	5.6	152.59	1327	1327;1327;308;1394	6.55				2	2	1	1	4	1						2.6046e-180	By MS/MS	By MS/MS	By MS/MS	1.2367	1.3503	18.414	8
Q8BTY2;F8VQC9	Q8BTY2;F8VQC9	2;2	2;2	2;2	Sodium bicarbonate cotransporter 3	Slc4a7	>sp|Q8BTY2|S4A7_MOUSE Sodium bicarbonate cotransporter 3 OS=Mus musculus GN=Slc4a7 PE=1 SV=2;>tr|F8VQC9|F8VQC9_MOUSE NBCn1-G OS=Mus musculus GN=Slc4a7 PE=2 SV=1	2	2	2	2	1	0	1	1	0	1	1	0	1	2.1	2.1	2.1	116.51	1034	1034;1131	4				2											0.00022397	By MS/MS	By matching	By MS/MS	NaN	NaN	NaN	0
P59808;F8VQK5	P59808;F8VQK5	3;3	2;2	2;2	SAM and SH3 domain-containing protein 1	Sash1	>sp|P59808|SASH1_MOUSE SAM and SH3 domain-containing protein 1 OS=Mus musculus GN=Sash1 PE=1 SV=1;>tr|F8VQK5|F8VQK5_MOUSE SAM and SH3 domain-containing protein 1 OS=Mus musculus GN=Sash1 PE=2 SV=1	2	3	2	2	1	1	1	0	1	1	0	1	1	3.5	2.2	2.2	135.59	1230	1230;1230	8						1				1					4.7894e-09	By matching	By MS/MS	By MS/MS	NaN	NaN	NaN	1
F8WGG5;P53810;J3QQ30;J3QPW1	F8WGG5;P53810;J3QQ30;J3QPW1	1;1;1;1	1;1;1;1	1;1;1;1	Phosphatidylinositol transfer protein alpha isoform	Pitpna	>tr|F8WGG5|F8WGG5_MOUSE Phosphatidylinositol transfer protein alpha isoform OS=Mus musculus GN=Pitpna PE=2 SV=1;>sp|P53810|PIPNA_MOUSE Phosphatidylinositol transfer protein alpha isoform OS=Mus musculus GN=Pitpna PE=1 SV=2;>tr|J3QQ30|J3QQ30_MOUSE Phosphati	4	1	1	1	1	0	0	1	0	0	1	0	0	13.1	13.1	13.1	11.118	99	99;271;271;272	10										1					0.022727	By MS/MS	By matching	By matching	NaN	NaN	NaN	1
P18760;F8WGL3	P18760;F8WGL3	7;7	7;7	6;6	Cofilin-1	Cfl1	>sp|P18760|COF1_MOUSE Cofilin-1 OS=Mus musculus GN=Cfl1 PE=1 SV=3;>tr|F8WGL3|F8WGL3_MOUSE Cofilin-1 OS=Mus musculus GN=Cfl1 PE=2 SV=1	2	7	7	6	5	7	6	5	7	6	5	6	5	48.2	48.2	41.6	18.559	166	166;227	6.8	4	2	9	9	9	6	2		9	19	4	3			0	By MS/MS	By MS/MS	By MS/MS	0.73268	0.99585	12.517	51
Q61168;F8WH95;F6WX18	Q61168;F8WH95	3;3;1	3;3;1	3;3;1	Lysosomal-associated transmembrane protein 5	Laptm5	>sp|Q61168|LAPM5_MOUSE Lysosomal-associated transmembrane protein 5 OS=Mus musculus GN=Laptm5 PE=1 SV=1;>tr|F8WH95|F8WH95_MOUSE Lysosomal-associated transmembrane protein 5 (Fragment) OS=Mus musculus GN=Laptm5 PE=4 SV=1	3	3	3	3	0	2	3	0	2	3	0	2	3	15.7	15.7	15.7	29.601	261	261;264;241	7.14				2		2				3					3.7137e-15	By matching	By MS/MS	By MS/MS	0.29436	0.43362	26.931	4
Q8CIE6;F8WHL2;F6XJN3	Q8CIE6;F8WHL2	13;13;1	13;13;1	13;13;1	Coatomer subunit alpha;Xenin;Proxenin	Copa	>sp|Q8CIE6|COPA_MOUSE Coatomer subunit alpha OS=Mus musculus GN=Copa PE=1 SV=2;>tr|F8WHL2|F8WHL2_MOUSE Coatomer subunit alpha OS=Mus musculus GN=Copa PE=2 SV=1	3	13	13	13	0	9	9	0	9	9	0	9	9	14.5	14.5	14.5	138.43	1224	1224;1233;143	6.41					6	8	3	3	2						1.8394e-108	By matching	By MS/MS	By MS/MS	0.73472	0.96095	19.735	15
F8WHM5;Q61543;F6RSH1	F8WHM5;Q61543;F6RSH1	3;3;2	3;3;2	3;3;2	Golgi apparatus protein 1	Glg1	>tr|F8WHM5|F8WHM5_MOUSE Golgi apparatus protein 1 (Fragment) OS=Mus musculus GN=Glg1 PE=2 SV=1;>sp|Q61543|GSLG1_MOUSE Golgi apparatus protein 1 OS=Mus musculus GN=Glg1 PE=1 SV=1;>tr|F6RSH1|F6RSH1_MOUSE Golgi apparatus protein 1 (Fragment) OS=Mus musculus G	3	3	3	3	0	2	2	0	2	2	0	2	2	3.6	3.6	3.6	132.35	1163	1163;1175;591	5.75					1	3									4.3566e-13	By matching	By MS/MS	By MS/MS	NaN	NaN	NaN	1
F8WHR6;Q569Z5	F8WHR6;Q569Z5	3;3	3;3	3;3	Probable ATP-dependent RNA helicase DDX46	Ddx46	>tr|F8WHR6|F8WHR6_MOUSE Probable ATP-dependent RNA helicase DDX46 OS=Mus musculus GN=Ddx46 PE=2 SV=1;>sp|Q569Z5|DDX46_MOUSE Probable ATP-dependent RNA helicase DDX46 OS=Mus musculus GN=Ddx46 PE=1 SV=2	2	3	3	3	2	2	2	2	2	2	2	2	2	4.3	4.3	4.3	117	1028	1028;1032	5.14				2	2	3									2.4187e-182	By MS/MS	By MS/MS	By MS/MS	0.80797	0.85007	2.1285	5
Q4VA53;F8WHU5	Q4VA53;F8WHU5	2;2	2;2	2;2	Sister chromatid cohesion protein PDS5 homolog B	Pds5b	>sp|Q4VA53|PDS5B_MOUSE Sister chromatid cohesion protein PDS5 homolog B OS=Mus musculus GN=Pds5b PE=1 SV=1;>tr|F8WHU5|F8WHU5_MOUSE Sister chromatid cohesion protein PDS5 homolog B OS=Mus musculus GN=Pds5b PE=2 SV=1	2	2	2	2	1	2	1	1	2	1	1	2	1	2.4	2.4	2.4	164.42	1446	1446;1449	5				1	2	1									7.542e-14	By MS/MS	By MS/MS	By MS/MS	NaN	NaN	NaN	0
F8WHU8;Q9D8T7	F8WHU8;Q9D8T7	1;1	1;1	1;1	SRA stem-loop-interacting RNA-binding protein, mitochondrial	Slirp	>tr|F8WHU8|F8WHU8_MOUSE SRA stem-loop-interacting RNA-binding protein, mitochondrial (Fragment) OS=Mus musculus GN=Slirp PE=2 SV=1;>sp|Q9D8T7|SLIRP_MOUSE SRA stem-loop-interacting RNA-binding protein, mitochondrial OS=Mus musculus GN=Slirp PE=1 SV=2	2	1	1	1	1	1	1	1	1	1	1	1	1	11.8	11.8	11.8	11.444	102	102;112	9.8									2	2	1				1.7211e-11	By MS/MS	By MS/MS	By MS/MS	NaN	NaN	NaN	0
F8WHV1;Q9D187	F8WHV1;Q9D187	1;1	1;1	1;1	Mitotic spindle-associated MMXD complex subunit MIP18	Fam96b	>tr|F8WHV1|F8WHV1_MOUSE Mitotic spindle-associated MMXD complex subunit MIP18 OS=Mus musculus GN=Fam96b PE=2 SV=1;>sp|Q9D187|MIP18_MOUSE Mitotic spindle-associated MMXD complex subunit MIP18 OS=Mus musculus GN=Fam96b PE=2 SV=1	2	1	1	1	1	0	0	1	0	0	1	0	0	16.2	16.2	16.2	15.003	136	136;163	1	1														0.0001308	By MS/MS	By matching	By matching	NaN	NaN	NaN	0
F8WI22;Q8K019	F8WI22;Q8K019	4;4	4;4	4;4	Bcl-2-associated transcription factor 1	Bclaf1	>tr|F8WI22|F8WI22_MOUSE Bcl-2-associated transcription factor 1 OS=Mus musculus GN=Bclaf1 PE=2 SV=1;>sp|Q8K019|BCLF1_MOUSE Bcl-2-associated transcription factor 1 OS=Mus musculus GN=Bclaf1 PE=1 SV=2	2	4	4	4	1	3	1	1	3	1	1	3	1	5.5	5.5	5.5	100.28	870	870;919	7.4						1	1	3							2.0261e-15	By MS/MS	By MS/MS	By MS/MS	0.60199	0.90321	4.1148	2
F8WI95;Q9CQT1;F6YY88	F8WI95;Q9CQT1;F6YY88	2;2;1	2;2;1	2;2;1	Methylthioribose-1-phosphate isomerase	Mri1	>tr|F8WI95|F8WI95_MOUSE Methylthioribose-1-phosphate isomerase (Fragment) OS=Mus musculus GN=Mri1 PE=3 SV=1;>sp|Q9CQT1|MTNA_MOUSE Methylthioribose-1-phosphate isomerase OS=Mus musculus GN=Mri1 PE=2 SV=1;>tr|F6YY88|F6YY88_MOUSE Methylthioribose-1-phosphate	3	2	2	2	2	0	0	2	0	0	2	0	0	13.3	13.3	13.3	16.888	158	158;369;228	8.5				1									1		8.7641e-27	By MS/MS	By matching	By matching	NaN	NaN	NaN	0
F8WIA3;J3QMA2;J3QK34;P0C8B4	F8WIA3;J3QMA2;J3QK34;P0C8B4	1;1;1;1	1;1;1;1	1;1;1;1	Uncharacterized protein C14orf142 homolog	Moap1	>tr|F8WIA3|F8WIA3_MOUSE Modulator of apoptosis 1 OS=Mus musculus GN=Moap1 PE=2 SV=1;>tr|J3QMA2|J3QMA2_MOUSE Modulator of apoptosis 1 OS=Mus musculus GN=Moap1 PE=4 SV=1;>tr|J3QK34|J3QK34_MOUSE Modulator of apoptosis 1 OS=Mus musculus GN=Moap1 PE=4 SV=1;>sp|	4	1	1	1	1	1	0	1	1	0	1	1	0	28	28	28	7.8946	75	75;81;86;98	5				1		1									1.1047e-85	By MS/MS	By MS/MS	By matching	NaN	NaN	NaN	0
P10923;F8WIP8	P10923;F8WIP8	2;2	2;2	2;2	Osteopontin	Spp1	>sp|P10923|OSTP_MOUSE Osteopontin OS=Mus musculus GN=Spp1 PE=1 SV=1;>tr|F8WIP8|F8WIP8_MOUSE Sphingosine-1-phosphate phosphatase 1 OS=Mus musculus GN=Spp1 PE=2 SV=1	2	2	2	2	1	1	0	1	1	0	1	1	0	14.3	14.3	14.3	32.459	294	294;295	4.5				1	1										1.0862e-82	By MS/MS	By MS/MS	By matching	NaN	NaN	NaN	1
F8WIT2;P14824	F8WIT2;P14824	8;7	7;6	7;6	Annexin;Annexin A6	Anxa6	>tr|F8WIT2|F8WIT2_MOUSE Annexin OS=Mus musculus GN=Anxa6 PE=2 SV=1;>sp|P14824|ANXA6_MOUSE Annexin A6 OS=Mus musculus GN=Anxa6 PE=1 SV=3	2	8	7	7	6	4	4	5	3	4	5	3	4	15.9	14.8	14.8	75.288	667	667;673	5.62			1	2	5	2	1		2						8.1469e-301	By MS/MS	By MS/MS	By MS/MS	0.75874	0.96684	8.408	7
Q3T9X3;Q3TCR7;P39054;G3X9G4;F8WIV5;G3UZZ3;G3UY64;Q8BZ98;E9QLL2;P39053;D6RH60;G3UXX2	Q3T9X3;Q3TCR7;P39054;G3X9G4;F8WIV5;G3UZZ3	8;8;8;8;8;6;2;2;2;2;1;1	8;8;8;8;8;6;2;2;2;2;1;1	8;8;8;8;8;6;2;2;2;2;1;1	Dynamin-2	Dnm2	>tr|Q3T9X3|Q3T9X3_MOUSE Dynamin-2 OS=Mus musculus GN=Dnm2 PE=2 SV=1;>tr|Q3TCR7|Q3TCR7_MOUSE Dynamin-2 OS=Mus musculus GN=Dnm2 PE=2 SV=1;>sp|P39054|DYN2_MOUSE Dynamin-2 OS=Mus musculus GN=Dnm2 PE=1 SV=2;>tr|G3X9G4|G3X9G4_MOUSE Dynamin-2 OS=Mus musculus GN=D	12	8	8	8	2	5	5	2	5	5	2	5	5	10.9	10.9	10.9	97.194	860	860;869;870;870;870;807;69;863;863;867;59;248	6.33				1	1	6	3			1					3.9641e-63	By MS/MS	By MS/MS	By MS/MS	0.45534	0.98606	11.64	3
F8WIX8;Q8R1M2;Q64523;Q6GSS7;Q8CGP4;Q64522	F8WIX8;Q8R1M2;Q64523;Q6GSS7;Q8CGP4;Q64522	3;3;3;3;2;2	3;3;3;3;2;2	1;1;1;1;0;1	Histone H2A;Histone H2A.J;Histone H2A type 2-C;Histone H2A type 2-A;Histone H2A type 2-B	Hist1h2al;H2afj;Hist2h2ac;Hist2h2aa1;Hist1h2aa;Hist2h2ab	>tr|F8WIX8|F8WIX8_MOUSE Histone H2A OS=Mus musculus GN=Hist1h2al PE=2 SV=1;>sp|Q8R1M2|H2AJ_MOUSE Histone H2A.J OS=Mus musculus GN=H2afj PE=2 SV=1;>sp|Q64523|H2A2C_MOUSE Histone H2A type 2-C OS=Mus musculus GN=Hist2h2ac PE=1 SV=3;>sp|Q6GSS7|H2A2A_MOUSE Hist	6	3	3	1	2	2	3	2	2	3	0	0	1	28	28	5.6	13.607	125	125;129;129;130;129;130	6.65				1	2	9	5	2						1	3.1926e-24	By MS/MS	By MS/MS	By MS/MS	0.49449	0.64718	11.009	7
F8WJ41;P62245;D3Z712;D3YVB4	F8WJ41;P62245;D3Z712;D3YVB4	2;2;1;1	2;2;1;1	2;2;1;1	40S ribosomal protein S15a	Rps15a	>tr|F8WJ41|F8WJ41_MOUSE 40S ribosomal protein S15a (Fragment) OS=Mus musculus GN=Rps15a PE=2 SV=1;>sp|P62245|RS15A_MOUSE 40S ribosomal protein S15a OS=Mus musculus GN=Rps15a PE=2 SV=2;>tr|D3Z712|D3Z712_MOUSE 40S ribosomal protein S15a (Fragment) OS=Mus mus	4	2	2	2	1	2	2	1	2	2	1	2	2	16.7	16.7	16.7	12.31	108	108;130;69;71	7.14						1	4	2							1.2879e-07	By MS/MS	By MS/MS	By MS/MS	0.63749	0.8356	9.2777	3
Q3UMY5;F8WJ93	Q3UMY5;F8WJ93	2;2	2;2	2;2	Echinoderm microtubule-associated protein-like 4	Eml4	>sp|Q3UMY5|EMAL4_MOUSE Echinoderm microtubule-associated protein-like 4 OS=Mus musculus GN=Eml4 PE=1 SV=1;>tr|F8WJ93|F8WJ93_MOUSE Echinoderm microtubule-associated protein-like 4 OS=Mus musculus GN=Eml4 PE=2 SV=1	2	2	2	2	1	0	1	1	0	1	1	0	1	2.5	2.5	2.5	110.03	988	988;988	5.5					1	1									1.5927e-43	By MS/MS	By matching	By MS/MS	NaN	NaN	NaN	0
Q9ESV0;F8WJA0	Q9ESV0;F8WJA0	2;2	2;2	2;2	ATP-dependent RNA helicase DDX24	Ddx24	>sp|Q9ESV0|DDX24_MOUSE ATP-dependent RNA helicase DDX24 OS=Mus musculus GN=Ddx24 PE=1 SV=2;>tr|F8WJA0|F8WJA0_MOUSE ATP-dependent RNA helicase DDX24 OS=Mus musculus GN=Ddx24 PE=2 SV=1	2	2	2	2	0	1	2	0	1	2	0	1	2	2.7	2.7	2.7	96.428	857	857;903	5.67					2		1								8.4482e-09	By matching	By MS/MS	By MS/MS	0.41321	0.65469	18.93	2
F8WJC2;Q9CR26	F8WJC2;Q9CR26	1;1	1;1	1;1	Vacuolar protein sorting-associated protein VTA1 homolog	Vta1	>tr|F8WJC2|F8WJC2_MOUSE Vacuolar protein sorting-associated protein VTA1 homolog OS=Mus musculus GN=Vta1 PE=2 SV=1;>sp|Q9CR26|VTA1_MOUSE Vacuolar protein sorting-associated protein VTA1 homolog OS=Mus musculus GN=Vta1 PE=1 SV=1	2	1	1	1	1	0	0	1	0	0	1	0	0	36.8	36.8	36.8	4.2979	38	38;309	1	1														2.6009e-06	By MS/MS	By matching	By matching	NaN	NaN	NaN	1
F8WJI3;Q8R3Q6;E9Q4B5	F8WJI3;Q8R3Q6;E9Q4B5	2;2;1	2;2;1	2;2;1	Coiled-coil domain-containing protein 58	Ccdc58	>tr|F8WJI3|F8WJI3_MOUSE Coiled-coil domain-containing protein 58 OS=Mus musculus GN=Ccdc58 PE=2 SV=1;>sp|Q8R3Q6|CCD58_MOUSE Coiled-coil domain-containing protein 58 OS=Mus musculus GN=Ccdc58 PE=2 SV=1;>tr|E9Q4B5|E9Q4B5_MOUSE Coiled-coil domain-containing p	3	2	2	2	1	2	0	1	2	0	1	2	0	20.9	20.9	20.9	15.601	134	134;144;102	9.25								1	1	2					4.0581e-31	By MS/MS	By MS/MS	By matching	NaN	NaN	NaN	1
F8WJK8;Q99L47;E9Q1V0;E9Q1X9	F8WJK8;Q99L47	7;7;3;2	7;7;3;2	7;7;3;2	Hsc70-interacting protein	St13	>tr|F8WJK8|F8WJK8_MOUSE Hsc70-interacting protein OS=Mus musculus GN=St13 PE=2 SV=1;>sp|Q99L47|F10A1_MOUSE Hsc70-interacting protein OS=Mus musculus GN=St13 PE=2 SV=1	4	7	7	7	2	6	6	2	6	6	2	6	6	19.6	19.6	19.6	40.538	362	362;371;129;80	6.28				2	6	10	2	1	3	1					1.2868e-266	By MS/MS	By MS/MS	By MS/MS	0.91195	1.2122	11.592	14
G3UVU1;Q6PCN7;E9PVX5	G3UVU1;Q6PCN7;E9PVX5	2;2;1	2;2;1	2;2;1	Helicase-like transcription factor	Hltf	>tr|G3UVU1|G3UVU1_MOUSE Helicase-like transcription factor OS=Mus musculus GN=Hltf PE=4 SV=1;>sp|Q6PCN7|HLTF_MOUSE Helicase-like transcription factor OS=Mus musculus GN=Hltf PE=1 SV=1;>tr|E9PVX5|E9PVX5_MOUSE Helicase-like transcription factor OS=Mus muscul	3	2	2	2	0	0	2	0	0	2	0	0	2	3.7	3.7	3.7	71.056	628	628;1003;566	5.5					1	1									0.0019168	By matching	By matching	By MS/MS	NaN	NaN	NaN	0
G3UVV4;P17710;D3YYR4;D3Z365;Q91W97	G3UVV4;P17710	9;9;2;2;1	9;9;2;2;1	9;9;2;2;1	Hexokinase-1	Hk1	>tr|G3UVV4|G3UVV4_MOUSE Hexokinase 1, isoform CRA_f OS=Mus musculus GN=Hk1 PE=3 SV=1;>sp|P17710|HXK1_MOUSE Hexokinase-1 OS=Mus musculus GN=Hk1 PE=1 SV=3	5	9	9	9	4	3	7	4	3	7	4	3	7	11.8	11.8	11.8	101.87	917	917;974;184;223;915	6.88						8	4	2	2						3.2748e-32	By MS/MS	By MS/MS	By MS/MS	0.82227	1.082	19.517	5
P48024;G3UW42;D3YXK8	P48024;G3UW42;D3YXK8	4;4;3	4;4;3	1;1;1	Eukaryotic translation initiation factor 1	Eif1;Gm6900;Gm16378	>sp|P48024|EIF1_MOUSE Eukaryotic translation initiation factor 1 OS=Mus musculus GN=Eif1 PE=2 SV=2;>tr|G3UW42|G3UW42_MOUSE MCG49030 OS=Mus musculus GN=Gm6900 PE=4 SV=1;>tr|D3YXK8|D3YXK8_MOUSE MCG1035767 OS=Mus musculus GN=Gm16378 PE=4 SV=1	3	4	4	1	3	2	2	3	2	2	1	1	1	42.5	42.5	15	12.746	113	113;113;113	5.62				1	2	4	1								1.5201e-187	By MS/MS	By MS/MS	By MS/MS	0.76559	1.1514	9.187	7
G3UWE1;Q9CY27;Q52L67	G3UWE1;Q9CY27;Q52L67	2;2;2	2;2;2	2;2;2	Very-long-chain enoyl-CoA reductase	Tecr	>tr|G3UWE1|G3UWE1_MOUSE MCG11048, isoform CRA_c OS=Mus musculus GN=Tecr PE=4 SV=1;>sp|Q9CY27|TECR_MOUSE Very-long-chain enoyl-CoA reductase OS=Mus musculus GN=Tecr PE=1 SV=1;>tr|Q52L67|Q52L67_MOUSE Gpsn2 protein OS=Mus musculus GN=Tecr PE=2 SV=1	3	2	2	2	1	0	1	1	0	1	1	0	1	7.2	7.2	7.2	34.244	293	293;308;362	7						1		1							0.0001924	By MS/MS	By matching	By MS/MS	0.8183	0.94395	13.623	2
P62897;G3UWG1	P62897;G3UWG1	1;1	1;1	1;1	Cytochrome c, somatic	Cycs;Gm10108	>sp|P62897|CYC_MOUSE Cytochrome c, somatic OS=Mus musculus GN=Cycs PE=1 SV=2;>tr|G3UWG1|G3UWG1_MOUSE MCG115977 OS=Mus musculus GN=Gm10108 PE=3 SV=1	2	1	1	1	1	1	0	1	1	0	1	1	0	13.3	13.3	13.3	11.605	105	105;105	6.5						1	1								1.8697e-12	By MS/MS	By MS/MS	By matching	0.6573	0.96345	26.004	2
G3UWG7;Q9CR27	G3UWG7;Q9CR27	1;1	1;1	1;1	WASH complex subunit CCDC53	Ccdc53	>tr|G3UWG7|G3UWG7_MOUSE Coiled-coil domain containing 53, isoform CRA_c OS=Mus musculus GN=Ccdc53 PE=4 SV=1;>sp|Q9CR27|CCD53_MOUSE WASH complex subunit CCDC53 OS=Mus musculus GN=Ccdc53 PE=2 SV=1	2	1	1	1	0	0	1	0	0	1	0	0	1	9.5	9.5	9.5	19.779	179	179;194	2		1													0.017801	By matching	By matching	By MS/MS	NaN	NaN	NaN	0
G3UWL8;Q3TUH1;G5E881;D6RGT1	G3UWL8;Q3TUH1;G5E881;D6RGT1	2;2;2;1	2;2;2;1	2;2;2;1	Mitochondrial translocator assembly and maintenance protein 41 homolog	Tamm41	>tr|G3UWL8|G3UWL8_MOUSE Mitochondrial translocator assembly and maintenance protein 41 homolog (Fragment) OS=Mus musculus GN=Tamm41 PE=2 SV=1;>sp|Q3TUH1|TAM41_MOUSE Mitochondrial translocator assembly and maintenance protein 41 homolog OS=Mus musculus GN=T	4	2	2	2	1	1	2	1	1	2	1	1	2	12.2	12.2	12.2	24.805	222	222;337;337;149	6.5						2	2								7.1533e-14	By MS/MS	By MS/MS	By MS/MS	NaN	NaN	NaN	0
G3UZX7;G3UWR2;G3UYG6;Q6Y7W8;E9Q2M5;G3UYR9;G3UZW5	G3UZX7;G3UWR2;G3UYG6;Q6Y7W8;E9Q2M5;G3UYR9	3;3;3;3;2;2;1	3;3;3;3;2;2;1	3;3;3;3;2;2;1	PERQ amino acid-rich with GYF domain-containing protein 2	Gigyf2	>tr|G3UZX7|G3UZX7_MOUSE PERQ amino acid-rich with GYF domain-containing protein 2 (Fragment) OS=Mus musculus GN=Gigyf2 PE=4 SV=1;>tr|G3UWR2|G3UWR2_MOUSE PERQ amino acid-rich with GYF domain-containing protein 2 OS=Mus musculus GN=Gigyf2 PE=2 SV=1;>tr|G3UYG	7	3	3	3	0	1	2	0	1	2	0	1	2	5.3	5.3	5.3	91.946	787	787;1122;1285;1291;721;877;258	8							3				1				4.8316e-18	By matching	By MS/MS	By MS/MS	0.3322	0.52981	47.033	2
H3BLQ0;Q7TNP2;H3BLE7;Q3TTF6;H3BKU1;G3UWS4;H3BIV7	H3BLQ0;Q7TNP2;H3BLE7;Q3TTF6;H3BKU1;G3UWS4;H3BIV7	2;2;2;2;2;2;1	2;2;2;2;2;2;1	2;2;2;2;2;2;1	Serine/threonine-protein phosphatase 2A 65 kDa regulatory subunit A beta isoform	Ppp2r1b	>tr|H3BLQ0|H3BLQ0_MOUSE Serine/threonine-protein phosphatase 2A 65 kDa regulatory subunit A beta isoform OS=Mus musculus GN=Ppp2r1b PE=2 SV=1;>sp|Q7TNP2|2AAB_MOUSE Serine/threonine-protein phosphatase 2A 65 kDa regulatory subunit A beta isoform OS=Mus musc	7	2	2	2	1	1	2	1	1	2	1	1	2	7	7	7	61.048	556	556;601;603;658;667;694;474	5.5				1	1	1	1								2.4403e-19	By MS/MS	By MS/MS	By MS/MS	NaN	NaN	NaN	1
G3UWV3;Q6XLQ8;O35887;G3UY49;G3UWR0;G3UXA3;G3V004;G3UXA8	G3UWV3;Q6XLQ8;O35887;G3UY49;G3UWR0	3;3;3;2;2;1;1;1	3;3;3;2;2;1;1;1	3;3;3;2;2;1;1;1	Calumenin	Calu	>tr|G3UWV3|G3UWV3_MOUSE Calumenin OS=Mus musculus GN=Calu PE=2 SV=1;>tr|Q6XLQ8|Q6XLQ8_MOUSE Calumenin OS=Mus musculus GN=Calu PE=2 SV=1;>sp|O35887|CALU_MOUSE Calumenin OS=Mus musculus GN=Calu PE=1 SV=1;>tr|G3UY49|G3UY49_MOUSE Calumenin OS=Mus musculus GN=C	8	3	3	3	2	0	1	2	0	1	2	0	1	27.9	27.9	27.9	17.71	154	154;315;315;139;227;74;163;168	7.33					1	1					1				7.1886e-08	By MS/MS	By matching	By MS/MS	1.0352	1.1094	34.508	3
G3UWX1;P35601;G3X8Z6;Q5U4B1;G3UXL4	G3UWX1;P35601;G3X8Z6;Q5U4B1;G3UXL4	1;1;1;1;1	1;1;1;1;1	1;1;1;1;1	Replication factor C subunit 1	Rfc1	>tr|G3UWX1|G3UWX1_MOUSE Replication factor C subunit 1 OS=Mus musculus GN=Rfc1 PE=2 SV=1;>sp|P35601|RFC1_MOUSE Replication factor C subunit 1 OS=Mus musculus GN=Rfc1 PE=1 SV=2;>tr|G3X8Z6|G3X8Z6_MOUSE Replication factor C 1, isoform CRA_c OS=Mus musculus GN	5	1	1	1	1	1	0	1	1	0	1	1	0	1.4	1.4	1.4	125.86	1130	1130;1131;1131;1132;1145	5				1		1									1.9423e-31	By MS/MS	By MS/MS	By matching	NaN	NaN	NaN	0
G3UX05;Q99L20;G3UYJ7	G3UX05;Q99L20;G3UYJ7	1;1;1	1;1;1	1;1;1		Gstt3;Gm20441	>tr|G3UX05|G3UX05_MOUSE Protein Gstt3 OS=Mus musculus GN=Gstt3 PE=2 SV=1;>tr|Q99L20|Q99L20_MOUSE Glutathione S-transferase theta 3 OS=Mus musculus GN=Gstt3 PE=2 SV=1;>tr|G3UYJ7|G3UYJ7_MOUSE Protein Gm20441 (Fragment) OS=Mus musculus GN=Gm20441 PE=4 SV=1	3	1	1	1	1	0	1	1	0	1	1	0	1	7.5	7.5	7.5	22.684	200	200;241;252	6						2									2.2096e-10	By MS/MS	By matching	By MS/MS	NaN	NaN	NaN	0
G3UX48;Q7TSC1	G3UX48;Q7TSC1	5;5	5;5	5;5	Protein PRRC2A	Prrc2a	>tr|G3UX48|G3UX48_MOUSE Protein PRRC2A OS=Mus musculus GN=Prrc2a PE=2 SV=1;>sp|Q7TSC1|PRC2A_MOUSE Protein PRRC2A OS=Mus musculus GN=Prrc2a PE=1 SV=1	2	5	5	5	4	1	0	4	1	0	4	1	0	3.6	3.6	3.6	219.46	2069	2069;2158	6.6				3			1							1	6.4323e-23	By MS/MS	By MS/MS	By matching	0.85887	0.88423	4.2387	2
G8JL74;G3UXA6;G3UZ01;Q8BHD7;G3UXZ6;G3UY95	G8JL74;G3UXA6;G3UZ01;Q8BHD7	3;3;2;2;1;1	3;3;2;2;1;1	3;3;2;2;1;1	Polypyrimidine tract-binding protein 3	Ptbp3	>tr|G8JL74|G8JL74_MOUSE Polypyrimidine tract-binding protein 3 OS=Mus musculus GN=Ptbp3 PE=2 SV=1;>tr|G3UXA6|G3UXA6_MOUSE Polypyrimidine tract-binding protein 3 OS=Mus musculus GN=Ptbp3 PE=2 SV=1;>tr|G3UZ01|G3UZ01_MOUSE Polypyrimidine tract-binding protein	6	3	3	3	2	2	2	2	2	2	2	2	2	6.2	6.2	6.2	59.465	551	551;554;457;523;45;147	6.43	1						4	2							8.17e-13	By MS/MS	By MS/MS	By MS/MS	0.81933	0.97438	11.77	5
G3UXK7;P53702	G3UXK7;P53702	2;2	2;2	2;2	Cytochrome c-type heme lyase	Hccs	>tr|G3UXK7|G3UXK7_MOUSE Cytochrome c-type heme lyase OS=Mus musculus GN=Hccs PE=2 SV=1;>sp|P53702|CCHL_MOUSE Cytochrome c-type heme lyase OS=Mus musculus GN=Hccs PE=2 SV=2	2	2	2	2	1	1	2	1	1	2	1	1	2	32.3	32.3	32.3	9.5524	93	93;272	7.75						2			1	1					1.6421e-06	By MS/MS	By MS/MS	By MS/MS	NaN	NaN	NaN	1
G3UXT7;Q8CFQ9;P56959;F6QCI0;Q8BQ46;G3UZD2;Q91VQ2	G3UXT7;Q8CFQ9;P56959;F6QCI0;Q8BQ46	4;4;4;2;2;1;1	4;4;4;2;2;1;1	4;4;4;2;2;1;1	RNA-binding protein FUS	Fus;Taf15	>tr|G3UXT7|G3UXT7_MOUSE RNA-binding protein FUS (Fragment) OS=Mus musculus GN=Fus PE=4 SV=1;>tr|Q8CFQ9|Q8CFQ9_MOUSE Fusion, derived from t(1216) malignant liposarcoma (Human) OS=Mus musculus GN=Fus PE=2 SV=1;>sp|P56959|FUS_MOUSE RNA-binding protein FUS OS=	7	4	4	4	1	2	3	1	2	3	1	2	3	37.7	37.7	37.7	13.897	130	130;517;518;324;557;104;280	6.43						4	3								2.6378e-22	By MS/MS	By MS/MS	By MS/MS	0.77386	1.0208	10.693	3
G3UXW9;Q99LD4;Q3MIA8;B1ATU4	G3UXW9;Q99LD4;Q3MIA8;B1ATU4	6;5;5;4	6;5;5;4	6;5;5;4	COP9 signalosome complex subunit 1	Gps1	>tr|G3UXW9|G3UXW9_MOUSE COP9 signalosome complex subunit 1 OS=Mus musculus GN=Gps1 PE=4 SV=1;>sp|Q99LD4|CSN1_MOUSE COP9 signalosome complex subunit 1 OS=Mus musculus GN=Gps1 PE=1 SV=1;>tr|Q3MIA8|Q3MIA8_MOUSE COP9 signalosome complex subunit 1 OS=Mus muscul	4	6	6	6	0	5	2	0	5	2	0	5	2	17.1	17.1	17.1	58.86	526	526;471;487;490	6.12					1	6		1							4.4109e-67	By matching	By MS/MS	By MS/MS	0.49548	1.0585	16.909	3
G3UXX3;Q91XH5;G3UZ79	G3UXX3;Q91XH5	3;3;1	1;1;1	1;1;1		Spr	>tr|G3UXX3|G3UXX3_MOUSE Sepiapterin reductase OS=Mus musculus GN=Spr PE=2 SV=1;>tr|Q91XH5|Q91XH5_MOUSE Sepiapterin reductase OS=Mus musculus GN=Spr PE=2 SV=1	3	3	1	1	1	1	2	1	0	0	1	0	0	21.5	8.2	8.2	23.357	219	219;262;126	1	1														5.0145e-102	By MS/MS	By matching	By matching	NaN	NaN	NaN	0
G3UXY0;G3UXZ5;P97371;G3UWN9;G3X9K9;G3UXR1	G3UXY0;G3UXZ5;P97371;G3UWN9;G3X9K9	4;4;4;3;3;1	4;4;4;3;3;1	4;4;4;3;3;1	Proteasome activator complex subunit 1	Psme1	>tr|G3UXY0|G3UXY0_MOUSE Proteasome activator complex subunit 1 OS=Mus musculus GN=Psme1 PE=2 SV=1;>tr|G3UXZ5|G3UXZ5_MOUSE Proteasome activator complex subunit 1 (Fragment) OS=Mus musculus GN=Psme1 PE=2 SV=1;>sp|P97371|PSME1_MOUSE Proteasome activator compl	6	4	4	4	2	3	3	2	3	3	2	3	3	20.4	20.4	20.4	26.092	226	226;238;249;173;236;42	6.6						7	2			1					6.9161e-21	By MS/MS	By MS/MS	By MS/MS	0.56231	0.79795	11.548	6
Q8CCS6;G3UY42;G3UX74;D3YUB9;D3Z5F7	Q8CCS6;G3UY42	3;3;1;1;1	3;3;1;1;1	2;2;1;0;0	Polyadenylate-binding protein 2	Pabpn1	>sp|Q8CCS6|PABP2_MOUSE Polyadenylate-binding protein 2 OS=Mus musculus GN=Pabpn1 PE=2 SV=3;>tr|G3UY42|G3UY42_MOUSE Polyadenylate-binding protein 2 OS=Mus musculus GN=Pabpn1 PE=2 SV=1	5	3	3	2	1	2	3	1	2	3	1	2	2	22.8	22.8	20.2	32.296	302	302;319;73;164;333	4.21	1		2	4	6	1									1.5333e-15	By MS/MS	By MS/MS	By MS/MS	0.70085	1.0555	8.7672	3
Q68EM3;G3UY65;P24860	Q68EM3;G3UY65;P24860	2;2;2	2;2;2	2;2;2	G2/mitotic-specific cyclin-B1	Ccnb1	>tr|Q68EM3|Q68EM3_MOUSE Ccnb1 protein OS=Mus musculus GN=Ccnb1 PE=2 SV=1;>tr|G3UY65|G3UY65_MOUSE G2/mitotic-specific cyclin-B1 OS=Mus musculus GN=Ccnb1 PE=2 SV=1;>sp|P24860|CCNB1_MOUSE G2/mitotic-specific cyclin-B1 OS=Mus musculus GN=Ccnb1 PE=2 SV=3	3	2	2	2	2	0	0	2	0	0	2	0	0	8.4	8.4	8.4	41.467	369	369;393;430	6						2									2.0525e-06	By MS/MS	By matching	By matching	NaN	NaN	NaN	0
Q9Z1Q9;G3UY93;G3UZ22;G3UYW2;G3UZX1;G3UX02	Q9Z1Q9;G3UY93	18;18;6;3;2;1	18;18;6;3;2;1	18;18;6;3;2;1	Valine--tRNA ligase	Vars	>sp|Q9Z1Q9|SYVC_MOUSE Valine--tRNA ligase OS=Mus musculus GN=Vars PE=2 SV=1;>tr|G3UY93|G3UY93_MOUSE Valine--tRNA ligase (Fragment) OS=Mus musculus GN=Vars PE=2 SV=1	6	18	18	18	7	8	16	7	8	16	7	8	16	18.4	18.4	18.4	140.21	1263	1263;1278;231;125;130;158	6.45				4	4	19	2	5	2		1	1			2.6887e-174	By MS/MS	By MS/MS	By MS/MS	0.58075	0.78139	21.383	14
G3UYD0;Q3UHU8;Q9ESZ8;G3UWV2;G3UYJ6;G3UYD7;G3UZU4	G3UYD0;Q3UHU8;Q9ESZ8;G3UWV2;G3UYJ6	3;3;3;2;2;1;1	3;3;3;2;2;1;1	3;3;3;2;2;1;1	General transcription factor II-I	Gtf2i	>tr|G3UYD0|G3UYD0_MOUSE General transcription factor II-I OS=Mus musculus GN=Gtf2i PE=2 SV=1;>tr|Q3UHU8|Q3UHU8_MOUSE General transcription factor II-I OS=Mus musculus GN=Gtf2i PE=2 SV=1;>sp|Q9ESZ8|GTF2I_MOUSE General transcription factor II-I OS=Mus muscul	7	3	3	3	2	1	1	2	1	1	2	1	1	3.9	3.9	3.9	103.08	913	913;962;998;169;357;150;159	5.4				2	1	1		1							2.5428e-09	By MS/MS	By MS/MS	By MS/MS	0.4482	0.62667	13.04	2
G3UYF9;Q03958	G3UYF9;Q03958	1;1	1;1	1;1	Prefoldin subunit 6	H2-Ke2;Pfdn6	>tr|G3UYF9|G3UYF9_MOUSE Prefoldin subunit 6 OS=Mus musculus GN=H2-Ke2 PE=2 SV=1;>sp|Q03958|PFD6_MOUSE Prefoldin subunit 6 OS=Mus musculus GN=Pfdn6 PE=2 SV=1	2	1	1	1	1	0	1	1	0	1	1	0	1	11.9	11.9	11.9	11.409	101	101;127	6						2									0.0011347	By MS/MS	By matching	By MS/MS	NaN	NaN	NaN	0
G3UYI2;Q9CWG1	G3UYI2;Q9CWG1	1;1	1;1	1;1	Glioma pathogenesis-related protein 1	Glipr1	>tr|G3UYI2|G3UYI2_MOUSE Glioma pathogenesis-related protein 1 (Fragment) OS=Mus musculus GN=Glipr1 PE=2 SV=1;>sp|Q9CWG1|GLIP1_MOUSE Glioma pathogenesis-related protein 1 OS=Mus musculus GN=Glipr1 PE=2 SV=1	2	1	1	1	0	0	1	0	0	1	0	0	1	10.2	10.2	10.2	11.024	98	98;255	8								1							6.5477e-09	By matching	By matching	By MS/MS	NaN	NaN	NaN	0
Q587J6;G3UYN0	Q587J6;G3UYN0	1;1	1;1	1;1	LINE-1 type transposase domain-containing protein 1	L1td1	>sp|Q587J6|LITD1_MOUSE LINE-1 type transposase domain-containing protein 1 OS=Mus musculus GN=L1td1 PE=2 SV=1;>tr|G3UYN0|G3UYN0_MOUSE LINE-1 type transposase domain-containing protein 1 OS=Mus musculus GN=L1td1 PE=2 SV=1	2	1	1	1	0	0	1	0	0	1	0	0	1	1.7	1.7	1.7	88.188	782	782;848	7							1								0.00094022	By matching	By matching	By MS/MS	NaN	NaN	NaN	1
G3UYN9;G3UYR5;Q99KN2	G3UYN9;G3UYR5;Q99KN2	3;3;3	3;3;3	3;3;3	Probable cytosolic iron-sulfur protein assembly protein CIAO1	Ciao1	>tr|G3UYN9|G3UYN9_MOUSE Probable cytosolic iron-sulfur protein assembly protein CIAO1 OS=Mus musculus GN=Ciao1 PE=2 SV=1;>tr|G3UYR5|G3UYR5_MOUSE Probable cytosolic iron-sulfur protein assembly protein CIAO1 OS=Mus musculus GN=Ciao1 PE=2 SV=1;>sp|Q99KN2|CIA	3	3	3	3	2	1	1	2	1	1	2	1	1	21	21	21	19.817	176	176;233;339	8						2	1						1		3.8239e-07	By MS/MS	By MS/MS	By MS/MS	NaN	NaN	NaN	0
Q8CFZ0;G3UYP0;P63280;G3UWL6;G3UWJ1	Q8CFZ0;G3UYP0;P63280	4;4;4;1;1	4;4;4;1;1	4;4;4;1;1	SUMO-conjugating enzyme UBC9	Ube2i	>tr|Q8CFZ0|Q8CFZ0_MOUSE SUMO-conjugating enzyme UBC9 OS=Mus musculus GN=Ube2i PE=4 SV=1;>tr|G3UYP0|G3UYP0_MOUSE SUMO-conjugating enzyme UBC9 (Fragment) OS=Mus musculus GN=Ube2i PE=2 SV=1;>sp|P63280|UBC9_MOUSE SUMO-conjugating enzyme UBC9 OS=Mus musculus GN	5	4	4	4	3	2	3	3	2	3	3	2	3	45.5	45.5	45.5	11.225	101	101;103;158;22;29	5.38			1	3	3	4		2							7.6562e-22	By MS/MS	By MS/MS	By MS/MS	0.79414	0.98485	6.8442	8
G3UYU4;O08917	G3UYU4;O08917	1;1	1;1	1;1	Flotillin-1	Flot1	>tr|G3UYU4|G3UYU4_MOUSE Flotillin-1 OS=Mus musculus GN=Flot1 PE=2 SV=1;>sp|O08917|FLOT1_MOUSE Flotillin-1 OS=Mus musculus GN=Flot1 PE=1 SV=1	2	1	1	1	0	0	1	0	0	1	0	0	1	4.5	4.5	4.5	42.238	380	380;428	6						1									0.00015026	By matching	By matching	By MS/MS	NaN	NaN	NaN	1
G3UYV7;P62858;J3QNN8	G3UYV7;P62858;J3QNN8	3;3;2	3;3;2	3;3;2	40S ribosomal protein S28	Rps28;Gm10263	>tr|G3UYV7|G3UYV7_MOUSE 40S ribosomal protein S28 (Fragment) OS=Mus musculus GN=Rps28 PE=2 SV=1;>sp|P62858|RS28_MOUSE 40S ribosomal protein S28 OS=Mus musculus GN=Rps28 PE=2 SV=1;>tr|J3QNN8|J3QNN8_MOUSE MCG49140 OS=Mus musculus GN=Gm10263 PE=4 SV=1	3	3	3	3	1	2	3	1	2	3	1	2	3	57.1	57.1	57.1	6.3442	56	56;69;69	5.71				2	2	9		1							1.1905e-62	By MS/MS	By MS/MS	By MS/MS	NaN	NaN	NaN	0
Q6VNB8;G3UYW1	Q6VNB8;G3UYW1	1;1	1;1	1;1	WD repeat and FYVE domain-containing protein 3	Wdfy3	>sp|Q6VNB8|WDFY3_MOUSE WD repeat and FYVE domain-containing protein 3 OS=Mus musculus GN=Wdfy3 PE=1 SV=1;>tr|G3UYW1|G3UYW1_MOUSE WD repeat and FYVE domain-containing protein 3 OS=Mus musculus GN=Wdfy3 PE=2 SV=1	2	1	1	1	0	0	1	0	0	1	0	0	1	0.4	0.4	0.4	392.33	3508	3508;3526	5					1										2.0688e-05	By matching	By matching	By MS/MS	NaN	NaN	NaN	0
G3UZ26;G3UYY1;P50431;G3UZZ9	G3UZ26;G3UYY1;P50431;G3UZZ9	2;2;2;1	2;2;2;1	2;2;2;1	Serine hydroxymethyltransferase;Serine hydroxymethyltransferase, cytosolic	Shmt1	>tr|G3UZ26|G3UZ26_MOUSE Serine hydroxymethyltransferase (Fragment) OS=Mus musculus GN=Shmt1 PE=3 SV=1;>tr|G3UYY1|G3UYY1_MOUSE Serine hydroxymethyltransferase (Fragment) OS=Mus musculus GN=Shmt1 PE=3 SV=1;>sp|P50431|GLYC_MOUSE Serine hydroxymethyltransferas	4	2	2	2	0	1	2	0	1	2	0	1	2	5.7	5.7	5.7	48.334	439	439;441;478;122	6.33						2	1								1.5309e-11	By matching	By MS/MS	By MS/MS	0.4784	0.69311	17.235	3
G3UZG5;G3UZ63;Q921I2;G3X961	G3UZG5;G3UZ63;Q921I2;G3X961	2;2;2;2	2;2;2;2	2;2;2;2	Kelch domain-containing protein 4	Klhdc4	>tr|G3UZG5|G3UZG5_MOUSE Kelch domain-containing protein 4 OS=Mus musculus GN=Klhdc4 PE=2 SV=1;>tr|G3UZ63|G3UZ63_MOUSE Kelch domain-containing protein 4 OS=Mus musculus GN=Klhdc4 PE=2 SV=1;>sp|Q921I2|KLDC4_MOUSE Kelch domain-containing protein 4 OS=Mus musc	4	2	2	2	1	1	0	1	1	0	1	1	0	6.3	6.3	6.3	58.569	527	527;553;584;584	5.5				1			1								2.4166e-75	By MS/MS	By MS/MS	By matching	NaN	NaN	NaN	1
G3UZJ4;P99029;H3BJQ7	G3UZJ4;P99029;H3BJQ7	7;7;5	7;7;5	7;7;5	Peroxiredoxin-5, mitochondrial	Prdx5	>tr|G3UZJ4|G3UZJ4_MOUSE Peroxiredoxin-6 OS=Mus musculus GN=Prdx5 PE=2 SV=1;>sp|P99029|PRDX5_MOUSE Peroxiredoxin-5, mitochondrial OS=Mus musculus GN=Prdx5 PE=1 SV=2;>tr|H3BJQ7|H3BJQ7_MOUSE Peroxiredoxin-6 OS=Mus musculus GN=Prdx5 PE=2 SV=1	3	7	7	7	6	4	5	6	4	5	6	4	5	56	56	56	17.253	166	166;210;213	5.48	2			4	1	9	7								1.2098e-85	By MS/MS	By MS/MS	By MS/MS	1.1524	1.3932	29.164	17
G3UZJ5;P67871;G3UZA4;G3UXG7;G3UZX4;G3UXU2;G3UWU5	G3UZJ5;P67871;G3UZA4;G3UXG7;G3UZX4;G3UXU2	4;4;3;3;3;2;1	4;4;3;3;3;2;1	4;4;3;3;3;2;1	Casein kinase II subunit beta	Csnk2b	>tr|G3UZJ5|G3UZJ5_MOUSE Casein kinase II subunit beta (Fragment) OS=Mus musculus GN=Csnk2b PE=2 SV=2;>sp|P67871|CSK2B_MOUSE Casein kinase II subunit beta OS=Mus musculus GN=Csnk2b PE=1 SV=1;>tr|G3UZA4|G3UZA4_MOUSE Casein kinase II subunit beta (Fragment) O	7	4	4	4	3	2	2	3	2	2	3	2	2	28.2	28.2	28.2	23.621	206	206;215;123;164;257;180;58	5.45				3	4	1	2	1							1.2542e-65	By MS/MS	By MS/MS	By MS/MS	0.84235	1.1253	24.757	8
G3UZZ2;Q9R233;Q3TCU5	G3UZZ2;Q9R233;Q3TCU5	1;1;1	1;1;1	1;1;1	Tapasin	Tapbp	>tr|G3UZZ2|G3UZZ2_MOUSE Tapasin (Fragment) OS=Mus musculus GN=Tapbp PE=2 SV=1;>sp|Q9R233|TPSN_MOUSE Tapasin OS=Mus musculus GN=Tapbp PE=2 SV=2;>tr|Q3TCU5|Q3TCU5_MOUSE Tapasin OS=Mus musculus GN=Tapbp PE=2 SV=1	3	1	1	1	0	0	1	0	0	1	0	0	1	10.9	10.9	10.9	12.826	119	119;465;466	5.5					1	1									1.8166e-05	By matching	By matching	By MS/MS	NaN	NaN	NaN	0
Q60870;G3X8R0	Q60870;G3X8R0	2;2	2;2	2;2	Receptor expression-enhancing protein 5	Reep5	>sp|Q60870|REEP5_MOUSE Receptor expression-enhancing protein 5 OS=Mus musculus GN=Reep5 PE=1 SV=1;>tr|G3X8R0|G3X8R0_MOUSE Receptor accessory protein 5, isoform CRA_a OS=Mus musculus GN=Reep5 PE=4 SV=1	2	2	2	2	2	2	1	2	2	1	2	2	1	10.3	10.3	10.3	21.05	185	185;189	9						1	1		2	3	1				1.6215e-16	By MS/MS	By MS/MS	By MS/MS	0.72004	0.96882	15.154	7
G3X8S5;O54946	G3X8S5;O54946	1;1	1;1	1;1	DnaJ homolog subfamily B member 6	Dnajb6	>tr|G3X8S5|G3X8S5_MOUSE DnaJ homolog subfamily B member 6 OS=Mus musculus GN=Dnajb6 PE=4 SV=1;>sp|O54946|DNJB6_MOUSE DnaJ homolog subfamily B member 6 OS=Mus musculus GN=Dnajb6 PE=1 SV=4	2	1	1	1	0	0	1	0	0	1	0	0	1	2.7	2.7	2.7	29.469	261	261;365	6						1									4.3163e-08	By matching	By matching	By MS/MS	NaN	NaN	NaN	0
Q0P678;H3BIW0;G3X8T2;H3BJJ9	Q0P678;H3BIW0;G3X8T2;H3BJJ9	2;2;2;1	2;2;2;1	2;2;2;1	Zinc finger CCCH domain-containing protein 18	Zc3h18	>sp|Q0P678|ZCH18_MOUSE Zinc finger CCCH domain-containing protein 18 OS=Mus musculus GN=Zc3h18 PE=1 SV=1;>tr|H3BIW0|H3BIW0_MOUSE Zinc finger CCCH domain-containing protein 18 OS=Mus musculus GN=Zc3h18 PE=2 SV=1;>tr|G3X8T2|G3X8T2_MOUSE RIKEN cDNA 5830416A07	4	2	2	2	1	0	2	1	0	2	1	0	2	4.5	4.5	4.5	105.69	948	948;950;972;241	7					1			2							6.1583e-10	By MS/MS	By matching	By MS/MS	0.82795	0.95622	2.1483	2
P16675;G3X8T3;A2A5J9	P16675;G3X8T3	3;3;1	3;3;1	3;3;1	Lysosomal protective protein;Lysosomal protective protein 32 kDa chain;Lysosomal protective protein 20 kDa chain	Ctsa	>sp|P16675|PPGB_MOUSE Lysosomal protective protein OS=Mus musculus GN=Ctsa PE=1 SV=1;>tr|G3X8T3|G3X8T3_MOUSE Lysosomal protective protein OS=Mus musculus GN=Ctsa PE=4 SV=1	3	3	3	3	2	1	2	2	1	2	2	1	2	9.1	9.1	9.1	53.844	474	474;492;208	6.88				1		1	3	3							1.0304e-24	By MS/MS	By MS/MS	By MS/MS	NaN	NaN	NaN	1
G3X8U3	G3X8U3	3	3	3		2210016F16Rik	>tr|G3X8U3|G3X8U3_MOUSE MCG6895 OS=Mus musculus GN=2210016F16Rik PE=4 SV=1	1	3	3	3	1	1	2	1	1	2	1	1	2	10.9	10.9	10.9	38.615	338	338	6.8						2	2	1							2.585e-08	By matching	By MS/MS	By MS/MS	0.88551	1.1428	16.363	3
Q62230;G3X8X6	Q62230;G3X8X6	1;1	1;1	1;1	Sialoadhesin	Siglec1	>sp|Q62230|SN_MOUSE Sialoadhesin OS=Mus musculus GN=Siglec1 PE=1 SV=2;>tr|G3X8X6|G3X8X6_MOUSE Sialic acid binding Ig-like lectin 1, sialoadhesin, isoform CRA_b OS=Mus musculus GN=Siglec1 PE=4 SV=1	2	1	1	1	0	1	0	0	1	0	0	1	0	0.8	0.8	0.8	182.98	1695	1695;1701	6						1									3.0792e-06	By matching	By MS/MS	By matching	NaN	NaN	NaN	1
Q920Q4;G3X8X7	Q920Q4;G3X8X7	1;1	1;1	1;1	Vacuolar protein sorting-associated protein 16 homolog	Vps16	>sp|Q920Q4|VPS16_MOUSE Vacuolar protein sorting-associated protein 16 homolog OS=Mus musculus GN=Vps16 PE=1 SV=3;>tr|G3X8X7|G3X8X7_MOUSE Vacuolar protein sorting 16 (Yeast) OS=Mus musculus GN=Vps16 PE=4 SV=1	2	1	1	1	0	0	1	0	0	1	0	0	1	1.8	1.8	1.8	94.927	839	839;839	6						1									0.0006441	By matching	By matching	By MS/MS	NaN	NaN	NaN	0
Q80UM3;G3X8Y3	Q80UM3;G3X8Y3	3;3	3;3	3;3	N-alpha-acetyltransferase 15, NatA auxiliary subunit	Naa15	>sp|Q80UM3|NAA15_MOUSE N-alpha-acetyltransferase 15, NatA auxiliary subunit OS=Mus musculus GN=Naa15 PE=1 SV=1;>tr|G3X8Y3|G3X8Y3_MOUSE N-alpha-acetyltransferase 15, NatA auxiliary subunit OS=Mus musculus GN=Naa15 PE=4 SV=1	2	3	3	3	0	2	3	0	2	3	0	2	3	3.7	3.7	3.7	100.96	865	865;865	6.2						4	1								3.1322e-11	By matching	By MS/MS	By MS/MS	NaN	NaN	NaN	1
G3X922	G3X922	3	3	3		Dnajc13	>tr|G3X922|G3X922_MOUSE MCG115602 OS=Mus musculus GN=Dnajc13 PE=4 SV=1	1	3	3	3	0	1	2	0	1	2	0	1	2	2.2	2.2	2.2	254.44	2243	2243	6						3									4.6385e-23	By matching	By MS/MS	By MS/MS	0.39338	0.62083	77.71	2
G3X926;Q9JJ80	G3X926;Q9JJ80	3;3	3;3	3;3	Ribosome production factor 2 homolog	Rpf2	>tr|G3X926|G3X926_MOUSE MCG1407, isoform CRA_a OS=Mus musculus GN=Rpf2 PE=4 SV=1;>sp|Q9JJ80|RPF2_MOUSE Ribosome production factor 2 homolog OS=Mus musculus GN=Rpf2 PE=2 SV=2	2	3	3	3	2	2	2	2	2	2	2	2	2	13.2	13.2	13.2	31.471	273	273;306	7.71						3		1	2	1					3.3691e-12	By MS/MS	By MS/MS	By MS/MS	0.85768	1.153	7.1649	3
Q6NZC7;G3X928	Q6NZC7;G3X928	3;3	3;3	3;3	SEC23-interacting protein	Sec23ip	>sp|Q6NZC7|S23IP_MOUSE SEC23-interacting protein OS=Mus musculus GN=Sec23ip PE=1 SV=2;>tr|G3X928|G3X928_MOUSE SEC23-interacting protein OS=Mus musculus GN=Sec23ip PE=4 SV=1	2	3	3	3	2	1	1	2	1	1	2	1	1	3.6	3.6	3.6	110.78	998	998;998	9.5							1			2	1				6.9129e-06	By MS/MS	By MS/MS	By MS/MS	0.85461	0.88487	2.2415	2
Q920B9;G3X956	Q920B9;G3X956	10;10	10;10	10;10	FACT complex subunit SPT16	Supt16h;Supt16	>sp|Q920B9|SP16H_MOUSE FACT complex subunit SPT16 OS=Mus musculus GN=Supt16h PE=1 SV=2;>tr|G3X956|G3X956_MOUSE FACT complex subunit SPT16 OS=Mus musculus GN=Supt16 PE=4 SV=1	2	10	10	10	3	8	6	3	8	6	3	8	6	11.2	11.2	11.2	119.82	1047	1047;1047	6.53						10	5	2							6.9375e-60	By MS/MS	By MS/MS	By MS/MS	0.55499	0.98035	11.606	9
Q8CDM1;G3X963	Q8CDM1;G3X963	1;1	1;1	1;1	ATPase family AAA domain-containing protein 2	Atad2	>sp|Q8CDM1|ATAD2_MOUSE ATPase family AAA domain-containing protein 2 OS=Mus musculus GN=Atad2 PE=1 SV=1;>tr|G3X963|G3X963_MOUSE ATPase family AAA domain-containing protein 2 OS=Mus musculus GN=Atad2 PE=4 SV=1	2	1	1	1	1	0	0	1	0	0	1	0	0	1.7	1.7	1.7	117.94	1040	1040;1364	4				1											2.3736e-07	By MS/MS	By matching	By matching	NaN	NaN	NaN	1
G3X972	G3X972	6	6	6		Sec24c	>tr|G3X972|G3X972_MOUSE Protein Sec24c OS=Mus musculus GN=Sec24c PE=4 SV=1	1	6	6	6	3	3	3	3	3	3	3	3	3	9	9	9	118.58	1096	1096	5.89				1	1	5	2								2.681e-35	By MS/MS	By MS/MS	By MS/MS	0.52496	1.0309	34.304	3
Q8BYM8;G3X975	Q8BYM8;G3X975	2;2	2;2	2;2	Probable cysteine--tRNA ligase, mitochondrial	Cars2	>sp|Q8BYM8|SYCM_MOUSE Probable cysteine--tRNA ligase, mitochondrial OS=Mus musculus GN=Cars2 PE=2 SV=2;>tr|G3X975|G3X975_MOUSE MCG11180, isoform CRA_a OS=Mus musculus GN=Cars2 PE=3 SV=1	2	2	2	2	0	0	2	0	0	2	0	0	2	4.9	4.9	4.9	61.271	551	551;552	7						1		1							4.577e-05	By matching	By matching	By MS/MS	NaN	NaN	NaN	0
G3X9B1	G3X9B1	8	8	8		Heatr1	>tr|G3X9B1|G3X9B1_MOUSE HEAT repeat containing 1 OS=Mus musculus GN=Heatr1 PE=4 SV=1	1	8	8	8	2	6	4	2	6	4	2	6	4	4.4	4.4	4.4	242.07	2143	2143	6.33			1		2	3	3	3							5.5113e-96	By MS/MS	By MS/MS	By MS/MS	0.72995	1.049	31.876	4
G3X9L6;Q9DCX2;B1ASE2	G3X9L6;Q9DCX2;B1ASE2	5;5;3	5;5;3	5;5;3	ATP synthase subunit d, mitochondrial	Gm10250;Atp5h	>tr|G3X9L6|G3X9L6_MOUSE MCG55033 OS=Mus musculus GN=Gm10250 PE=4 SV=1;>sp|Q9DCX2|ATP5H_MOUSE ATP synthase subunit d, mitochondrial OS=Mus musculus GN=Atp5h PE=1 SV=3;>tr|B1ASE2|B1ASE2_MOUSE ATP synthase subunit d, mitochondrial (Fragment) OS=Mus musculus G	3	5	5	5	3	2	4	3	2	4	3	2	4	43.1	43.1	43.1	18.621	160	160;161;138	6.77				2		2	5	3	1						1.3842e-103	By MS/MS	By MS/MS	By MS/MS	0.88657	1.0261	15.569	4
Q9ER88;G3X9M0;G3UWM7;G3UWZ6	Q9ER88;G3X9M0;G3UWM7;G3UWZ6	2;2;1;1	2;2;1;1	2;2;1;1	28S ribosomal protein S29, mitochondrial	Dap3	>sp|Q9ER88|RT29_MOUSE 28S ribosomal protein S29, mitochondrial OS=Mus musculus GN=Dap3 PE=2 SV=1;>tr|G3X9M0|G3X9M0_MOUSE 28S ribosomal protein S29, mitochondrial OS=Mus musculus GN=Dap3 PE=2 SV=1;>tr|G3UWM7|G3UWM7_MOUSE 28S ribosomal protein S29, mitochond	4	2	2	2	1	1	2	1	1	2	1	1	2	6.6	6.6	6.6	44.699	391	391;396;217;255	6.5						2	2								9.8456e-53	By MS/MS	By MS/MS	By MS/MS	NaN	NaN	NaN	0
Q9JKP5;G3X9Q0	Q9JKP5;G3X9Q0	3;3	3;3	2;2	Muscleblind-like protein 1	Mbnl1	>sp|Q9JKP5|MBNL1_MOUSE Muscleblind-like protein 1 OS=Mus musculus GN=Mbnl1 PE=1 SV=1;>tr|G3X9Q0|G3X9Q0_MOUSE Muscleblind-like 1 (Drosophila), isoform CRA_a OS=Mus musculus GN=Mbnl1 PE=4 SV=1	2	3	3	2	2	2	3	2	2	3	1	1	2	8.2	8.2	5.6	36.975	341	341;381	7.62					2	1	2			2	1				2.7861e-07	By MS/MS	By MS/MS	By MS/MS	0.82526	0.96501	9.5251	6
G3X9U9;Q9CQ92;D3YZ32	G3X9U9;Q9CQ92;D3YZ32	2;2;1	2;2;1	2;2;1	Mitochondrial fission 1 protein	Fis1	>tr|G3X9U9|G3X9U9_MOUSE Fission 1 (Mitochondrial outer membrane) homolog (Yeast), isoform CRA_c OS=Mus musculus GN=Fis1 PE=4 SV=1;>sp|Q9CQ92|FIS1_MOUSE Mitochondrial fission 1 protein OS=Mus musculus GN=Fis1 PE=1 SV=1;>tr|D3YZ32|D3YZ32_MOUSE Mitochondrial	3	2	2	2	1	2	0	1	2	0	1	2	0	17.2	17.2	17.2	16.265	145	145;152;102	6.67						1	2								7.0205e-35	By MS/MS	By MS/MS	By matching	0.46167	0.93798	2.6635	3
G3X9V0;P97372;E0CZ90	G3X9V0;P97372;E0CZ90	2;2;1	2;2;1	2;2;1	Proteasome activator complex subunit 2	Psme2	>tr|G3X9V0|G3X9V0_MOUSE MCG22048, isoform CRA_a OS=Mus musculus GN=Psme2 PE=2 SV=1;>sp|P97372|PSME2_MOUSE Proteasome activator complex subunit 2 OS=Mus musculus GN=Psme2 PE=2 SV=4;>tr|E0CZ90|E0CZ90_MOUSE Proteasome activator complex subunit 2 (Fragment) OS	3	2	2	2	1	2	1	1	2	1	1	2	1	7.8	7.8	7.8	26.159	231	231;239;165	6				1		2		1							2.8929e-06	By MS/MS	By MS/MS	By MS/MS	NaN	NaN	NaN	1
G3X9Z4	G3X9Z4	1	1	1		Pcf11	>tr|G3X9Z4|G3X9Z4_MOUSE Cleavage and polyadenylation factor subunit homolog (S. cerevisiae) OS=Mus musculus GN=Pcf11 PE=4 SV=1	1	1	1	1	0	1	1	0	1	1	0	1	1	0.9	0.9	0.9	172.72	1553	1553	4				2											0.00030597	By matching	By MS/MS	By MS/MS	NaN	NaN	NaN	0
Q9CWR0;G5E825	Q9CWR0;G5E825	1;1	1;1	1;1	Rho guanine nucleotide exchange factor 25	Arhgef25	>sp|Q9CWR0|ARHGP_MOUSE Rho guanine nucleotide exchange factor 25 OS=Mus musculus GN=Arhgef25 PE=1 SV=1;>tr|G5E825|G5E825_MOUSE DNA segment, Chr 10, ERATO Doi 610, expressed, isoform CRA_b OS=Mus musculus GN=Arhgef25 PE=4 SV=1	2	1	1	1	0	1	0	0	1	0	0	1	0	1.5	1.5	1.5	68.262	618	618;618	6						1									0.0013688	By matching	By MS/MS	By matching	NaN	NaN	NaN	1
G5E829;Q9R0K7;F8WHB1;Q32ME1;Q8C048;F7AAP4;E9Q828;A2ALL9;Q6Q477;Q0VF55	G5E829	9;4;4;3;3;3;3;3;3;3	9;4;4;3;3;3;3;3;3;3	9;4;4;3;3;3;3;3;3;3		Atp2b1	>tr|G5E829|G5E829_MOUSE MCG13663, isoform CRA_a OS=Mus musculus GN=Atp2b1 PE=3 SV=1	10	9	9	9	2	6	4	2	6	4	2	6	4	10.4	10.4	10.4	134.75	1220	1220;1198;1243;1107;1144;1166;1172;1173;1205;1220	5.92				4	1	3	3	1	1						2.7182e-144	By MS/MS	By MS/MS	By MS/MS	0.74183	0.96869	12.115	7
G5E850;P56395;E0CY88	G5E850;P56395;E0CY88	4;4;2	4;4;2	4;4;2	Cytochrome b5	Cyb5;Cyb5a	>tr|G5E850|G5E850_MOUSE Cytochrome b-5, isoform CRA_a OS=Mus musculus GN=Cyb5 PE=3 SV=1;>sp|P56395|CYB5_MOUSE Cytochrome b5 OS=Mus musculus GN=Cyb5a PE=1 SV=2;>tr|E0CY88|E0CY88_MOUSE Cytochrome b5 OS=Mus musculus GN=Cyb5 PE=2 SV=1	3	4	4	4	4	1	3	4	1	3	4	1	3	56.1	56.1	56.1	11.142	98	98;134;110	7.25						3	3	6							3.2409e-17	By MS/MS	By MS/MS	By MS/MS	1.5556	2.0126	22.463	5
Q99NB9;G5E866	Q99NB9;G5E866	12;12	12;12	12;12	Splicing factor 3B subunit 1	Sf3b1	>sp|Q99NB9|SF3B1_MOUSE Splicing factor 3B subunit 1 OS=Mus musculus GN=Sf3b1 PE=1 SV=1;>tr|G5E866|G5E866_MOUSE Splicing factor 3B subunit 1 OS=Mus musculus GN=Sf3b1 PE=4 SV=1	2	12	12	12	4	5	7	4	5	7	4	5	7	13	13	13	145.81	1304	1304;1304	7.39				1	2	5	4	2	2				1	1	0	By MS/MS	By MS/MS	By MS/MS	0.83748	1.0169	22.277	11
G5E870	G5E870	4	4	4	E3 ubiquitin-protein ligase TRIP12	Trip12	>sp|G5E870|TRIPC_MOUSE E3 ubiquitin-protein ligase TRIP12 OS=Mus musculus GN=Trip12 PE=1 SV=1	1	4	4	4	3	1	2	3	1	2	3	1	2	2.9	2.9	2.9	224.13	2025	2025	7.33				1			2	2		1					1.0893e-196	By MS/MS	By MS/MS	By MS/MS	NaN	NaN	NaN	1
G5E8B9	G5E8B9	2	2	2		Rpl24	>tr|G5E8B9|G5E8B9_MOUSE 60S ribosomal protein L24 OS=Mus musculus GN=Rpl24 PE=2 SV=1	1	2	2	2	1	2	1	1	2	1	1	2	1	2.8	2.8	2.8	118.56	1050	1050	5.2			1		1	3									1.6522e-06	By MS/MS	By MS/MS	By MS/MS	NaN	NaN	NaN	0
Q5SWT6;Q5SWT7;Q8C9X3;Q5SWU0;G5E8H3;Q03267;Q5SWT9	Q5SWT6;Q5SWT7;Q8C9X3;Q5SWU0;G5E8H3;Q03267;Q5SWT9	1;1;1;1;1;1;1	1;1;1;1;1;1;1	1;1;1;1;1;1;1	DNA-binding protein Ikaros	Ikzf1	>tr|Q5SWT6|Q5SWT6_MOUSE DNA-binding protein Ikaros (Fragment) OS=Mus musculus GN=Ikzf1 PE=4 SV=1;>tr|Q5SWT7|Q5SWT7_MOUSE DNA-binding protein Ikaros (Fragment) OS=Mus musculus GN=Ikzf1 PE=2 SV=1;>tr|Q8C9X3|Q8C9X3_MOUSE DNA-binding protein Ikaros OS=Mus musc	7	1	1	1	0	0	1	0	0	1	0	0	1	78.9	78.9	78.9	2.0362	19	19;79;198;428;515;517;535	2.5		1	1												0.0010688	By matching	By matching	By MS/MS	0.33139	0.4547	14.657	2
G5E8I4;Q9DD02	G5E8I4;Q9DD02	1;1	1;1	1;1	Protein Hikeshi	l7Rn6;L7rn6	>tr|G5E8I4|G5E8I4_MOUSE Protein l7Rn6 OS=Mus musculus GN=l7Rn6 PE=4 SV=1;>sp|Q9DD02|HIKES_MOUSE Protein Hikeshi OS=Mus musculus GN=L7rn6 PE=2 SV=1	2	1	1	1	0	1	1	0	1	1	0	1	1	14.4	14.4	14.4	9.7171	90	90;197	6.33						2	1								2.3643e-20	By matching	By MS/MS	By MS/MS	0.62475	1.1551	12.126	3
Q8CGZ0;G5E8I8	Q8CGZ0;G5E8I8	2;2	2;2	2;2	Calcium homeostasis endoplasmic reticulum protein	Cherp	>sp|Q8CGZ0|CHERP_MOUSE Calcium homeostasis endoplasmic reticulum protein OS=Mus musculus GN=Cherp PE=1 SV=1;>tr|G5E8I8|G5E8I8_MOUSE Calcium homeostasis endoplasmic reticulum protein OS=Mus musculus GN=Cherp PE=4 SV=1	2	2	2	2	0	2	1	0	2	1	0	2	1	2.6	2.6	2.6	106.17	936	936;938	4		1	4	1			2								1.7129e-08	By matching	By MS/MS	By MS/MS	NaN	NaN	NaN	0
G5E8J9;Q8CFE4;Q80UY7	G5E8J9;Q8CFE4;Q80UY7	2;2;1	2;2;1	2;2;1	SCY1-like protein 2	Scyl2	>tr|G5E8J9|G5E8J9_MOUSE SCY1-like protein 2 OS=Mus musculus GN=Scyl2 PE=2 SV=1;>sp|Q8CFE4|SCYL2_MOUSE SCY1-like protein 2 OS=Mus musculus GN=Scyl2 PE=1 SV=1;>tr|Q80UY7|Q80UY7_MOUSE SCY1-like protein 2 (Fragment) OS=Mus musculus GN=Scyl2 PE=2 SV=1	3	2	2	2	1	0	1	1	0	1	1	0	1	2.8	2.8	2.8	103.19	929	929;930;274	7.5						1			1						0.00057694	By MS/MS	By matching	By MS/MS	NaN	NaN	NaN	0
P06151;G5E8N5;D3Z736;D3YZQ9;D3Z7F0;D3YVR7;D3YZE4;P00342;P16125	P06151;G5E8N5;D3Z736;D3YZQ9	11;11;8;8;1;1;1;1;1	11;11;8;8;1;1;1;1;1	11;11;8;8;1;1;1;1;1	L-lactate dehydrogenase A chain;L-lactate dehydrogenase	Ldha	>sp|P06151|LDHA_MOUSE L-lactate dehydrogenase A chain OS=Mus musculus GN=Ldha PE=1 SV=3;>tr|G5E8N5|G5E8N5_MOUSE L-lactate dehydrogenase OS=Mus musculus GN=Ldha PE=3 SV=1;>tr|D3Z736|D3Z736_MOUSE L-lactate dehydrogenase OS=Mus musculus GN=Ldha PE=2 SV=1;>tr|	9	11	11	11	9	10	11	9	10	11	9	10	11	34.3	34.3	34.3	36.498	332	332;361;237;273;198;235;237;332;334	6.27			2	7	11	39	30	4			1	1		1	0	By MS/MS	By MS/MS	By MS/MS	0.66224	0.94333	12.582	58
G5E8R2;G5E8R1;G5E8R0;E9Q453;E9Q456;E9Q455;E9Q450;E9Q448;B7ZNL3;F8WID5;E9Q452;Q8BSH3;Q8BP43;P58771;E9Q454	G5E8R2;G5E8R1;G5E8R0;E9Q453;E9Q456;E9Q455;E9Q450;E9Q448;B7ZNL3;F8WID5	7;7;6;6;6;6;4;4;4;4;3;3;3;3;3	5;5;4;4;4;4;2;2;2;2;1;1;1;1;1	5;5;4;4;4;4;2;2;2;2;1;1;1;1;1		Tpm1	>tr|G5E8R2|G5E8R2_MOUSE Tropomyosin 1, alpha, isoform CRA_k OS=Mus musculus GN=Tpm1 PE=3 SV=1;>tr|G5E8R1|G5E8R1_MOUSE Tropomyosin 1, alpha, isoform CRA_j OS=Mus musculus GN=Tpm1 PE=3 SV=1;>tr|G5E8R0|G5E8R0_MOUSE Tropomyosin 1, alpha, isoform CRA_i OS=Mus m	15	7	5	5	2	6	6	2	4	4	2	4	4	27.8	20.2	20.2	28.696	248	248;248;245;245;248;251;284;284;284;326;281;284;284;284;287	5.88			2	2	2	7	1			1	1				1.1617e-70	By MS/MS	By MS/MS	By MS/MS	NaN	NaN	NaN	1
Q922D4;G5E8R4	Q922D4;G5E8R4	5;5	5;5	5;5	Serine/threonine-protein phosphatase 6 regulatory subunit 3	Ppp6r3	>sp|Q922D4|PP6R3_MOUSE Serine/threonine-protein phosphatase 6 regulatory subunit 3 OS=Mus musculus GN=Ppp6r3 PE=1 SV=1;>tr|G5E8R4|G5E8R4_MOUSE SAPS domain family, member 3, isoform CRA_c OS=Mus musculus GN=Ppp6r3 PE=4 SV=1	2	5	5	5	2	0	3	2	0	3	2	0	3	7.7	7.7	7.7	94.652	844	844;873	5.33			1	3			1			1					1.0055e-16	By MS/MS	By matching	By MS/MS	0.56178	0.64674	9.9158	2
G5E8T3;Q9D104;D6RHP8	G5E8T3;Q9D104;D6RHP8	2;2;1	2;2;1	2;2;1		Srp19	>tr|G5E8T3|G5E8T3_MOUSE Signal recognition particle 19 kDa protein OS=Mus musculus GN=Srp19 PE=4 SV=1;>tr|Q9D104|Q9D104_MOUSE Signal recognition particle 19 kDa protein OS=Mus musculus GN=Srp19 PE=2 SV=1;>tr|D6RHP8|D6RHP8_MOUSE Signal recognition particle	3	2	2	2	0	1	2	0	1	2	0	1	2	22.5	22.5	22.5	13.621	120	120;144;40	6.33						2	1								7.1896e-116	By matching	By MS/MS	By MS/MS	0.54865	0.9042	6.8273	2
G5E8V9;E9Q3G5;E9QAY5;A2RSX9	G5E8V9;E9Q3G5	3;2;1;1	3;2;1;1	3;2;1;1		Arfip1	>tr|G5E8V9|G5E8V9_MOUSE MCG18094 (Fragment) OS=Mus musculus GN=Arfip1 PE=4 SV=1;>tr|E9Q3G5|E9Q3G5_MOUSE Protein Arfip1 OS=Mus musculus GN=Arfip1 PE=2 SV=1	4	3	3	3	1	2	1	1	2	1	1	2	1	14.5	14.5	14.5	41.518	373	373;366;252;341	5.25				1	1	2									3.5024e-25	By MS/MS	By MS/MS	By MS/MS	NaN	NaN	NaN	0
Q8VEM8;G5E902	Q8VEM8;G5E902	6;6	6;6	6;6	Phosphate carrier protein, mitochondrial	Slc25a3	>sp|Q8VEM8|MPCP_MOUSE Phosphate carrier protein, mitochondrial OS=Mus musculus GN=Slc25a3 PE=1 SV=1;>tr|G5E902|G5E902_MOUSE MCG10343, isoform CRA_b OS=Mus musculus GN=Slc25a3 PE=3 SV=1	2	6	6	6	4	4	6	4	4	6	4	4	6	16.8	16.8	16.8	39.632	357	357;358	7.73						2	9	5	5	1					1.0022e-60	By MS/MS	By MS/MS	By MS/MS	0.65874	0.92211	21.124	11
G5E924;Q8R081;G3UY38;G3UY56	G5E924;Q8R081;G3UY38	8;7;6;1	8;7;6;1	8;7;6;1	Heterogeneous nuclear ribonucleoprotein L	Hnrnpl	>tr|G5E924|G5E924_MOUSE Heterogeneous nuclear ribonucleoprotein L (Fragment) OS=Mus musculus GN=Hnrnpl PE=4 SV=1;>sp|Q8R081|HNRPL_MOUSE Heterogeneous nuclear ribonucleoprotein L OS=Mus musculus GN=Hnrnpl PE=1 SV=2;>tr|G3UY38|G3UY38_MOUSE Heterogeneous nucl	4	8	8	8	4	4	5	4	4	5	4	4	5	19.5	19.5	19.5	66.821	615	615;586;456;201	7.93						5	5	1				1	2		3.8003e-129	By MS/MS	By MS/MS	By MS/MS	0.54185	0.90823	10.312	8
G8JL54;Q8K4M5	G8JL54;Q8K4M5	1;1	1;1	1;1	COMM domain-containing protein 1	Commd1	>tr|G8JL54|G8JL54_MOUSE COMM domain-containing protein 1 (Fragment) OS=Mus musculus GN=Commd1 PE=2 SV=1;>sp|Q8K4M5|COMD1_MOUSE COMM domain-containing protein 1 OS=Mus musculus GN=Commd1 PE=2 SV=2	2	1	1	1	1	1	1	1	1	1	1	1	1	8.6	8.6	8.6	10.311	93	93;188	4.25			1	1	2										0.0024099	By MS/MS	By MS/MS	By MS/MS	0.62898	0.76823	9.1281	3
H3BJN6;H3BL79;Q3TB04;Q8BIE6;H3BIZ7	H3BJN6;H3BL79;Q3TB04;Q8BIE6;H3BIZ7	1;1;1;1;1	1;1;1;1;1	1;1;1;1;1	FERM domain-containing protein 4A	Frmd4a	>tr|H3BJN6|H3BJN6_MOUSE FERM domain-containing protein 4A (Fragment) OS=Mus musculus GN=Frmd4a PE=2 SV=1;>tr|H3BL79|H3BL79_MOUSE FERM domain-containing protein 4A (Fragment) OS=Mus musculus GN=Frmd4a PE=2 SV=1;>tr|Q3TB04|Q3TB04_MOUSE FERM domain-containing	5	1	1	1	1	0	0	1	0	0	1	0	0	10.7	10.7	10.7	17.269	159	159;525;737;1020;1035	4				1											0.00063487	By MS/MS	By matching	By matching	NaN	NaN	NaN	0
H3BJ02;H3BJE3;Q8K1E0;I1E4X1	H3BJ02;H3BJE3;Q8K1E0;I1E4X1	1;1;1;1	1;1;1;1	1;1;1;1	Syntaxin-5	Stx5a;Stx5	>tr|H3BJ02|H3BJ02_MOUSE Syntaxin-5 OS=Mus musculus GN=Stx5a PE=2 SV=1;>tr|H3BJE3|H3BJE3_MOUSE Syntaxin-5 (Fragment) OS=Mus musculus GN=Stx5a PE=2 SV=1;>sp|Q8K1E0|STX5_MOUSE Syntaxin-5 OS=Mus musculus GN=Stx5 PE=1 SV=3;>tr|I1E4X1|I1E4X1_MOUSE Syntaxin-5 OS=	4	1	1	1	1	1	0	1	1	0	1	1	0	9.7	9.7	9.7	29.376	259	259;262;355;442	5				1		1									3.7932e-60	By MS/MS	By MS/MS	By matching	NaN	NaN	NaN	0
Q6NVF9;H3BJ30;H3BJW3;H3BKW0;H3BLM9	Q6NVF9;H3BJ30;H3BJW3;H3BKW0	4;4;4;2;1	4;4;4;2;1	4;4;4;2;1	Cleavage and polyadenylation specificity factor subunit 6	Cpsf6	>sp|Q6NVF9|CPSF6_MOUSE Cleavage and polyadenylation specificity factor subunit 6 OS=Mus musculus GN=Cpsf6 PE=1 SV=1;>tr|H3BJ30|H3BJ30_MOUSE Cleavage and polyadenylation-specificity factor subunit 6 OS=Mus musculus GN=Cpsf6 PE=2 SV=1;>tr|H3BJW3|H3BJW3_MOUSE	5	4	4	4	2	3	1	2	3	1	2	3	1	9.6	9.6	9.6	59.152	551	551;552;588;182;91	7				1	1	1		1	1	1					1.1092e-12	By MS/MS	By MS/MS	By MS/MS	0.86981	1.2668	6.1993	2
H3BJ37;Q8BIG7	H3BJ37;Q8BIG7	1;1	1;1	1;1	Catechol O-methyltransferase domain-containing protein 1	Comtd1	>tr|H3BJ37|H3BJ37_MOUSE Catechol O-methyltransferase domain-containing protein 1 OS=Mus musculus GN=Comtd1 PE=2 SV=1;>sp|Q8BIG7|CMTD1_MOUSE Catechol O-methyltransferase domain-containing protein 1 OS=Mus musculus GN=Comtd1 PE=2 SV=1	2	1	1	1	0	1	0	0	1	0	0	1	0	6	6	6	22.215	200	200;262	6						1									7.5325e-07	By matching	By MS/MS	By matching	NaN	NaN	NaN	1
H3BJU7;H3BJX8;H3BJ45;H3BJ40;H3BKH9;Q60875;H3BJM4;H3BJ48;H3BLJ1;H3BIX8;H3BLF9;H3BJ59;H3BL15	H3BJU7;H3BJX8;H3BJ45;H3BJ40;H3BKH9;Q60875;H3BJM4;H3BJ48;H3BLJ1;H3BIX8;H3BLF9;H3BJ59;H3BL15	2;2;2;2;2;2;1;1;1;1;1;1;1	2;2;2;2;2;2;1;1;1;1;1;1;1	2;2;2;2;2;2;1;1;1;1;1;1;1	Rho guanine nucleotide exchange factor 2	Arhgef2	>tr|H3BJU7|H3BJU7_MOUSE Rho guanine nucleotide exchange factor 2 OS=Mus musculus GN=Arhgef2 PE=2 SV=1;>tr|H3BJX8|H3BJX8_MOUSE Rho guanine nucleotide exchange factor 2 OS=Mus musculus GN=Arhgef2 PE=2 SV=1;>tr|H3BJ45|H3BJ45_MOUSE Rho guanine nucleotide excha	13	2	2	2	1	1	0	1	1	0	1	1	0	2.7	2.7	2.7	108.59	956	956;968;968;970;983;985;84;89;127;130;203;208;257	6.5						3		1							8.6146e-15	By MS/MS	By MS/MS	By matching	NaN	NaN	NaN	1
H3BJ75;Q9QZB9	H3BJ75;Q9QZB9	1;1	1;1	1;1	Dynactin subunit 5	Dctn5	>tr|H3BJ75|H3BJ75_MOUSE Dynactin subunit 5 OS=Mus musculus GN=Dctn5 PE=2 SV=1;>sp|Q9QZB9|DCTN5_MOUSE Dynactin subunit 5 OS=Mus musculus GN=Dctn5 PE=1 SV=1	2	1	1	1	0	0	1	0	0	1	0	0	1	18.5	18.5	18.5	6.2671	54	54;182	3.33			2	1											0.0014991	By matching	By matching	By MS/MS	NaN	NaN	NaN	1
H3BJA3;O09172;F6VNW5	H3BJA3;O09172;F6VNW5	5;5;4	5;5;4	5;5;4	Glutamate--cysteine ligase regulatory subunit	Gclm	>tr|H3BJA3|H3BJA3_MOUSE Glutamate--cysteine ligase regulatory subunit (Fragment) OS=Mus musculus GN=Gclm PE=4 SV=1;>sp|O09172|GSH0_MOUSE Glutamate--cysteine ligase regulatory subunit OS=Mus musculus GN=Gclm PE=2 SV=1;>tr|F6VNW5|F6VNW5_MOUSE Glutamate--cyst	3	5	5	5	1	2	4	1	2	4	1	2	4	32.7	32.7	32.7	21.95	199	199;274;153	6.9						5	1	4							6.6054e-123	By MS/MS	By MS/MS	By MS/MS	3.7673	6.1375	17.157	2
H3BJI4;H3BJN8;Q9CPR1	H3BJI4;H3BJN8;Q9CPR1	1;1;1	1;1;1	1;1;1	RWD domain-containing protein 4	Rwdd4a;Rwdd4	>tr|H3BJI4|H3BJI4_MOUSE RWD domain containing 4A, isoform CRA_b OS=Mus musculus GN=Rwdd4a PE=4 SV=1;>tr|H3BJN8|H3BJN8_MOUSE RWD domain-containing protein 4 (Fragment) OS=Mus musculus GN=Rwdd4a PE=2 SV=1;>sp|Q9CPR1|RWDD4_MOUSE RWD domain-containing protein	3	1	1	1	0	1	1	0	1	1	0	1	1	31.8	31.8	31.8	5.0345	44	44;132;188	3.33			2	1											7.2603e-05	By matching	By MS/MS	By MS/MS	NaN	NaN	NaN	0
H3BJP2;H3BLJ9;H3BJL6;Q9R0P3;H3BKH6;H3BK43;H3BJC6	H3BJP2;H3BLJ9;H3BJL6;Q9R0P3;H3BKH6;H3BK43	8;8;8;8;8;5;2	8;8;8;8;8;5;2	8;8;8;8;8;5;2	S-formylglutathione hydrolase	Esd	>tr|H3BJP2|H3BJP2_MOUSE S-formylglutathione hydrolase (Fragment) OS=Mus musculus GN=Esd PE=2 SV=1;>tr|H3BLJ9|H3BLJ9_MOUSE S-formylglutathione hydrolase OS=Mus musculus GN=Esd PE=2 SV=1;>tr|H3BJL6|H3BJL6_MOUSE S-formylglutathione hydrolase OS=Mus musculus G	7	8	8	8	3	3	7	3	3	7	3	3	7	43.7	43.7	43.7	27.131	247	247;259;265;282;295;249;135	5.8				4	4	9	1		1	1					1.3061e-99	By MS/MS	By MS/MS	By MS/MS	1.8382	2.5059	16.327	15
H3BJY8;Q8BGR1	H3BJY8;Q8BGR1	1;1	1;1	1;1		2610034M16Rik	>tr|H3BJY8|H3BJY8_MOUSE Protein 2610034M16Rik OS=Mus musculus GN=2610034M16Rik PE=2 SV=1;>tr|Q8BGR1|Q8BGR1_MOUSE MCG20355 OS=Mus musculus GN=2610034M16Rik PE=2 SV=1	2	1	1	1	1	1	0	1	1	0	1	1	0	7.1	7.1	7.1	22.781	198	198;1238	4.5				1	1										0.0037902	By MS/MS	By MS/MS	By matching	NaN	NaN	NaN	0
H3BK84;P31324	H3BK84;P31324	1;1	1;1	1;1	cAMP-dependent protein kinase type II-beta regulatory subunit	Prkar2b	>tr|H3BK84|H3BK84_MOUSE cAMP-dependent protein kinase type II-beta regulatory subunit OS=Mus musculus GN=Prkar2b PE=2 SV=1;>sp|P31324|KAP3_MOUSE cAMP-dependent protein kinase type II-beta regulatory subunit OS=Mus musculus GN=Prkar2b PE=1 SV=3	2	1	1	1	0	0	1	0	0	1	0	0	1	6.6	6.6	6.6	28.463	256	256;416	6						1									0.00018786	By matching	By matching	By MS/MS	NaN	NaN	NaN	0
H3BKM2;Q80YV2;D3Z0B2;D3Z3D0	H3BKM2;Q80YV2;D3Z0B2;D3Z3D0	2;2;1;1	2;2;1;1	2;2;1;1	Nuclear-interacting partner of ALK	Zc3hc1	>tr|H3BKM2|H3BKM2_MOUSE Nuclear-interacting partner of ALK OS=Mus musculus GN=Zc3hc1 PE=2 SV=1;>sp|Q80YV2|NIPA_MOUSE Nuclear-interacting partner of ALK OS=Mus musculus GN=Zc3hc1 PE=1 SV=1;>tr|D3Z0B2|D3Z0B2_MOUSE Nuclear-interacting partner of ALK OS=Mus mu	4	2	2	2	1	1	1	1	1	1	1	1	1	6.8	6.8	6.8	50.513	459	459;501;49;430	5				1	1	1									3.8153e-05	By MS/MS	By MS/MS	By MS/MS	0.85108	1.1389	24.263	3
O08784;H3BL37;H3BIX0;Q05CS0;H3BK88	O08784;H3BL37;H3BIX0;Q05CS0	10;10;8;7;4	10;10;8;7;4	10;10;8;7;4	Treacle protein	Tcof1	>sp|O08784|TCOF_MOUSE Treacle protein OS=Mus musculus GN=Tcof1 PE=1 SV=1;>tr|H3BL37|H3BL37_MOUSE Treacle protein OS=Mus musculus GN=Tcof1 PE=2 SV=1;>tr|H3BIX0|H3BIX0_MOUSE Treacle protein (Fragment) OS=Mus musculus GN=Tcof1 PE=2 SV=1;>tr|Q05CS0|Q05CS0_MOUS	5	10	10	10	7	7	7	7	7	7	7	7	7	10.5	10.5	10.5	135	1320	1320;1356;1056;1013;168	10						3	2	1	2	5	7	6	1		2.1509e-40	By MS/MS	By MS/MS	By MS/MS	0.78852	0.92155	14.814	19
H7BWY2;Q9JKC8	H7BWY2;Q9JKC8	1;1	1;1	1;1	AP-3 complex subunit mu-1	Ap3m1	>tr|H7BWY2|H7BWY2_MOUSE AP-3 complex subunit mu-1 OS=Mus musculus GN=Ap3m1 PE=2 SV=1;>sp|Q9JKC8|AP3M1_MOUSE AP-3 complex subunit mu-1 OS=Mus musculus GN=Ap3m1 PE=1 SV=1	2	1	1	1	1	1	1	1	1	1	1	1	1	3.8	3.8	3.8	41.023	364	364;418	6.67						1	2								0.00091233	By MS/MS	By MS/MS	By MS/MS	0.72985	0.93748	9.7624	3
Q8C8T8;H7BWY8	Q8C8T8;H7BWY8	1;1	1;1	1;1	Pre-rRNA-processing protein TSR2 homolog	Tsr2	>sp|Q8C8T8|TSR2_MOUSE Pre-rRNA-processing protein TSR2 homolog OS=Mus musculus GN=Tsr2 PE=2 SV=1;>tr|H7BWY8|H7BWY8_MOUSE Pre-rRNA-processing protein TSR2 homolog OS=Mus musculus GN=Tsr2 PE=2 SV=1	2	1	1	1	0	1	0	0	1	0	0	1	0	8.4	8.4	8.4	20.891	191	191;195	6						1									3.6114e-45	By matching	By MS/MS	By matching	NaN	NaN	NaN	1
P58281;H7BX01	P58281;H7BX01	1;1	1;1	1;1	Dynamin-like 120 kDa protein, mitochondrial;Dynamin-like 120 kDa protein, form S1	Opa1	>sp|P58281|OPA1_MOUSE Dynamin-like 120 kDa protein, mitochondrial OS=Mus musculus GN=Opa1 PE=1 SV=1;>tr|H7BX01|H7BX01_MOUSE Dynamin-like 120 kDa protein, mitochondrial OS=Mus musculus GN=Opa1 PE=2 SV=1	2	1	1	1	1	0	0	1	0	0	1	0	0	1.1	1.1	1.1	111.34	960	960;978	10.5										1	1				0.0016123	By MS/MS	By matching	By matching	0.75705	0.78107	0.99917	2
H7BX26;Q6A065	H7BX26;Q6A065	4;4	4;4	4;4	Centrosomal protein of 170 kDa	Cep170	>tr|H7BX26|H7BX26_MOUSE Centrosomal protein of 170 kDa OS=Mus musculus GN=Cep170 PE=2 SV=1;>sp|Q6A065|CE170_MOUSE Centrosomal protein of 170 kDa OS=Mus musculus GN=Cep170 PE=1 SV=2	2	4	4	4	3	0	1	3	0	1	3	0	1	4.1	4.1	4.1	173.94	1578	1578;1588	6.4				2		1			2						2.858e-27	By MS/MS	By matching	By MS/MS	0.96131	0.9853	26.87	2
Q9WU56;H7BX59	Q9WU56;H7BX59	1;1	1;1	1;1	tRNA pseudouridine synthase A, mitochondrial;tRNA pseudouridine synthase	Pus1	>sp|Q9WU56|TRUA_MOUSE tRNA pseudouridine synthase A, mitochondrial OS=Mus musculus GN=Pus1 PE=1 SV=2;>tr|H7BX59|H7BX59_MOUSE tRNA pseudouridine synthase OS=Mus musculus GN=Pus1 PE=2 SV=1	2	1	1	1	0	1	1	0	1	1	0	1	1	3.5	3.5	3.5	47.502	423	423;441	4				2											0.00073254	By matching	By MS/MS	By MS/MS	NaN	NaN	NaN	0
Q6PDM2;H7BX95;F7AI47;F6QXN3	Q6PDM2;H7BX95	11;11;3;1	11;11;3;1	11;11;3;1	Serine/arginine-rich splicing factor 1	Srsf1	>sp|Q6PDM2|SRSF1_MOUSE Serine/arginine-rich splicing factor 1 OS=Mus musculus GN=Srsf1 PE=1 SV=3;>tr|H7BX95|H7BX95_MOUSE Serine/arginine-rich-splicing factor 1 OS=Mus musculus GN=Srsf1 PE=2 SV=1	4	11	11	11	7	7	9	7	7	9	7	7	9	43.5	43.5	43.5	27.744	248	248;253;106;58	6				6	7	12	3		1	2	1				6.7428e-72	By MS/MS	By MS/MS	By MS/MS	0.75013	1.0183	15.037	7
H9KV01;H9KV15;Q9QX47;H9KV00;H9KV02	H9KV01;H9KV15;Q9QX47;H9KV00	3;3;3;3;1	3;3;3;3;1	3;3;3;3;1	Protein SON	Son	>tr|H9KV01|H9KV01_MOUSE Protein SON OS=Mus musculus GN=Son PE=2 SV=1;>tr|H9KV15|H9KV15_MOUSE Protein SON OS=Mus musculus GN=Son PE=2 SV=1;>sp|Q9QX47|SON_MOUSE Protein SON OS=Mus musculus GN=Son PE=1 SV=2;>tr|H9KV00|H9KV00_MOUSE Protein SON OS=Mus musculus	5	3	3	3	0	1	2	0	1	2	0	1	2	1.6	1.6	1.6	252.18	2321	2321;2343;2444;2477;454	6.5				1		1		2							2.875e-06	By matching	By MS/MS	By MS/MS	NaN	NaN	NaN	0
Q8R3C0;H9KV04	Q8R3C0;H9KV04	2;2	2;2	2;2	Mini-chromosome maintenance complex-binding protein	Mcmbp	>sp|Q8R3C0|MCMBP_MOUSE Mini-chromosome maintenance complex-binding protein OS=Mus musculus GN=Mcmbp PE=2 SV=1;>tr|H9KV04|H9KV04_MOUSE Mini-chromosome maintenance complex-binding protein OS=Mus musculus GN=Mcmbp PE=2 SV=1	2	2	2	2	2	0	0	2	0	0	2	0	0	4.8	4.8	4.8	72.89	642	642;660	4				2											3.6991e-26	By MS/MS	By matching	By matching	NaN	NaN	NaN	1
H9KV12;Q8BUI3	H9KV12;Q8BUI3	1;1	1;1	1;1	Leucine-rich repeat and WD repeat-containing protein 1	Lrwd1;LRWD1	>tr|H9KV12|H9KV12_MOUSE Protein Lrwd1 (Fragment) OS=Mus musculus GN=Lrwd1 PE=2 SV=1;>sp|Q8BUI3|LRWD1_MOUSE Leucine-rich repeat and WD repeat-containing protein 1 OS=Mus musculus GN=LRWD1 PE=2 SV=1	2	1	1	1	1	0	0	1	0	0	1	0	0	6.5	6.5	6.5	24.185	216	216;648	4				1											4.7321e-16	By MS/MS	By matching	By matching	NaN	NaN	NaN	0
I1E4X4;H3BKE1;H3BKK4;I1E4X6;Q4KWH5	I1E4X4;H3BKE1;H3BKK4;I1E4X6;Q4KWH5	2;1;1;1;1	2;1;1;1;1	2;1;1;1;1	1-phosphatidylinositol 4,5-bisphosphate phosphodiesterase eta-1	Plch1	>tr|I1E4X4|I1E4X4_MOUSE 1-phosphatidylinositol 4,5-bisphosphate phosphodiesterase eta-1 OS=Mus musculus GN=Plch1 PE=4 SV=1;>tr|H3BKE1|H3BKE1_MOUSE 1-phosphatidylinositol 4,5-bisphosphate phosphodiesterase eta-1 (Fragment) OS=Mus musculus GN=Plch1 PE=2 SV=1	5	2	2	2	2	0	1	2	0	1	2	0	1	1.7	1.7	1.7	183.25	1643	1643;969;1673;1681;1682	5.33				1		2									0.00016195	By MS/MS	By matching	By MS/MS	1.0754	1.1237	24.099	2
I7HLV2;Q6ZWV3;P86048	I7HLV2;Q6ZWV3;P86048	3;3;2	3;3;2	3;3;2	60S ribosomal protein L10;60S ribosomal protein L10-like	Rpl10;Rpl10l	>tr|I7HLV2|I7HLV2_MOUSE 60S ribosomal protein L10 (Fragment) OS=Mus musculus GN=Rpl10 PE=4 SV=1;>sp|Q6ZWV3|RL10_MOUSE 60S ribosomal protein L10 OS=Mus musculus GN=Rpl10 PE=2 SV=3;>sp|P86048|RL10L_MOUSE 60S ribosomal protein L10-like OS=Mus musculus GN=Rpl1	3	3	3	3	1	1	3	1	1	3	1	1	3	16.4	16.4	16.4	23.072	201	201;214;214	7.67						6				1	1	1			5.0906e-82	By MS/MS	By MS/MS	By MS/MS	0.61219	0.80655	3.8848	7
J3JS24;P27808	J3JS24;P27808	1;1	1;1	1;1	Alpha-1,3-mannosyl-glycoprotein 2-beta-N-acetylglucosaminyltransferase	Mgat1	>tr|J3JS24|J3JS24_MOUSE Alpha-1,3-mannosyl-glycoprotein 2-beta-N-acetylglucosaminyltransferase (Fragment) OS=Mus musculus GN=Mgat1 PE=4 SV=1;>sp|P27808|MGAT1_MOUSE Alpha-1,3-mannosyl-glycoprotein 2-beta-N-acetylglucosaminyltransferase OS=Mus musculus GN=Mg	2	1	1	1	1	1	0	1	1	0	1	1	0	8	8	8	22.83	200	200;447	5				1		1									0.00029096	By MS/MS	By MS/MS	By matching	NaN	NaN	NaN	0
J3KMH5;Q8BI84	J3KMH5;Q8BI84	1;1	1;1	1;1	Melanoma inhibitory activity protein 3	Mia3	>tr|J3KMH5|J3KMH5_MOUSE Melanoma inhibitory activity protein 3 OS=Mus musculus GN=Mia3 PE=4 SV=1;>sp|Q8BI84|MIA3_MOUSE Melanoma inhibitory activity protein 3 OS=Mus musculus GN=Mia3 PE=1 SV=2	2	1	1	1	1	0	0	1	0	0	1	0	0	2.2	2.2	2.2	87.208	781	781;1930	10										1					0.0038092	By MS/MS	By matching	By matching	NaN	NaN	NaN	0
J3QJX3;Q9Z2G6	J3QJX3;Q9Z2G6	1;1	1;1	1;1	Protein sel-1 homolog 1	Sel1l	>tr|J3QJX3|J3QJX3_MOUSE Protein sel-1 homolog 1 OS=Mus musculus GN=Sel1l PE=4 SV=1;>sp|Q9Z2G6|SE1L1_MOUSE Protein sel-1 homolog 1 OS=Mus musculus GN=Sel1l PE=2 SV=2	2	1	1	1	0	1	1	0	1	1	0	1	1	2.2	2.2	2.2	82.425	740	740;790	4				2											0.0042245	By matching	By MS/MS	By MS/MS	NaN	NaN	NaN	0
P62082;J3QJZ3;F6SVV1	P62082;J3QJZ3;F6SVV1	4;4;3	4;4;3	4;4;3	40S ribosomal protein S7	Rps7;Gm6472;Gm9493	>sp|P62082|RS7_MOUSE 40S ribosomal protein S7 OS=Mus musculus GN=Rps7 PE=2 SV=1;>tr|J3QJZ3|J3QJZ3_MOUSE MCG116065 OS=Mus musculus GN=Gm6472 PE=4 SV=1;>tr|F6SVV1|F6SVV1_MOUSE Protein Gm9493 OS=Mus musculus GN=Gm9493 PE=4 SV=1	3	4	4	4	2	2	3	2	2	3	2	2	3	18.6	18.6	18.6	22.127	194	194;194;192	5.7	1			1	4		3				1				5.1423e-58	By MS/MS	By MS/MS	By MS/MS	0.66782	0.9544	9.7084	9
J3QK48;J3QP56;P97823;D3YUG4;D3Z111	J3QK48;J3QP56;P97823;D3YUG4;D3Z111	2;2;2;1;1	2;2;2;1;1	2;2;2;1;1	Acyl-protein thioesterase 1	Lypla1	>tr|J3QK48|J3QK48_MOUSE Acyl-protein thioesterase 1 (Fragment) OS=Mus musculus GN=Lypla1 PE=4 SV=1;>tr|J3QP56|J3QP56_MOUSE Acyl-protein thioesterase 1 OS=Mus musculus GN=Lypla1 PE=4 SV=1;>sp|P97823|LYPA1_MOUSE Acyl-protein thioesterase 1 OS=Mus musculus GN	5	2	2	2	1	1	2	1	1	2	1	1	2	10.9	10.9	10.9	23.132	220	220;224;230;142;196	7.33							4	2							5.8968e-46	By MS/MS	By MS/MS	By MS/MS	NaN	NaN	NaN	0
Q8BHX6;Q9WV70;J3QK52	Q8BHX6;Q9WV70;J3QK52	3;3;3	3;3;3	3;3;3	Nucleolar complex protein 2 homolog	Noc2l	>tr|Q8BHX6|Q8BHX6_MOUSE Nucleolar complex protein 2 homolog OS=Mus musculus GN=Noc2l PE=2 SV=1;>sp|Q9WV70|NOC2L_MOUSE Nucleolar complex protein 2 homolog OS=Mus musculus GN=Noc2l PE=1 SV=2;>tr|J3QK52|J3QK52_MOUSE Nucleolar complex protein 2 homolog OS=Mus	3	3	3	3	0	1	3	0	1	3	0	1	3	5.9	5.9	5.9	68.267	593	593;747;750	6						4									1.9841e-57	By matching	By MS/MS	By MS/MS	NaN	NaN	NaN	1
P49312;J3QK72;Q5EBP8	P49312;J3QK72;Q5EBP8	6;6;6	5;5;5	5;5;5	Heterogeneous nuclear ribonucleoprotein A1	Hnrnpa1;Gm7729	>sp|P49312|ROA1_MOUSE Heterogeneous nuclear ribonucleoprotein A1 OS=Mus musculus GN=Hnrnpa1 PE=1 SV=2;>tr|J3QK72|J3QK72_MOUSE Uncharacterized protein OS=Mus musculus GN=Gm7729 PE=4 SV=1;>tr|Q5EBP8|Q5EBP8_MOUSE Heterogeneous nuclear ribonucleoprotein A1 OS=	3	6	5	5	6	4	5	5	4	4	5	4	4	19.4	16.6	16.6	34.196	320	320;320;373	7.68				1		3	9	5	5	1		1			2.5674e-86	By MS/MS	By MS/MS	By MS/MS	0.63652	0.81693	15.897	18
J3QM78;Q9JIT0	J3QM78;Q9JIT0	1;1	1;1	1;1	Limb region 1 protein	Lmbr1	>tr|J3QM78|J3QM78_MOUSE Limb region 1 protein OS=Mus musculus GN=Lmbr1 PE=4 SV=1;>sp|Q9JIT0|LMBR1_MOUSE Limb region 1 protein OS=Mus musculus GN=Lmbr1 PE=2 SV=1	2	1	1	1	0	0	1	0	0	1	0	0	1	2.2	2.2	2.2	51.838	462	462;490	4				1											0.012833	By matching	By matching	By MS/MS	NaN	NaN	NaN	0
Q60931;J3QPE8;J3QMG3	Q60931;J3QPE8;J3QMG3	5;5;5	5;5;5	5;5;5	Voltage-dependent anion-selective channel protein 3	Vdac3;Vdac3-ps1	>sp|Q60931|VDAC3_MOUSE Voltage-dependent anion-selective channel protein 3 OS=Mus musculus GN=Vdac3 PE=1 SV=1;>tr|J3QPE8|J3QPE8_MOUSE MCG16555 OS=Mus musculus GN=Vdac3-ps1 PE=4 SV=1;>tr|J3QMG3|J3QMG3_MOUSE Voltage-dependent anion-selective channel protein	3	5	5	5	2	4	5	2	4	5	2	4	5	19.1	19.1	19.1	30.752	283	283;283;284	5.26	1		4	4	4	2	4	4							5.1561e-22	By MS/MS	By MS/MS	By MS/MS	0.92839	1.1718	18.092	23
P25444;J3QMG5;J3QM94;L7N240;D3Z659;D3YVC1;E9Q1N8;F6YTZ4;D3YWJ3;L7N453;D3Z536	P25444;J3QMG5;J3QM94;L7N240;D3Z659;D3YVC1;E9Q1N8;F6YTZ4;D3YWJ3;L7N453	7;7;6;5;5;5;5;5;5;4;2	7;7;6;5;5;5;5;5;5;4;2	7;7;6;5;5;5;5;5;5;4;2	40S ribosomal protein S2	Rps2;Gm5786;Gm5070;Gm6139;Rps2-ps6;Gm18025;Gm6576;Gm4968	>sp|P25444|RS2_MOUSE 40S ribosomal protein S2 OS=Mus musculus GN=Rps2 PE=1 SV=3;>tr|J3QMG5|J3QMG5_MOUSE Uncharacterized protein OS=Mus musculus GN=Gm5786 PE=3 SV=1;>tr|J3QM94|J3QM94_MOUSE Uncharacterized protein OS=Mus musculus GN=Gm5070 PE=3 SV=1;>tr|L7N2	11	7	7	7	4	7	5	4	7	5	4	7	5	29.4	29.4	29.4	31.231	293	293;293;277;221;221;269;272;274;302;287;292	6.61	2		2	2	1	6	8	10	5						1.4788e-153	By MS/MS	By MS/MS	By MS/MS	0.64881	0.88186	12.472	21
L7N253;K7N6G4;J3QN10	L7N253;K7N6G4;J3QN10	1;1;1	1;1;1	1;1;1		4930555G01Rik;Gm16434	>tr|L7N253|L7N253_MOUSE Protein 4930555G01Rik OS=Mus musculus GN=4930555G01Rik PE=4 SV=1;>tr|K7N6G4|K7N6G4_MOUSE Protein Gm16434 OS=Mus musculus GN=Gm16434 PE=4 SV=1;>tr|J3QN10|J3QN10_MOUSE Protein Gm16434 OS=Mus musculus GN=Gm16434 PE=4 SV=1	3	1	1	1	0	0	1	0	0	1	0	0	1	12.2	12.2	12.2	24.191	205	205;205;205	5					1										0.006019	By matching	By matching	By MS/MS	NaN	NaN	NaN	0
P20664;J3QN19	P20664;J3QN19	2;2	2;2	2;2	DNA primase small subunit;DNA primase	Prim1	>sp|P20664|PRI1_MOUSE DNA primase small subunit OS=Mus musculus GN=Prim1 PE=1 SV=1;>tr|J3QN19|J3QN19_MOUSE DNA primase OS=Mus musculus GN=Prim1 PE=3 SV=1	2	2	2	2	2	0	1	2	0	1	2	0	1	7.4	7.4	7.4	49.295	417	417;418	3.33	1			1	1										2.6168e-07	By MS/MS	By matching	By MS/MS	NaN	NaN	NaN	1
Q6ZQ58;J3QNB1;Q9D423	Q6ZQ58;J3QNB1	9;9;1	9;9;1	9;9;1	La-related protein 1	Larp1	>sp|Q6ZQ58|LARP1_MOUSE La-related protein 1 OS=Mus musculus GN=Larp1 PE=1 SV=2;>tr|J3QNB1|J3QNB1_MOUSE La-related protein 1 OS=Mus musculus GN=Larp1 PE=4 SV=1	3	9	9	9	6	3	7	6	3	7	6	3	7	14.3	14.3	14.3	121.15	1072	1072;1072;248	5.95				5	5	6	3				1	1			7.9917e-128	By MS/MS	By MS/MS	By MS/MS	0.87527	1.0734	12.32	3
P16460;J3QNG0	P16460;J3QNG0	3;3	3;3	3;3	Argininosuccinate synthase	Ass1;Gm5424	>sp|P16460|ASSY_MOUSE Argininosuccinate synthase OS=Mus musculus GN=Ass1 PE=1 SV=1;>tr|J3QNG0|J3QNG0_MOUSE MCG15755 OS=Mus musculus GN=Gm5424 PE=3 SV=1	2	3	3	3	1	0	2	1	0	2	1	0	2	6.3	6.3	6.3	46.584	412	412;412	10.2							1	1					2		1.089e-05	By MS/MS	By matching	By MS/MS	0.47322	0.51017	43.186	2
Q4FCQ7;J3QNU1;Q9Z2A5	Q4FCQ7;J3QNU1;Q9Z2A5	1;1;1	1;1;1	1;1;1	Arginyl-tRNA--protein transferase 1	Ate1	>tr|Q4FCQ7|Q4FCQ7_MOUSE Arginyl-tRNA--protein transferase 1 OS=Mus musculus GN=Ate1 PE=2 SV=1;>tr|J3QNU1|J3QNU1_MOUSE Arginyl-tRNA--protein transferase 1 OS=Mus musculus GN=Ate1 PE=3 SV=1;>sp|Q9Z2A5|ATE1_MOUSE Arginyl-tRNA--protein transferase 1 OS=Mus mus	3	1	1	1	0	1	0	0	1	0	0	1	0	2.4	2.4	2.4	58.319	509	509;509;516	6						1									0.00043295	By matching	By MS/MS	By matching	NaN	NaN	NaN	0
J3QPB5;Q8VCB1	J3QPB5;Q8VCB1	1;1	1;1	1;1	Nucleoporin NDC1	Tmem48;Ndc1	>tr|J3QPB5|J3QPB5_MOUSE Nucleoporin NDC1 OS=Mus musculus GN=Tmem48 PE=4 SV=1;>sp|Q8VCB1|NDC1_MOUSE Nucleoporin NDC1 OS=Mus musculus GN=Ndc1 PE=2 SV=1	2	1	1	1	0	1	1	0	1	1	0	1	1	3.9	3.9	3.9	60.299	541	541;673	6						2									1.9853e-06	By matching	By MS/MS	By MS/MS	NaN	NaN	NaN	0
J3QPH7;J3QPU1;Q9Z266	J3QPH7;J3QPU1;Q9Z266	1;1;1	1;1;1	1;1;1	SNARE-associated protein Snapin	Snapin	>tr|J3QPH7|J3QPH7_MOUSE SNARE-associated protein Snapin OS=Mus musculus GN=Snapin PE=4 SV=1;>tr|J3QPU1|J3QPU1_MOUSE SNARE-associated protein Snapin OS=Mus musculus GN=Snapin PE=4 SV=1;>sp|Q9Z266|SNAPN_MOUSE SNARE-associated protein Snapin OS=Mus musculus G	3	1	1	1	1	0	1	1	0	1	1	0	1	39.6	39.6	39.6	5.3409	53	53;56;136	2	1		1												0.00053821	By MS/MS	By matching	By MS/MS	NaN	NaN	NaN	0
Q9CR86;J3QPI4	Q9CR86;J3QPI4	1;1	1;1	1;1	Calcium-regulated heat stable protein 1	Carhsp1;Gm9791	>sp|Q9CR86|CHSP1_MOUSE Calcium-regulated heat stable protein 1 OS=Mus musculus GN=Carhsp1 PE=1 SV=1;>tr|J3QPI4|J3QPI4_MOUSE Uncharacterized protein OS=Mus musculus GN=Gm9791 PE=4 SV=1	2	1	1	1	1	1	1	1	1	1	1	1	1	16.9	16.9	16.9	16.062	148	148;148	4.67				1	2										1.2395e-07	By MS/MS	By MS/MS	By MS/MS	NaN	NaN	NaN	0
Q9JLR9;J3QPX3	Q9JLR9;J3QPX3	1;1	1;1	1;1	HIG1 domain family member 1A, mitochondrial	Higd1a;Gm9790	>sp|Q9JLR9|HIG1A_MOUSE HIG1 domain family member 1A, mitochondrial OS=Mus musculus GN=Higd1a PE=2 SV=1;>tr|J3QPX3|J3QPX3_MOUSE MCG1125 OS=Mus musculus GN=Gm9790 PE=4 SV=1	2	1	1	1	1	1	1	1	1	1	1	1	1	18.9	18.9	18.9	10.425	95	95;95	2.33	1	3	1	1											1.1541e-07	By MS/MS	By MS/MS	By MS/MS	0.76878	1.1111	26.923	6
K3W4Q8;P18572;J3QP71	K3W4Q8;P18572;J3QP71	8;8;6	8;8;6	8;8;6	Basigin	Bsg	>tr|K3W4Q8|K3W4Q8_MOUSE Basigin OS=Mus musculus GN=Bsg PE=4 SV=1;>sp|P18572|BASI_MOUSE Basigin OS=Mus musculus GN=Bsg PE=1 SV=2;>tr|J3QP71|J3QP71_MOUSE Basigin (Fragment) OS=Mus musculus GN=Bsg PE=4 SV=1	3	8	8	8	6	4	3	6	4	3	6	4	3	38.5	38.5	38.5	24.116	218	218;389;197	7.53						5	7			2				1	1.8619e-70	By MS/MS	By MS/MS	By MS/MS	0.94578	0.99613	9.1831	9
K3W4T3;Q9Z1G4	K3W4T3;Q9Z1G4	2;2	2;2	2;2	V-type proton ATPase 116 kDa subunit a isoform 1	Atp6v0a1	>tr|K3W4T3|K3W4T3_MOUSE V-type proton ATPase 116 kDa subunit a isoform 1 OS=Mus musculus GN=Atp6v0a1 PE=4 SV=1;>sp|Q9Z1G4|VPP1_MOUSE V-type proton ATPase 116 kDa subunit a isoform 1 OS=Mus musculus GN=Atp6v0a1 PE=1 SV=3	2	2	2	2	1	1	0	1	1	0	1	1	0	3.9	3.9	3.9	96.426	838	838;839	8						1				1					3.365e-06	By MS/MS	By MS/MS	By matching	NaN	NaN	NaN	0
Q9D110;L7N466;B2KF83;D3YTV6	Q9D110;L7N466;B2KF83;D3YTV6	2;2;1;1	2;2;1;1	2;2;1;1	5-formyltetrahydrofolate cyclo-ligase	Mthfs;Gm2382	>sp|Q9D110|MTHFS_MOUSE 5-formyltetrahydrofolate cyclo-ligase OS=Mus musculus GN=Mthfs PE=2 SV=2;>tr|L7N466|L7N466_MOUSE Protein Gm2382 OS=Mus musculus GN=Gm2382 PE=4 SV=1;>tr|B2KF83|B2KF83_MOUSE 5-formyltetrahydrofolate cyclo-ligase OS=Mus musculus GN=Mthf	4	2	2	2	1	1	2	1	1	2	1	1	2	10.3	10.3	10.3	23.201	203	203;203;128;146	4			2		2										1.1891e-49	By MS/MS	By MS/MS	By MS/MS	0.59625	0.80678	7.9244	3
M0QWD0	M0QWD0	1	1	1		Senp1	>tr|M0QWD0|M0QWD0_MOUSE Sentrin-specific protease 1 OS=Mus musculus GN=Senp1 PE=4 SV=1	1	1	1	1	0	0	1	0	0	1	0	0	1	5.9	5.9	5.9	20.131	170	170	7							1								0.019997	By matching	By matching	By MS/MS	NaN	NaN	NaN	0
M0QWZ0;F8WJL5;Q64467;F6UT49	M0QWZ0;F8WJL5	8;6;2;1	1;0;0;0	1;0;0;0		Gapdh	>tr|M0QWZ0|M0QWZ0_MOUSE Uncharacterized protein OS=Mus musculus PE=3 SV=1;>tr|F8WJL5|F8WJL5_MOUSE Glyceraldehyde-3-phosphate dehydrogenase OS=Mus musculus GN=Gapdh PE=2 SV=1	4	8	1	1	4	7	6	0	1	0	0	1	0	31.2	5.1	5.1	35.812	333	333;302;440;335	7							1								5.3596e-239	By matching	By MS/MS	By matching	NaN	NaN	NaN	1
Q6P1B9;O08539	Q6P1B9;O08539	2;2	2;2	2;2	Myc box-dependent-interacting protein 1	Bin1	>tr|Q6P1B9|Q6P1B9_MOUSE Bin1 protein OS=Mus musculus GN=Bin1 PE=2 SV=1;>sp|O08539|BIN1_MOUSE Myc box-dependent-interacting protein 1 OS=Mus musculus GN=Bin1 PE=1 SV=1	2	2	2	2	2	2	2	2	2	2	2	2	2	6.9	6.9	6.9	52.763	477	477;588	7.86						3			3	1					1.3816e-11	By MS/MS	By MS/MS	By MS/MS	1.4015	1.5609	12.412	4
O08547;E9Q6R3	O08547;E9Q6R3	6;5	6;5	6;5	Vesicle-trafficking protein SEC22b	Sec22b	>sp|O08547|SC22B_MOUSE Vesicle-trafficking protein SEC22b OS=Mus musculus GN=Sec22b PE=1 SV=3;>tr|E9Q6R3|E9Q6R3_MOUSE Vesicle-trafficking protein SEC22b OS=Mus musculus GN=Sec22b PE=2 SV=1	2	6	6	6	4	2	4	4	2	4	4	2	4	34.4	34.4	34.4	24.74	215	215;166	6.18				2	1	7							1		2.4189e-218	By MS/MS	By MS/MS	By MS/MS	1.024	1.2247	1.099	2
O08553;P97427;Q6P1J1;D3YUS0;Q3TT92;Q62188;E9PWE8	O08553	8;2;2;1;1;1;1	8;2;2;1;1;1;1	8;2;2;1;1;1;1	Dihydropyrimidinase-related protein 2	Dpysl2	>sp|O08553|DPYL2_MOUSE Dihydropyrimidinase-related protein 2 OS=Mus musculus GN=Dpysl2 PE=1 SV=2	7	8	8	8	5	6	6	5	6	6	5	6	6	19.8	19.8	19.8	62.277	572	572;572;686;216;568;570;683	5.72				6	3	10	4	2							3.7862e-200	By MS/MS	By MS/MS	By MS/MS	0.5508	0.79274	15.014	18
O08582	O08582	2	2	2	GTP-binding protein 1	Gtpbp1	>sp|O08582|GTPB1_MOUSE GTP-binding protein 1 OS=Mus musculus GN=Gtpbp1 PE=1 SV=2	1	2	2	2	0	1	2	0	1	2	0	1	2	4	4	4	72.3	668	668	5.33					2	1									1.3914e-05	By matching	By MS/MS	By MS/MS	NaN	NaN	NaN	0
O08583;Q9JJW6;G3X9I4	O08583;Q9JJW6;G3X9I4	3;2;2	3;2;2	3;2;2	THO complex subunit 4;Aly/REF export factor 2	Alyref;Alyref2	>sp|O08583|THOC4_MOUSE THO complex subunit 4 OS=Mus musculus GN=Alyref PE=1 SV=3;>sp|Q9JJW6|ALRF2_MOUSE Aly/REF export factor 2 OS=Mus musculus GN=Alyref2 PE=1 SV=1;>tr|G3X9I4|G3X9I4_MOUSE Aly/REF export factor 2 OS=Mus musculus GN=Alyref2 PE=4 SV=1	3	3	3	3	3	1	2	3	1	2	3	1	2	15.3	15.3	15.3	26.94	255	255;218;218	7.38				1	1	2			2	2					1.3163e-07	By MS/MS	By MS/MS	By MS/MS	0.59956	0.84435	4.7436	2
O08599	O08599	5	5	5	Syntaxin-binding protein 1	Stxbp1	>sp|O08599|STXB1_MOUSE Syntaxin-binding protein 1 OS=Mus musculus GN=Stxbp1 PE=1 SV=2	1	5	5	5	3	1	4	3	1	4	3	1	4	9.8	9.8	9.8	67.568	594	594	7				3	2	1				1		1	1		4.5476e-103	By MS/MS	By MS/MS	By MS/MS	0.96225	1.162	10.831	8
O08663;Q3UI33;Q3TMN1;M0QWX0;M0QW48	O08663;Q3UI33;Q3TMN1	3;3;2;1;1	3;3;2;1;1	3;3;2;1;1	Methionine aminopeptidase 2;Methionine aminopeptidase	Metap2	>sp|O08663|MAP2_MOUSE Methionine aminopeptidase 2 OS=Mus musculus GN=Metap2 PE=1 SV=1;>tr|Q3UI33|Q3UI33_MOUSE Methionine aminopeptidase OS=Mus musculus GN=Metap2 PE=2 SV=1;>tr|Q3TMN1|Q3TMN1_MOUSE Methionine aminopeptidase OS=Mus musculus GN=Metap2 PE=2 SV=	5	3	3	3	1	0	3	1	0	3	1	0	3	10.3	10.3	10.3	52.921	478	478;488;455;106;233	5.5				1	4				1						1.0484e-33	By MS/MS	By matching	By MS/MS	NaN	NaN	NaN	1
O08715	O08715	1	1	1	A-kinase anchor protein 1, mitochondrial	Akap1	>sp|O08715|AKAP1_MOUSE A-kinase anchor protein 1, mitochondrial OS=Mus musculus GN=Akap1 PE=1 SV=4	1	1	1	1	0	1	0	0	1	0	0	1	0	1.8	1.8	1.8	92.194	857	857	7							1								0.0007922	By matching	By MS/MS	By matching	NaN	NaN	NaN	0
O08739;D3Z4N3	O08739	7;1	7;1	6;0	AMP deaminase 3	Ampd3	>sp|O08739|AMPD3_MOUSE AMP deaminase 3 OS=Mus musculus GN=Ampd3 PE=2 SV=2	2	7	7	6	4	3	4	4	3	4	4	3	3	11.5	11.5	8.6	88.651	766	766;184	8.38				1		4	1	1		2	2	2			2.8508e-154	By MS/MS	By MS/MS	By MS/MS	1.3481	1.8061	26.843	8
O08749	O08749	5	5	5	Dihydrolipoyl dehydrogenase, mitochondrial	Dld	>sp|O08749|DLDH_MOUSE Dihydrolipoyl dehydrogenase, mitochondrial OS=Mus musculus GN=Dld PE=1 SV=2	1	5	5	5	1	3	4	1	3	4	1	3	4	10.8	10.8	10.8	54.272	509	509	6.75						7	1	4							3.1589e-189	By MS/MS	By MS/MS	By MS/MS	0.63662	0.85368	11.02	11
O08795	O08795	8	8	8	Glucosidase 2 subunit beta	Prkcsh	>sp|O08795|GLU2B_MOUSE Glucosidase 2 subunit beta OS=Mus musculus GN=Prkcsh PE=1 SV=1	1	8	8	8	4	5	6	4	5	6	4	5	6	21.1	21.1	21.1	58.792	521	521	5.8				4	4	12	4		1						0	By MS/MS	By MS/MS	By MS/MS	NaN	NaN	NaN	1
O08807;B1AZS9	O08807;B1AZS9	3;2	1;1	1;1	Peroxiredoxin-4	Prdx4	>sp|O08807|PRDX4_MOUSE Peroxiredoxin-4 OS=Mus musculus GN=Prdx4 PE=1 SV=1;>tr|B1AZS9|B1AZS9_MOUSE Peroxiredoxin-4 (Fragment) OS=Mus musculus GN=Prdx4 PE=2 SV=1	2	3	1	1	1	1	3	1	1	1	1	1	1	10.6	4	4	31.052	274	274;229	6.2						4	1								2.1766e-27	By MS/MS	By MS/MS	By MS/MS	NaN	NaN	NaN	0
O08915;D3YW40	O08915;D3YW40	2;1	2;1	2;1	AH receptor-interacting protein	Aip	>sp|O08915|AIP_MOUSE AH receptor-interacting protein OS=Mus musculus GN=Aip PE=1 SV=1;>tr|D3YW40|D3YW40_MOUSE AH receptor-interacting protein (Fragment) OS=Mus musculus GN=Aip PE=2 SV=1	2	2	2	2	1	1	2	1	1	2	1	1	2	7.9	7.9	7.9	37.605	330	330;172	5.25				1	1	2									8.475e-08	By MS/MS	By MS/MS	By MS/MS	NaN	NaN	NaN	1
Q3TMX0;O08992;A2AKJ9;A2AKJ6;H3BLG5;A2AKJ5	Q3TMX0;O08992;A2AKJ9;A2AKJ6;H3BLG5	3;3;2;2;2;1	3;3;2;2;2;1	3;3;2;2;2;1	Syntenin-1	Sdcbp	>tr|Q3TMX0|Q3TMX0_MOUSE MCG4375, isoform CRA_b OS=Mus musculus GN=Sdcbp PE=2 SV=1;>sp|O08992|SDCB1_MOUSE Syntenin-1 OS=Mus musculus GN=Sdcbp PE=2 SV=1;>tr|A2AKJ9|A2AKJ9_MOUSE Syntenin-1 OS=Mus musculus GN=Sdcbp PE=2 SV=1;>tr|A2AKJ6|A2AKJ6_MOUSE Syntenin-1	6	3	3	3	1	3	2	1	3	2	1	3	2	13.1	13.1	13.1	32.251	298	298;299;199;209;249;91	4	2		4	3		5									3.0552e-21	By MS/MS	By MS/MS	By MS/MS	0.56685	0.77235	24.142	9
O08997	O08997	1	1	1	Copper transport protein ATOX1	Atox1	>sp|O08997|ATOX1_MOUSE Copper transport protein ATOX1 OS=Mus musculus GN=Atox1 PE=2 SV=1	1	1	1	1	1	0	0	1	0	0	1	0	0	26.5	26.5	26.5	7.3384	68	68	6						3									5.4415e-06	By MS/MS	By matching	By matching	0.92686	0.95124	7.7937	2
O09061	O09061	4	4	4	Proteasome subunit beta type-1	Psmb1	>sp|O09061|PSB1_MOUSE Proteasome subunit beta type-1 OS=Mus musculus GN=Psmb1 PE=1 SV=1	1	4	4	4	3	2	3	3	2	3	3	2	3	23.8	23.8	23.8	26.372	240	240	6.93				2	1	6			5	1					4.7238e-81	By MS/MS	By MS/MS	By MS/MS	0.96401	1.256	7.5377	2
O09110;A2AGS2;P70236	O09110	3;1;1	3;1;1	3;1;1	Dual specificity mitogen-activated protein kinase kinase 3	Map2k3	>sp|O09110|MP2K3_MOUSE Dual specificity mitogen-activated protein kinase kinase 3 OS=Mus musculus GN=Map2k3 PE=1 SV=2	3	3	3	3	1	1	3	1	1	3	1	1	3	17.6	17.6	17.6	39.296	347	347;293;334	3.89	1	1	2	3	1				1						6.285e-16	By MS/MS	By MS/MS	By MS/MS	0.62133	0.90246	6.4475	5
O09117;D6RFU9	O09117;D6RFU9	2;1	2;1	2;1	Synaptophysin-like protein 1	Sypl1;Sypl	>sp|O09117|SYPL1_MOUSE Synaptophysin-like protein 1 OS=Mus musculus GN=Sypl1 PE=1 SV=2;>tr|D6RFU9|D6RFU9_MOUSE Synaptophysin-like protein 1 OS=Mus musculus GN=Sypl PE=2 SV=1	2	2	2	2	2	1	2	2	1	2	2	1	2	13	13	13	28.899	261	261;79	7.5						1	4	1	2						4.1416e-10	By MS/MS	By MS/MS	By MS/MS	NaN	NaN	NaN	1
O09131	O09131	5	5	5	Glutathione S-transferase omega-1	Gsto1	>sp|O09131|GSTO1_MOUSE Glutathione S-transferase omega-1 OS=Mus musculus GN=Gsto1 PE=2 SV=2	1	5	5	5	2	3	4	2	3	4	2	3	4	20.8	20.8	20.8	27.497	240	240	7.5						3	6		2			1			2.3308e-13	By MS/MS	By MS/MS	By MS/MS	0.58365	1.0311	6.8414	6
Q9CQM8;O09167;D3Z4H7;D3YX47	Q9CQM8;O09167;D3Z4H7;D3YX47	2;2;1;1	2;2;1;1	2;2;1;1	60S ribosomal protein L21	Rpl21;Rpl21-ps4;Rpl21-ps6	>tr|Q9CQM8|Q9CQM8_MOUSE 60S ribosomal protein L21 OS=Mus musculus GN=Rpl21 PE=2 SV=1;>sp|O09167|RL21_MOUSE 60S ribosomal protein L21 OS=Mus musculus GN=Rpl21 PE=2 SV=3;>tr|D3Z4H7|D3Z4H7_MOUSE MCG50603 OS=Mus musculus GN=Rpl21-ps4 PE=4 SV=1;>tr|D3YX47|D3YX4	4	2	2	2	0	2	2	0	2	2	0	2	2	15.6	15.6	15.6	18.579	160	160;160;146;155	6.67						4		2							3.6506e-20	By matching	By MS/MS	By MS/MS	0.47998	0.77588	9.559	6
O35075	O35075	3	3	3	Down syndrome critical region protein 3 homolog	Dscr3	>sp|O35075|DSCR3_MOUSE Down syndrome critical region protein 3 homolog OS=Mus musculus GN=Dscr3 PE=2 SV=1	1	3	3	3	2	2	2	2	2	2	2	2	2	14.5	14.5	14.5	32.97	297	297	5				2	4	2									5.6045e-45	By MS/MS	By MS/MS	By MS/MS	0.72142	0.96533	16.397	6
O35083	O35083	1	1	1	1-acyl-sn-glycerol-3-phosphate acyltransferase alpha	Agpat1	>sp|O35083|PLCA_MOUSE 1-acyl-sn-glycerol-3-phosphate acyltransferase alpha OS=Mus musculus GN=Agpat1 PE=2 SV=1	1	1	1	1	1	1	0	1	1	0	1	1	0	8.1	8.1	8.1	31.709	285	285	4.67				1	2										0.0009079	By MS/MS	By MS/MS	By matching	NaN	NaN	NaN	0
O35114	O35114	2	2	2	Lysosome membrane protein 2	Scarb2	>sp|O35114|SCRB2_MOUSE Lysosome membrane protein 2 OS=Mus musculus GN=Scarb2 PE=1 SV=3	1	2	2	2	0	1	1	0	1	1	0	1	1	5.4	5.4	5.4	54.043	478	478	5.5					1	1									3.4243e-07	By matching	By MS/MS	By MS/MS	NaN	NaN	NaN	0
O35127	O35127	2	2	2	Protein C10	Grcc10	>sp|O35127|C10_MOUSE Protein C10 OS=Mus musculus GN=Grcc10 PE=2 SV=1	1	2	2	2	1	2	2	1	2	2	1	2	2	24.6	24.6	24.6	13.194	126	126	3.86	1		2	2		2									6.4189e-152	By MS/MS	By MS/MS	By MS/MS	0.6986	1.0966	11.13	7
O35129;F6QPR1;F6Q8V7	O35129;F6QPR1;F6Q8V7	8;6;4	8;6;4	8;6;4	Prohibitin-2	Phb2	>sp|O35129|PHB2_MOUSE Prohibitin-2 OS=Mus musculus GN=Phb2 PE=1 SV=1;>tr|F6QPR1|F6QPR1_MOUSE Prohibitin-2 (Fragment) OS=Mus musculus GN=Phb2 PE=4 SV=1;>tr|F6Q8V7|F6Q8V7_MOUSE Prohibitin-2 (Fragment) OS=Mus musculus GN=Phb2 PE=2 SV=1	3	8	8	8	3	5	6	3	5	6	3	5	6	26.8	26.8	26.8	33.296	299	299;157;104	6.85						8	8	3	1						1.8803e-90	By MS/MS	By MS/MS	By MS/MS	0.79613	0.93987	6.4211	10
O35130	O35130	3	3	3	Ribosomal RNA small subunit methyltransferase NEP1	Emg1	>sp|O35130|NEP1_MOUSE Ribosomal RNA small subunit methyltransferase NEP1 OS=Mus musculus GN=Emg1 PE=1 SV=1	1	3	3	3	3	3	2	3	3	2	3	3	2	14.8	14.8	14.8	26.974	244	244	5.5			1		2	4	1								1.4249e-09	By MS/MS	By MS/MS	By MS/MS	0.79998	0.94309	13.365	2
O35215	O35215	2	2	2	D-dopachrome decarboxylase	Ddt	>sp|O35215|DOPD_MOUSE D-dopachrome decarboxylase OS=Mus musculus GN=Ddt PE=1 SV=3	1	2	2	2	1	0	1	1	0	1	1	0	1	19.5	19.5	19.5	13.077	118	118	7.67							1	2							9.5187e-08	By MS/MS	By matching	By MS/MS	NaN	NaN	NaN	1
O35218	O35218	2	2	2	Cleavage and polyadenylation specificity factor subunit 2	Cpsf2	>sp|O35218|CPSF2_MOUSE Cleavage and polyadenylation specificity factor subunit 2 OS=Mus musculus GN=Cpsf2 PE=1 SV=1	1	2	2	2	0	1	2	0	1	2	0	1	2	3.6	3.6	3.6	88.382	782	782	5.67					1	2									1.6411e-08	By matching	By MS/MS	By MS/MS	NaN	NaN	NaN	0
O35226	O35226	3	3	2	26S proteasome non-ATPase regulatory subunit 4	Psmd4	>sp|O35226|PSMD4_MOUSE 26S proteasome non-ATPase regulatory subunit 4 OS=Mus musculus GN=Psmd4 PE=1 SV=1	1	3	3	2	2	2	2	2	2	2	1	1	1	13.8	13.8	10.6	40.703	376	376	7.11				1	1		4		3						1.8084e-100	By MS/MS	By MS/MS	By MS/MS	1.0804	1.2308	10.637	7
O35286	O35286	9	9	9	Putative pre-mRNA-splicing factor ATP-dependent RNA helicase DHX15	Dhx15	>sp|O35286|DHX15_MOUSE Putative pre-mRNA-splicing factor ATP-dependent RNA helicase DHX15 OS=Mus musculus GN=Dhx15 PE=2 SV=2	1	9	9	9	3	6	6	3	6	6	3	6	6	13.8	13.8	13.8	91.006	795	795	6.06				1	2	10	3	1							6.5705e-105	By MS/MS	By MS/MS	By MS/MS	0.64967	0.92411	15.937	11
O35295	O35295	2	2	2	Transcriptional activator protein Pur-beta	Purb	>sp|O35295|PURB_MOUSE Transcriptional activator protein Pur-beta OS=Mus musculus GN=Purb PE=1 SV=3	1	2	2	2	1	1	2	1	1	2	1	1	2	12	12	12	33.901	324	324	7						2		2							1.1109e-103	By MS/MS	By MS/MS	By MS/MS	0.98655	1.1584	2.9765	2
O35309	O35309	1	1	1	N-myc-interactor	Nmi	>sp|O35309|NMI_MOUSE N-myc-interactor OS=Mus musculus GN=Nmi PE=2 SV=1	1	1	1	1	0	1	0	0	1	0	0	1	0	5.1	5.1	5.1	35.235	314	314	6						1									6.3902e-10	By matching	By MS/MS	By matching	NaN	NaN	NaN	0
O35326;Q9D8S5	O35326;Q9D8S5	2;2	1;1	1;1	Serine/arginine-rich splicing factor 5	Srsf5	>sp|O35326|SRSF5_MOUSE Serine/arginine-rich splicing factor 5 OS=Mus musculus GN=Srsf5 PE=1 SV=2;>tr|Q9D8S5|Q9D8S5_MOUSE MCG7614, isoform CRA_c OS=Mus musculus GN=Srsf5 PE=2 SV=1	2	2	1	1	1	2	1	1	1	1	1	1	1	7.8	4.5	4.5	30.891	269	269;270	4.67				2	4										1.729e-113	By MS/MS	By MS/MS	By MS/MS	0.86493	1.0532	8.2848	6
O35343;D3YTN1	O35343	5;2	4;1	4;1	Importin subunit alpha-3	Kpna4	>sp|O35343|IMA3_MOUSE Importin subunit alpha-3 OS=Mus musculus GN=Kpna4 PE=2 SV=1	2	5	4	4	3	1	3	3	0	3	3	0	3	14	12.3	12.3	57.922	521	521;112	6				2	3		1	3							1.0131e-148	By MS/MS	By matching	By MS/MS	1.4476	1.7297	31.995	8
O35344	O35344	5	5	4	Importin subunit alpha-4	Kpna3	>sp|O35344|IMA4_MOUSE Importin subunit alpha-4 OS=Mus musculus GN=Kpna3 PE=1 SV=1	1	5	5	4	2	2	2	2	2	2	2	1	2	12.3	12.3	10.6	57.772	521	521	5.71				1	2	2	2								5.9492e-89	By MS/MS	By MS/MS	By MS/MS	0.94931	0.985	24.398	5
O35350	O35350	2	2	2	Calpain-1 catalytic subunit	Capn1	>sp|O35350|CAN1_MOUSE Calpain-1 catalytic subunit OS=Mus musculus GN=Capn1 PE=2 SV=1	1	2	2	2	1	0	1	1	0	1	1	0	1	3.5	3.5	3.5	82.105	713	713	5				1		1									3.8338e-09	By MS/MS	By matching	By MS/MS	NaN	NaN	NaN	0
O35379	O35379	1	1	1	Multidrug resistance-associated protein 1	Abcc1	>sp|O35379|MRP1_MOUSE Multidrug resistance-associated protein 1 OS=Mus musculus GN=Abcc1 PE=1 SV=1	1	1	1	1	1	0	0	1	0	0	1	0	0	1.4	1.4	1.4	171.18	1528	1528	4				1											1.3846e-196	By MS/MS	By matching	By matching	NaN	NaN	NaN	1
Q8C391;Q9CXE1;O35382	Q8C391;Q9CXE1;O35382	1;1;1	1;1;1	1;1;1	Exocyst complex component 4	Exoc4	>tr|Q8C391|Q8C391_MOUSE Exocyst complex component 4 OS=Mus musculus GN=Exoc4 PE=2 SV=1;>tr|Q9CXE1|Q9CXE1_MOUSE Exocyst complex component 4 OS=Mus musculus GN=Exoc4 PE=2 SV=1;>sp|O35382|EXOC4_MOUSE Exocyst complex component 4 OS=Mus musculus GN=Exoc4 PE=1 S	3	1	1	1	0	1	1	0	1	1	0	1	1	3.4	3.4	3.4	57.299	506	506;522;975	5					2										0.0010449	By matching	By MS/MS	By MS/MS	NaN	NaN	NaN	0
O35387	O35387	1	1	1	HCLS1-associated protein X-1	Hax1	>sp|O35387|HAX1_MOUSE HCLS1-associated protein X-1 OS=Mus musculus GN=Hax1 PE=1 SV=1	1	1	1	1	0	0	1	0	0	1	0	0	1	7.1	7.1	7.1	31.654	280	280	5					1										4.2184e-50	By matching	By matching	By MS/MS	NaN	NaN	NaN	1
O35427	O35427	1	1	1	DNA-directed RNA polymerase III subunit RPC9	Crcp	>sp|O35427|RPC9_MOUSE DNA-directed RNA polymerase III subunit RPC9 OS=Mus musculus GN=Crcp PE=2 SV=1	1	1	1	1	0	0	1	0	0	1	0	0	1	9.5	9.5	9.5	16.683	148	148	4				1											0.023091	By matching	By matching	By MS/MS	NaN	NaN	NaN	0
O35435;F6ZQJ5;D3YZY5;F6TCT7;E9Q1V3	O35435;F6ZQJ5;D3YZY5;F6TCT7;E9Q1V3	2;1;1;1;1	2;1;1;1;1	2;1;1;1;1	Dihydroorotate dehydrogenase (quinone), mitochondrial	Dhodh	>sp|O35435|PYRD_MOUSE Dihydroorotate dehydrogenase (quinone), mitochondrial OS=Mus musculus GN=Dhodh PE=2 SV=2;>tr|F6ZQJ5|F6ZQJ5_MOUSE Dihydroorotate dehydrogenase (quinone), mitochondrial (Fragment) OS=Mus musculus GN=Dhodh PE=4 SV=1;>tr|D3YZY5|D3YZY5_MOU	5	2	2	2	0	0	2	0	0	2	0	0	2	6.1	6.1	6.1	42.699	395	395;96;103;167;277	8.5								1	1						0.00056508	By matching	By matching	By MS/MS	NaN	NaN	NaN	0
O35445	O35445	1	1	1	E3 ubiquitin-protein ligase RNF5	Rnf5	>sp|O35445|RNF5_MOUSE E3 ubiquitin-protein ligase RNF5 OS=Mus musculus GN=Rnf5 PE=1 SV=1	1	1	1	1	1	1	1	1	1	1	1	1	1	8.3	8.3	8.3	19.837	180	180	3	1		1	2											1.8695e-10	By MS/MS	By MS/MS	By MS/MS	NaN	NaN	NaN	0
O35465;F6WP10;D3Z597	O35465	5;1;1	5;1;1	5;1;1	Peptidyl-prolyl cis-trans isomerase FKBP8	Fkbp8	>sp|O35465|FKBP8_MOUSE Peptidyl-prolyl cis-trans isomerase FKBP8 OS=Mus musculus GN=Fkbp8 PE=1 SV=2	3	5	5	5	3	3	5	3	3	5	3	3	5	17.4	17.4	17.4	43.528	402	402;36;56	6.38	1			3	1	2		2	3	1					2.4323e-200	By MS/MS	By MS/MS	By MS/MS	0.61986	0.86825	20.912	5
Q3U983;O35551	Q3U983;O35551	1;1	1;1	1;1	Rab GTPase-binding effector protein 1	Rabep1	>tr|Q3U983|Q3U983_MOUSE Rab GTPase-binding effector protein 1 OS=Mus musculus GN=Rabep1 PE=2 SV=1;>sp|O35551|RABE1_MOUSE Rab GTPase-binding effector protein 1 OS=Mus musculus GN=Rabep1 PE=1 SV=2	2	1	1	1	0	1	1	0	1	1	0	1	1	6.6	6.6	6.6	28.315	243	243;862	3		1	1	1											0.0027113	By matching	By MS/MS	By MS/MS	NaN	NaN	NaN	0
O35593	O35593	1	1	1	26S proteasome non-ATPase regulatory subunit 14	Psmd14	>sp|O35593|PSDE_MOUSE 26S proteasome non-ATPase regulatory subunit 14 OS=Mus musculus GN=Psmd14 PE=1 SV=2	1	1	1	1	1	0	0	1	0	0	1	0	0	5.2	5.2	5.2	34.577	310	310	7							1								0.0035034	By MS/MS	By matching	By matching	NaN	NaN	NaN	1
O35598	O35598	2	2	2	Disintegrin and metalloproteinase domain-containing protein 10	Adam10	>sp|O35598|ADA10_MOUSE Disintegrin and metalloproteinase domain-containing protein 10 OS=Mus musculus GN=Adam10 PE=1 SV=2	1	2	2	2	0	0	2	0	0	2	0	0	2	4	4	4	83.967	749	749	6.5						1	1								5.6068e-05	By matching	By matching	By MS/MS	NaN	NaN	NaN	0
O35601	O35601	2	2	2	FYN-binding protein	Fyb	>sp|O35601|FYB_MOUSE FYN-binding protein OS=Mus musculus GN=Fyb PE=1 SV=2	1	2	2	2	1	1	0	1	1	0	1	1	0	3.5	3.5	3.5	90.054	819	819	6.5						1	1								9.2572e-12	By MS/MS	By MS/MS	By matching	NaN	NaN	NaN	0
O35604	O35604	3	3	3	Niemann-Pick C1 protein	Npc1	>sp|O35604|NPC1_MOUSE Niemann-Pick C1 protein OS=Mus musculus GN=Npc1 PE=1 SV=2	1	3	3	3	1	1	3	1	1	3	1	1	3	2.7	2.7	2.7	142.88	1277	1277	6					1	3	1								3.2845e-20	By MS/MS	By MS/MS	By MS/MS	NaN	NaN	NaN	1
O35639	O35639	4	4	4	Annexin A3	Anxa3	>sp|O35639|ANXA3_MOUSE Annexin A3 OS=Mus musculus GN=Anxa3 PE=1 SV=4	1	4	4	4	3	2	3	3	2	3	3	2	3	16.7	16.7	16.7	36.384	323	323	4.62				3	5										5.7787e-13	By MS/MS	By MS/MS	By MS/MS	NaN	NaN	NaN	0
Q5SVG5;Q5SVG4;O35643;H3BJ06	Q5SVG5;Q5SVG4;O35643	9;9;9;2	3;3;3;0	3;3;3;0	AP-1 complex subunit beta-1	Ap1b1	>tr|Q5SVG5|Q5SVG5_MOUSE AP-1 complex subunit beta-1 OS=Mus musculus GN=Ap1b1 PE=2 SV=1;>tr|Q5SVG4|Q5SVG4_MOUSE AP-1 complex subunit beta-1 OS=Mus musculus GN=Ap1b1 PE=2 SV=1;>sp|O35643|AP1B1_MOUSE AP-1 complex subunit beta-1 OS=Mus musculus GN=Ap1b1 PE=1 S	4	9	3	3	5	4	4	2	1	0	2	1	0	12.8	4.8	4.8	101.19	916	916;923;943;199	4.75				3			1								3.814e-57	By MS/MS	By MS/MS	By matching	0.58107	0.83672	20.14	2
O35685	O35685	8	8	8	Nuclear migration protein nudC	Nudc	>sp|O35685|NUDC_MOUSE Nuclear migration protein nudC OS=Mus musculus GN=Nudc PE=1 SV=1	1	8	8	8	2	7	5	2	7	5	2	7	5	24.7	24.7	24.7	38.358	332	332	5.9				2	2	15		2							0	By MS/MS	By MS/MS	By MS/MS	0.70695	0.97326	20.177	14
O35691;Q3TUQ5	O35691;Q3TUQ5	1;1	1;1	1;1	Pinin	Pnn	>sp|O35691|PININ_MOUSE Pinin OS=Mus musculus GN=Pnn PE=1 SV=4;>tr|Q3TUQ5|Q3TUQ5_MOUSE Pinin OS=Mus musculus GN=Pnn PE=2 SV=1	2	1	1	1	1	0	0	1	0	0	1	0	0	1.5	1.5	1.5	82.435	725	725;726	4				2											1.3925e-18	By MS/MS	By matching	By matching	0.93741	0.97351	2.7684	2
O35709	O35709	1	1	1	Ectoderm-neural cortex protein 1	Enc1	>sp|O35709|ENC1_MOUSE Ectoderm-neural cortex protein 1 OS=Mus musculus GN=Enc1 PE=2 SV=2	1	1	1	1	0	1	0	0	1	0	0	1	0	1.7	1.7	1.7	66.112	589	589	1	1														0.020428	By matching	By MS/MS	By matching	NaN	NaN	NaN	0
O35737;Q8C2Q7	O35737;Q8C2Q7	8;8	8;8	2;2	Heterogeneous nuclear ribonucleoprotein H;Heterogeneous nuclear ribonucleoprotein H, N-terminally processed	Hnrnph1	>sp|O35737|HNRH1_MOUSE Heterogeneous nuclear ribonucleoprotein H OS=Mus musculus GN=Hnrnph1 PE=1 SV=3;>tr|Q8C2Q7|Q8C2Q7_MOUSE Heterogeneous nuclear ribonucleoprotein H OS=Mus musculus GN=Hnrnph1 PE=2 SV=1	2	8	8	2	7	3	6	7	3	6	2	1	1	25.8	25.8	6	49.199	449	449;472	6.13	3	1		1	8	14	2		8	2					1.86e-144	By MS/MS	By MS/MS	By MS/MS	0.94196	0.8857	14.533	7
O35841	O35841	6	6	6	Apoptosis inhibitor 5	Api5	>sp|O35841|API5_MOUSE Apoptosis inhibitor 5 OS=Mus musculus GN=Api5 PE=2 SV=2	1	6	6	6	2	6	3	2	6	3	2	6	3	15.1	15.1	15.1	56.784	504	504	6.21				1	3	4	4	2							3.4095e-20	By MS/MS	By MS/MS	By MS/MS	0.59892	1.0754	31.162	6
O35857	O35857	2	2	2	Mitochondrial import inner membrane translocase subunit TIM44	Timm44	>sp|O35857|TIM44_MOUSE Mitochondrial import inner membrane translocase subunit TIM44 OS=Mus musculus GN=Timm44 PE=2 SV=2	1	2	2	2	0	1	1	0	1	1	0	1	1	5.5	5.5	5.5	51.091	452	452	6						2									1.4261e-05	By matching	By MS/MS	By MS/MS	NaN	NaN	NaN	1
O35864	O35864	2	2	2	COP9 signalosome complex subunit 5	Cops5	>sp|O35864|CSN5_MOUSE COP9 signalosome complex subunit 5 OS=Mus musculus GN=Cops5 PE=1 SV=3	1	2	2	2	1	0	2	1	0	2	1	0	2	8.7	8.7	8.7	37.548	334	334	6.67						2		1							0.0010044	By MS/MS	By matching	By MS/MS	NaN	NaN	NaN	1
O35900;O35901	O35900;O35901	1;1	1;1	1;1	U6 snRNA-associated Sm-like protein LSm2	Lsm2	>sp|O35900|LSM2_MOUSE U6 snRNA-associated Sm-like protein LSm2 OS=Mus musculus GN=Lsm2 PE=2 SV=1;>tr|O35901|O35901_MOUSE G7b alternative form OS=Mus musculus GN=Lsm2 PE=2 SV=1	2	1	1	1	1	1	1	1	1	1	1	1	1	20	20	20	10.834	95	95;131	5				2	3	2									1.8075e-244	By MS/MS	By MS/MS	By MS/MS	NaN	NaN	NaN	0
O54692	O54692	2	2	2	Centromere/kinetochore protein zw10 homolog	Zw10	>sp|O54692|ZW10_MOUSE Centromere/kinetochore protein zw10 homolog OS=Mus musculus GN=Zw10 PE=2 SV=3	1	2	2	2	1	0	2	1	0	2	1	0	2	3	3	3	88.062	779	779	8.67							1		1	1					0.00010567	By MS/MS	By matching	By MS/MS	0.34026	0.44133	4.2897	2
O54734	O54734	3	3	3	Dolichyl-diphosphooligosaccharide--protein glycosyltransferase 48 kDa subunit	Ddost	>sp|O54734|OST48_MOUSE Dolichyl-diphosphooligosaccharide--protein glycosyltransferase 48 kDa subunit OS=Mus musculus GN=Ddost PE=1 SV=2	1	3	3	3	2	2	1	2	2	1	2	2	1	7.7	7.7	7.7	49.027	441	441	6.38				1	1	2	2	2							3.9825e-89	By MS/MS	By MS/MS	By MS/MS	0.72623	1.0511	10.011	4
O54774	O54774	2	2	2	AP-3 complex subunit delta-1	Ap3d1	>sp|O54774|AP3D1_MOUSE AP-3 complex subunit delta-1 OS=Mus musculus GN=Ap3d1 PE=1 SV=1	1	2	2	2	2	0	1	2	0	1	2	0	1	3.3	3.3	3.3	135.08	1199	1199	4.67				1	2										3.0343e-34	By MS/MS	By matching	By MS/MS	NaN	NaN	NaN	0
O54781;Q9Z0G2	O54781;Q9Z0G2	2;1	1;0	1;0	SRSF protein kinase 2;SRSF protein kinase 2 N-terminal;SRSF protein kinase 2 C-terminal;SRSF protein kinase 3	Srpk2;Srpk3	>sp|O54781|SRPK2_MOUSE SRSF protein kinase 2 OS=Mus musculus GN=Srpk2 PE=1 SV=2;>sp|Q9Z0G2|SRPK3_MOUSE SRSF protein kinase 3 OS=Mus musculus GN=Srpk3 PE=2 SV=1	2	2	1	1	1	1	1	1	0	0	1	0	0	3.4	2.1	2.1	76.756	681	681;565	4				1											4.1256e-22	By MS/MS	By matching	By matching	NaN	NaN	NaN	1
O54824	O54824	3	3	3	Pro-interleukin-16;Interleukin-16	Il16	>sp|O54824|IL16_MOUSE Pro-interleukin-16 OS=Mus musculus GN=Il16 PE=1 SV=3	1	3	3	3	2	2	0	2	2	0	2	2	0	3.3	3.3	3.3	141.43	1322	1322	5				2		2									7.0565e-09	By MS/MS	By MS/MS	By matching	NaN	NaN	NaN	0
O54825	O54825	2	2	2	Bystin	Bysl	>sp|O54825|BYST_MOUSE Bystin OS=Mus musculus GN=Bysl PE=1 SV=3	1	2	2	2	1	1	1	1	1	1	1	1	1	5.7	5.7	5.7	49.783	436	436	3.3		3	4	2			1								4.3427e-05	By MS/MS	By MS/MS	By MS/MS	NaN	NaN	NaN	0
O54833	O54833	1	1	1	Casein kinase II subunit alpha	Csnk2a2	>sp|O54833|CSK22_MOUSE Casein kinase II subunit alpha OS=Mus musculus GN=Csnk2a2 PE=2 SV=1	1	1	1	1	0	0	1	0	0	1	0	0	1	5.7	5.7	5.7	41.215	350	350	6						1									4.8694e-06	By matching	By matching	By MS/MS	NaN	NaN	NaN	0
O54962	O54962	2	2	2	Barrier-to-autointegration factor;Barrier-to-autointegration factor, N-terminally processed	Banf1	>sp|O54962|BAF_MOUSE Barrier-to-autointegration factor OS=Mus musculus GN=Banf1 PE=1 SV=1	1	2	2	2	0	1	2	0	1	2	0	1	2	27	27	27	10.102	89	89	6.43						4	3								6.5655e-17	By matching	By MS/MS	By MS/MS	0.60028	0.72654	14.639	7
O54984	O54984	2	2	2	ATPase Asna1	Asna1	>sp|O54984|ASNA_MOUSE ATPase Asna1 OS=Mus musculus GN=Asna1 PE=1 SV=2	1	2	2	2	0	1	2	0	1	2	0	1	2	8	8	8	38.822	348	348	6.5						2	2								8.4583e-05	By matching	By MS/MS	By MS/MS	NaN	NaN	NaN	1
O54988	O54988	4	4	4	STE20-like serine/threonine-protein kinase	Slk	>sp|O54988|SLK_MOUSE STE20-like serine/threonine-protein kinase OS=Mus musculus GN=Slk PE=1 SV=2	1	4	4	4	4	2	0	4	2	0	4	2	0	4.5	4.5	4.5	141.46	1233	1233	5.83				2		3			1						6.6445e-87	By MS/MS	By MS/MS	By matching	0.85488	0.86414	5.1164	4
O55013	O55013	3	3	3	Trafficking protein particle complex subunit 3	Trappc3	>sp|O55013|TPPC3_MOUSE Trafficking protein particle complex subunit 3 OS=Mus musculus GN=Trappc3 PE=1 SV=1	1	3	3	3	3	1	2	3	1	2	3	1	2	11.7	11.7	11.7	20.302	180	180	5			1	1	2	1	1								1.6284e-51	By MS/MS	By MS/MS	By MS/MS	0.80535	1.0599	11.606	3
O55029	O55029	7	7	7	Coatomer subunit beta	Copb2	>sp|O55029|COPB2_MOUSE Coatomer subunit beta OS=Mus musculus GN=Copb2 PE=2 SV=2	1	7	7	7	5	5	5	5	5	5	5	5	5	10.1	10.1	10.1	102.45	905	905	7.38				3	2	5	4	2			2	2	1		1.54e-180	By MS/MS	By MS/MS	By MS/MS	0.8666	1.0236	9.2848	8
O55091	O55091	3	3	3	Protein IMPACT	Impact	>sp|O55091|IMPCT_MOUSE Protein IMPACT OS=Mus musculus GN=Impact PE=1 SV=2	1	3	3	3	2	2	2	2	2	2	2	2	2	16.4	16.4	16.4	36.276	318	318	4.89				3	4	2									2.4873e-255	By MS/MS	By MS/MS	By MS/MS	NaN	NaN	NaN	0
O55100	O55100	3	3	3	Synaptogyrin-1	Syngr1	>sp|O55100|SNG1_MOUSE Synaptogyrin-1 OS=Mus musculus GN=Syngr1 PE=1 SV=2	1	3	3	3	3	1	1	3	1	1	3	1	1	14.5	14.5	14.5	25.652	234	234	4.71			1	1	4	1									5.9879e-53	By MS/MS	By MS/MS	By MS/MS	0.38269	0.4954	24.097	5
O55135;A6PWZ2;D6RG53;D6RJJ3;B1AZQ4	O55135	6;1;1;1;1	6;1;1;1;1	6;1;1;1;1	Eukaryotic translation initiation factor 6	Eif6	>sp|O55135|IF6_MOUSE Eukaryotic translation initiation factor 6 OS=Mus musculus GN=Eif6 PE=1 SV=2	5	6	6	6	2	5	5	2	5	5	2	5	5	31	31	31	26.511	245	245;58;59;71;81	6.11			1	2	1	6	6	2							4.261e-105	By MS/MS	By MS/MS	By MS/MS	0.79783	1.0213	4.0859	6
O55137;Q91YQ6;Q32Q92;Q8BWN8;Q6Q2Z6;Q9QYR7;Q9QYR9	O55137;Q91YQ6;Q32Q92;Q8BWN8;Q6Q2Z6;Q9QYR7;Q9QYR9	2;1;1;1;1;1;1	2;1;1;1;1;1;1	2;1;1;1;1;1;1	Acyl-coenzyme A thioesterase 1;Acyl-coenzyme A thioesterase 6;Acyl-coenzyme A thioesterase 4;Acyl-coenzyme A thioesterase 5;Acyl-coenzyme A thioesterase 3;Acyl-coenzyme A thioesterase 2, mitochondrial	Acot1;Acot5;Acot6;Acot4;Acot3;Acot2	>sp|O55137|ACOT1_MOUSE Acyl-coenzyme A thioesterase 1 OS=Mus musculus GN=Acot1 PE=1 SV=1;>tr|Q91YQ6|Q91YQ6_MOUSE Acot5 protein OS=Mus musculus GN=Acot5 PE=2 SV=1;>sp|Q32Q92|ACOT6_MOUSE Acyl-coenzyme A thioesterase 6 OS=Mus musculus GN=Acot6 PE=1 SV=1;>sp|Q	7	2	2	2	0	2	1	0	2	1	0	2	1	5.5	5.5	5.5	46.135	419	419;331;419;421;421;432;453	4.5			1	2			1								2.5304e-10	By matching	By MS/MS	By MS/MS	NaN	NaN	NaN	0
O55142	O55142	5	5	5	60S ribosomal protein L35a	Rpl35a	>sp|O55142|RL35A_MOUSE 60S ribosomal protein L35a OS=Mus musculus GN=Rpl35a PE=2 SV=2	1	5	5	5	2	4	3	2	4	3	2	4	3	40	40	40	12.554	110	110	8.47				2	4	1		1			2	3	1	1	1.5988e-100	By MS/MS	By MS/MS	By MS/MS	0.62493	0.92516	10.822	13
O55143;J3KMM5;Q8R429;B1ATS4;B1ATS5;E9Q559;Q64518	O55143;J3KMM5	21;20;6;3;3;3;3	21;20;6;3;3;3;3	21;20;6;3;3;3;3	Sarcoplasmic/endoplasmic reticulum calcium ATPase 2	Atp2a2	>sp|O55143|AT2A2_MOUSE Sarcoplasmic/endoplasmic reticulum calcium ATPase 2 OS=Mus musculus GN=Atp2a2 PE=1 SV=2;>tr|J3KMM5|J3KMM5_MOUSE Sarcoplasmic/endoplasmic reticulum calcium ATPase 2 OS=Mus musculus GN=Atp2a2 PE=3 SV=1	7	21	21	21	7	12	15	7	12	15	7	12	15	23.3	23.3	23.3	114.86	1044	1044;998;994;981;1020;1026;1038	6.51				1	4	17	17	1	3						1.492e-228	By MS/MS	By MS/MS	By MS/MS	0.64158	0.9496	30.82	30
O55201	O55201	4	4	4	Transcription elongation factor SPT5	Supt5h	>sp|O55201|SPT5H_MOUSE Transcription elongation factor SPT5 OS=Mus musculus GN=Supt5h PE=1 SV=1	1	4	4	4	1	2	3	1	2	3	1	2	3	5.7	5.7	5.7	120.66	1082	1082	6.67					1	2	1	2							2.7179e-173	By MS/MS	By MS/MS	By MS/MS	0.9287	1.0875	20.211	2
O55222;D3YZA5	O55222	3;1	3;1	3;1	Integrin-linked protein kinase	Ilk	>sp|O55222|ILK_MOUSE Integrin-linked protein kinase OS=Mus musculus GN=Ilk PE=1 SV=2	2	3	3	3	0	1	3	0	1	3	0	1	3	6.9	6.9	6.9	51.373	452	452;177	4.86				5		1		1							2.4722e-10	By matching	By MS/MS	By MS/MS	NaN	NaN	NaN	1
O55229	O55229	1	1	1	Choline/ethanolamine kinase	Chkb	>sp|O55229|CHKB_MOUSE Choline/ethanolamine kinase OS=Mus musculus GN=Chkb PE=1 SV=3	1	1	1	1	1	1	1	1	1	1	1	1	1	4.8	4.8	4.8	45.126	394	394	2.75	1		2	1											2.2204e-14	By MS/MS	By MS/MS	By MS/MS	0.80292	1.0854	10.539	4
O55234	O55234	6	6	6	Proteasome subunit beta type-5	Psmb5	>sp|O55234|PSB5_MOUSE Proteasome subunit beta type-5 OS=Mus musculus GN=Psmb5 PE=1 SV=3	1	6	6	6	2	4	5	2	4	5	2	4	5	24.2	24.2	24.2	28.532	264	264	7.08					1	4	1	7							3.2193e-117	By MS/MS	By MS/MS	By MS/MS	0.79152	1.1768	6.177	2
O70126	O70126	1	1	1	Aurora kinase B	Aurkb	>sp|O70126|AURKB_MOUSE Aurora kinase B OS=Mus musculus GN=Aurkb PE=1 SV=2	1	1	1	1	0	0	1	0	0	1	0	0	1	3.5	3.5	3.5	39.384	345	345	8								1							0.00065247	By matching	By matching	By MS/MS	NaN	NaN	NaN	0
O70145	O70145	6	6	6	Neutrophil cytosol factor 2	Ncf2	>sp|O70145|NCF2_MOUSE Neutrophil cytosol factor 2 OS=Mus musculus GN=Ncf2 PE=2 SV=1	1	6	6	6	4	1	4	4	1	4	4	1	4	15.8	15.8	15.8	59.485	525	525	5.89			1		2	2	4								2.458e-17	By MS/MS	By MS/MS	By MS/MS	NaN	NaN	NaN	1
O70172;F6RJE8;Q80XI4	O70172	3;1;1	3;1;1	3;1;1	Phosphatidylinositol 5-phosphate 4-kinase type-2 alpha	Pip4k2a	>sp|O70172|PI42A_MOUSE Phosphatidylinositol 5-phosphate 4-kinase type-2 alpha OS=Mus musculus GN=Pip4k2a PE=1 SV=1	3	3	3	3	2	2	1	2	2	1	2	2	1	11.1	11.1	11.1	46.151	405	405;214;416	4.43	1		2	2		1				1					1.4161e-17	By MS/MS	By MS/MS	By MS/MS	0.91557	1.1116	12.868	6
O70194	O70194	3	3	3	Eukaryotic translation initiation factor 3 subunit D	Eif3d	>sp|O70194|EIF3D_MOUSE Eukaryotic translation initiation factor 3 subunit D OS=Mus musculus GN=Eif3d PE=1 SV=2	1	3	3	3	1	2	3	1	2	3	1	2	3	8.9	8.9	8.9	63.988	548	548	7.38					1	2		3	2						2.7757e-91	By MS/MS	By MS/MS	By MS/MS	0.50372	0.83303	31.126	2
O70251;M0QWK5;M0QWH8;G3UX43;G3UZ47	O70251	5;1;1;1;1	3;1;1;1;1	3;1;1;1;1	Elongation factor 1-beta	Eef1b	>sp|O70251|EF1B_MOUSE Elongation factor 1-beta OS=Mus musculus GN=Eef1b PE=1 SV=5	5	5	3	3	2	4	3	1	3	2	1	3	2	25.8	20.4	20.4	24.693	225	225;43;48;68;94	5.71				1	1	4	1								1.6e-175	By MS/MS	By MS/MS	By MS/MS	0.71619	1.0132	5.35	6
O70252;D3YX62	O70252;D3YX62	2;1	2;1	2;1	Heme oxygenase 2	Hmox2	>sp|O70252|HMOX2_MOUSE Heme oxygenase 2 OS=Mus musculus GN=Hmox2 PE=2 SV=1;>tr|D3YX62|D3YX62_MOUSE Heme oxygenase 2 (Fragment) OS=Mus musculus GN=Hmox2 PE=2 SV=1	2	2	2	2	1	1	1	1	1	1	1	1	1	9.5	9.5	9.5	35.738	315	315;228	6.33						2	1								1.4164e-10	By MS/MS	By MS/MS	By MS/MS	NaN	NaN	NaN	0
O70310	O70310	3	3	3	Glycylpeptide N-tetradecanoyltransferase 1	Nmt1	>sp|O70310|NMT1_MOUSE Glycylpeptide N-tetradecanoyltransferase 1 OS=Mus musculus GN=Nmt1 PE=1 SV=1	1	3	3	3	2	3	2	2	3	2	2	3	2	6.9	6.9	6.9	56.888	496	496	5.27			1	3	2	2	3								3.3408e-60	By MS/MS	By MS/MS	By MS/MS	0.54679	0.89791	21.597	6
O70318;Q9WV92	O70318	8;1	8;1	8;1	Band 4.1-like protein 2	Epb41l2	>sp|O70318|E41L2_MOUSE Band 4.1-like protein 2 OS=Mus musculus GN=Epb41l2 PE=1 SV=2	2	8	8	8	4	3	6	4	3	6	4	3	6	9.8	9.8	9.8	109.94	988	988;929	4.88			2	6	4	2	3								1.7267e-243	By MS/MS	By MS/MS	By MS/MS	0.673	0.83266	35.528	10
O70325;Q76LV0;Q91XR9	O70325;Q76LV0;Q91XR9	2;2;1	2;2;1	2;2;1	Phospholipid hydroperoxide glutathione peroxidase, mitochondrial;Glutathione peroxidase;Phospholipid hydroperoxide glutathione peroxidase, nuclear	Gpx4	>sp|O70325|GPX41_MOUSE Phospholipid hydroperoxide glutathione peroxidase, mitochondrial OS=Mus musculus GN=Gpx4 PE=1 SV=4;>tr|Q76LV0|Q76LV0_MOUSE Glutathione peroxidase OS=Mus musculus GN=Gpx4 PE=2 SV=2;>sp|Q91XR9|GPX42_MOUSE Phospholipid hydroperoxide glu	3	2	2	2	0	2	2	0	2	2	0	2	2	11.7	11.7	11.7	22.228	197	197;253;253	6.5						2	2								4.0732e-07	By matching	By MS/MS	By MS/MS	NaN	NaN	NaN	1
O70370;Q3UD32	O70370;Q3UD32	3;3	3;3	3;3	Cathepsin S	Ctss	>sp|O70370|CATS_MOUSE Cathepsin S OS=Mus musculus GN=Ctss PE=2 SV=2;>tr|Q3UD32|Q3UD32_MOUSE Cathepsin S OS=Mus musculus GN=Ctss PE=2 SV=1	2	3	3	3	1	2	3	1	2	3	1	2	3	10.6	10.6	10.6	38.474	340	340;343	7						3		3							2.3218e-09	By MS/MS	By MS/MS	By MS/MS	0.64117	1.054	2.515	2
O70404	O70404	4	4	4	Vesicle-associated membrane protein 8	Vamp8	>sp|O70404|VAMP8_MOUSE Vesicle-associated membrane protein 8 OS=Mus musculus GN=Vamp8 PE=1 SV=1	1	4	4	4	2	3	3	2	3	3	2	3	3	42.6	42.6	42.6	11.451	101	101	4.69	2		1	4	5		3	1							3.855e-30	By MS/MS	By MS/MS	By MS/MS	0.7394	1.0025	33.307	5
O70435;E0CX62	O70435;E0CX62	4;2	4;2	4;2	Proteasome subunit alpha type-3	Psma3	>sp|O70435|PSA3_MOUSE Proteasome subunit alpha type-3 OS=Mus musculus GN=Psma3 PE=1 SV=3;>tr|E0CX62|E0CX62_MOUSE Proteasome subunit alpha type-3 OS=Mus musculus GN=Psma3 PE=4 SV=2	2	4	4	4	2	3	2	2	3	2	2	3	2	17.6	17.6	17.6	28.405	255	255;180	6.67				1		2	4	2							4.6859e-15	By MS/MS	By MS/MS	By MS/MS	0.93048	1.2346	20.26	8
Q8BH40;O70439	Q8BH40;O70439	3;3	3;3	3;3	Syntaxin-7	Stx7	>tr|Q8BH40|Q8BH40_MOUSE Syntaxin 7 OS=Mus musculus GN=Stx7 PE=2 SV=1;>sp|O70439|STX7_MOUSE Syntaxin-7 OS=Mus musculus GN=Stx7 PE=1 SV=3	2	3	3	3	1	3	3	1	3	3	1	3	3	16.9	16.9	16.9	29.736	261	261;261	4.33	1		2	2		4									6.4642e-13	By MS/MS	By MS/MS	By MS/MS	NaN	NaN	NaN	0
Q8BSN6;O70480	Q8BSN6;O70480	1;1	1;1	1;1	Vesicle-associated membrane protein 4	Vamp4	>tr|Q8BSN6|Q8BSN6_MOUSE Vesicle-associated membrane protein 4 OS=Mus musculus GN=Vamp4 PE=2 SV=1;>sp|O70480|VAMP4_MOUSE Vesicle-associated membrane protein 4 OS=Mus musculus GN=Vamp4 PE=1 SV=1	2	1	1	1	0	0	1	0	0	1	0	0	1	8.5	8.5	8.5	16.358	141	141;141	8								1							8.244e-06	By matching	By matching	By MS/MS	NaN	NaN	NaN	1
Q78ZM0;O70492;D3Z6Z0;D3Z789	Q78ZM0;O70492;D3Z6Z0;D3Z789	4;4;3;2	4;4;3;2	3;3;3;2	Sorting nexin-3	Snx3	>tr|Q78ZM0|Q78ZM0_MOUSE Sorting nexin 3 OS=Mus musculus GN=Snx3 PE=2 SV=1;>sp|O70492|SNX3_MOUSE Sorting nexin-3 OS=Mus musculus GN=Snx3 PE=1 SV=3;>tr|D3Z6Z0|D3Z6Z0_MOUSE Sorting nexin-3 OS=Mus musculus GN=Snx3 PE=2 SV=1;>tr|D3Z789|D3Z789_MOUSE Sorting nexi	4	4	4	3	2	1	2	2	1	2	2	0	2	22.8	22.8	18.5	18.762	162	162;162;140;130	5.6			1		2		1	1							8.3994e-16	By MS/MS	By MS/MS	By MS/MS	NaN	NaN	NaN	1
Q6ZWQ5;O70493;Q3TGS7;Q3V2H3	Q6ZWQ5;O70493;Q3TGS7;Q3V2H3	2;2;2;2	1;1;1;1	1;1;1;1	Sorting nexin-12	Snx12	>tr|Q6ZWQ5|Q6ZWQ5_MOUSE Sorting nexin 12, isoform CRA_c OS=Mus musculus GN=Snx12 PE=2 SV=1;>sp|O70493|SNX12_MOUSE Sorting nexin-12 OS=Mus musculus GN=Snx12 PE=2 SV=1;>tr|Q3TGS7|Q3TGS7_MOUSE Sorting nexin 12, isoform CRA_b OS=Mus musculus GN=Snx12 PE=2 SV=1	4	2	1	1	1	2	1	1	1	1	1	1	1	9.9	5.6	5.6	18.884	162	162;165;166;170	3.67	1		1	2	2										2.253e-05	By MS/MS	By MS/MS	By MS/MS	NaN	NaN	NaN	0
O70503	O70503	4	4	4	Estradiol 17-beta-dehydrogenase 12	Hsd17b12	>sp|O70503|DHB12_MOUSE Estradiol 17-beta-dehydrogenase 12 OS=Mus musculus GN=Hsd17b12 PE=2 SV=1	1	4	4	4	1	1	2	1	1	2	1	1	2	9.3	9.3	9.3	34.741	312	312	8.2							1	3		1					2.3587e-08	By MS/MS	By MS/MS	By MS/MS	1.1954	1.8812	25.139	3
O70551;F8WGJ7	O70551;F8WGJ7	4;2	4;2	3;2	SRSF protein kinase 1	Srpk1	>sp|O70551|SRPK1_MOUSE SRSF protein kinase 1 OS=Mus musculus GN=Srpk1 PE=1 SV=2;>tr|F8WGJ7|F8WGJ7_MOUSE SRSF protein kinase 1 (Fragment) OS=Mus musculus GN=Srpk1 PE=2 SV=1	2	4	4	3	2	1	3	2	1	3	2	0	2	7.6	7.6	6.2	73.088	648	648;215	7.83						2	1	1		2					3.9249e-12	By MS/MS	By MS/MS	By MS/MS	0.66286	0.73619	17.713	3
O70591;F8WJ30	O70591	3;1	3;1	3;1	Prefoldin subunit 2	Pfdn2	>sp|O70591|PFD2_MOUSE Prefoldin subunit 2 OS=Mus musculus GN=Pfdn2 PE=2 SV=2	2	3	3	3	0	3	2	0	3	2	0	3	2	24	24	24	16.534	154	154;129	7.4							3	2							1.4546e-17	By matching	By MS/MS	By MS/MS	0.52239	0.85	3.4866	2
O88271	O88271	3	3	3	Craniofacial development protein 1	Cfdp1	>sp|O88271|CFDP1_MOUSE Craniofacial development protein 1 OS=Mus musculus GN=Cfdp1 PE=1 SV=1	1	3	3	3	2	1	0	2	1	0	2	1	0	16.6	16.6	16.6	32.921	295	295	6.67				1				2							4.432e-44	By MS/MS	By MS/MS	By matching	0.86782	0.89803	5.626	3
O88342	O88342	7	7	7	WD repeat-containing protein 1	Wdr1	>sp|O88342|WDR1_MOUSE WD repeat-containing protein 1 OS=Mus musculus GN=Wdr1 PE=1 SV=3	1	7	7	7	4	4	5	4	4	5	4	4	5	11.7	11.7	11.7	66.406	606	606	6.69				1	1	8	3	1		1	1				6.5861e-38	By MS/MS	By MS/MS	By MS/MS	0.95207	1.2606	10.968	9
O88441	O88441	3	3	3	Metaxin-2	Mtx2	>sp|O88441|MTX2_MOUSE Metaxin-2 OS=Mus musculus GN=Mtx2 PE=1 SV=1	1	3	3	3	2	1	2	2	1	2	2	1	2	14.8	14.8	14.8	29.758	263	263	8.33				2	1				1					2	1.9744e-08	By MS/MS	By MS/MS	By MS/MS	0.5183	0.59835	57.179	3
O88520	O88520	1	1	1	Leucine-rich repeat protein SHOC-2	Shoc2	>sp|O88520|SHOC2_MOUSE Leucine-rich repeat protein SHOC-2 OS=Mus musculus GN=Shoc2 PE=2 SV=2	1	1	1	1	0	0	1	0	0	1	0	0	1	2.2	2.2	2.2	64.892	582	582	7							1								0.0025957	By matching	By matching	By MS/MS	NaN	NaN	NaN	0
O88531	O88531	1	1	1	Palmitoyl-protein thioesterase 1	Ppt1	>sp|O88531|PPT1_MOUSE Palmitoyl-protein thioesterase 1 OS=Mus musculus GN=Ppt1 PE=2 SV=2	1	1	1	1	1	1	1	1	1	1	1	1	1	4.9	4.9	4.9	34.49	306	306	5.25				1	1	2									0.00084793	By MS/MS	By MS/MS	By MS/MS	NaN	NaN	NaN	0
O88532;F6QJP7	O88532;F6QJP7	2;1	2;1	2;1	Zinc finger RNA-binding protein	Zfr	>sp|O88532|ZFR_MOUSE Zinc finger RNA-binding protein OS=Mus musculus GN=Zfr PE=1 SV=2;>tr|F6QJP7|F6QJP7_MOUSE Zinc finger RNA-binding protein (Fragment) OS=Mus musculus GN=Zfr PE=4 SV=1	2	2	2	2	0	2	1	0	2	1	0	2	1	2.6	2.6	2.6	116.86	1074	1074;299	6						3									9.0474e-08	By matching	By MS/MS	By MS/MS	NaN	NaN	NaN	0
O88543;D3Z036;F6YCA7	O88543	4;1;1	4;1;1	4;1;1	COP9 signalosome complex subunit 3	Cops3	>sp|O88543|CSN3_MOUSE COP9 signalosome complex subunit 3 OS=Mus musculus GN=Cops3 PE=1 SV=3	3	4	4	4	1	4	2	1	4	2	1	4	2	12.3	12.3	12.3	47.832	423	423;106;244	5.29	1				2	3		1							3.6627e-40	By MS/MS	By MS/MS	By MS/MS	0.50783	1.0628	42.069	2
O88569	O88569	12	12	11	Heterogeneous nuclear ribonucleoproteins A2/B1	Hnrnpa2b1	>sp|O88569|ROA2_MOUSE Heterogeneous nuclear ribonucleoproteins A2/B1 OS=Mus musculus GN=Hnrnpa2b1 PE=1 SV=2	1	12	12	11	6	8	9	6	8	9	5	8	8	43.3	43.3	40.8	37.402	353	353	7.13				2	2	10	11	8		3	2				4.2232e-213	By MS/MS	By MS/MS	By MS/MS	0.78314	1.0446	7.6933	16
O88574	O88574	1	1	1	Histone deacetylase complex subunit SAP30	Sap30	>sp|O88574|SAP30_MOUSE Histone deacetylase complex subunit SAP30 OS=Mus musculus GN=Sap30 PE=1 SV=1	1	1	1	1	0	0	1	0	0	1	0	0	1	5	5	5	23.231	220	220	4				1											0.009789	By matching	By matching	By MS/MS	NaN	NaN	NaN	0
O88587;D3Z227	O88587;D3Z227	2;1	2;1	2;1	Catechol O-methyltransferase	Comt	>sp|O88587|COMT_MOUSE Catechol O-methyltransferase OS=Mus musculus GN=Comt PE=1 SV=2;>tr|D3Z227|D3Z227_MOUSE Catechol O-methyltransferase (Fragment) OS=Mus musculus GN=Comt PE=2 SV=1	2	2	2	2	2	1	0	2	1	0	2	1	0	11.3	11.3	11.3	29.486	265	265;171	5.4				2		2	1								6.6308e-39	By MS/MS	By MS/MS	By matching	1.037	1.0957	7.8616	5
O88696	O88696	3	3	3	Putative ATP-dependent Clp protease proteolytic subunit, mitochondrial	Clpp	>sp|O88696|CLPP_MOUSE Putative ATP-dependent Clp protease proteolytic subunit, mitochondrial OS=Mus musculus GN=Clpp PE=2 SV=1	1	3	3	3	2	2	1	2	2	1	2	2	1	17.6	17.6	17.6	29.8	272	272	4.5	1		1	1		2	1								8.7783e-12	By MS/MS	By MS/MS	By MS/MS	0.68045	0.89583	2.6086	3
O88738;H9KUX8;J3QP64	O88738;H9KUX8	4;3;1	4;3;1	4;3;1	Baculoviral IAP repeat-containing protein 6	Birc6	>sp|O88738|BIRC6_MOUSE Baculoviral IAP repeat-containing protein 6 OS=Mus musculus GN=Birc6 PE=1 SV=2;>tr|H9KUX8|H9KUX8_MOUSE Baculoviral IAP repeat-containing protein 6 OS=Mus musculus GN=Birc6 PE=2 SV=1	3	4	4	4	4	0	1	4	0	1	4	0	1	1.2	1.2	1.2	532.16	4882	4882;4854;973	7.6				1	1	1					1	1			5.6117e-49	By MS/MS	By matching	By MS/MS	NaN	NaN	NaN	0
O88796	O88796	1	1	1	Ribonuclease P protein subunit p30	Rpp30	>sp|O88796|RPP30_MOUSE Ribonuclease P protein subunit p30 OS=Mus musculus GN=Rpp30 PE=2 SV=1	1	1	1	1	0	1	0	0	1	0	0	1	0	4.9	4.9	4.9	29.473	268	268	6						1									2.5856e-06	By matching	By MS/MS	By matching	NaN	NaN	NaN	1
Q3UGN9;O88811;P70297	Q3UGN9;O88811;P70297	1;1;1	1;1;1	1;1;1	Signal transducing adapter molecule 2;Signal transducing adapter molecule 1	Stam;Stam2	>tr|Q3UGN9|Q3UGN9_MOUSE Signal transducing adapter molecule 1 OS=Mus musculus GN=Stam PE=2 SV=1;>sp|O88811|STAM2_MOUSE Signal transducing adapter molecule 2 OS=Mus musculus GN=Stam2 PE=1 SV=1;>sp|P70297|STAM1_MOUSE Signal transducing adapter molecule 1 OS=	3	1	1	1	0	1	1	0	1	1	0	1	1	2.2	2.2	2.2	51.144	462	462;523;548	10										2					0.0017854	By matching	By MS/MS	By MS/MS	NaN	NaN	NaN	1
O88844;D3YVY3	O88844	13;3	13;3	12;2	Isocitrate dehydrogenase [NADP] cytoplasmic	Idh1	>sp|O88844|IDHC_MOUSE Isocitrate dehydrogenase [NADP] cytoplasmic OS=Mus musculus GN=Idh1 PE=1 SV=2	2	13	13	12	4	7	10	4	7	10	4	6	10	33.1	33.1	30.9	46.674	414	414;143	7				2	2	19	3	1	6	1	2	1			2.4291e-213	By MS/MS	By MS/MS	By MS/MS	0.86245	1.1717	8.5629	16
O88874;Q3U3M5	O88874;Q3U3M5	1;1	1;1	1;1	Cyclin-K	Ccnk	>sp|O88874|CCNK_MOUSE Cyclin-K OS=Mus musculus GN=Ccnk PE=1 SV=3;>tr|Q3U3M5|Q3U3M5_MOUSE Cyclin-K OS=Mus musculus GN=Ccnk PE=2 SV=1	2	1	1	1	1	1	1	1	1	1	1	1	1	3.1	3.1	3.1	61.363	554	554;582	5.67				1		5									2.0567e-23	By MS/MS	By MS/MS	By MS/MS	0.85378	1.0193	9.3484	4
O88952	O88952	2	2	2	Protein lin-7 homolog C	Lin7c	>sp|O88952|LIN7C_MOUSE Protein lin-7 homolog C OS=Mus musculus GN=Lin7c PE=1 SV=2	1	2	2	2	0	1	2	0	1	2	0	1	2	9.6	9.6	9.6	21.834	197	197	5.67					2		1								7.0198e-05	By matching	By MS/MS	By MS/MS	NaN	NaN	NaN	0
O88958;D3Z0R5;G3UXF5;D3YWR1;Q9CRC9	O88958;D3Z0R5	3;2;1;1;1	3;2;1;1;1	3;2;1;1;1	Glucosamine-6-phosphate isomerase 1	Gnpda1	>sp|O88958|GNPI1_MOUSE Glucosamine-6-phosphate isomerase 1 OS=Mus musculus GN=Gnpda1 PE=2 SV=3;>tr|D3Z0R5|D3Z0R5_MOUSE Glucosamine-6-phosphate isomerase 1 (Fragment) OS=Mus musculus GN=Gnpda1 PE=2 SV=1	5	3	3	3	1	2	3	1	2	3	1	2	3	14.5	14.5	14.5	32.549	289	289;124;180;270;276	6.17						5	1								1.1828e-22	By MS/MS	By MS/MS	By MS/MS	NaN	NaN	NaN	1
O88983	O88983	1	1	1	Syntaxin-8	Stx8	>sp|O88983|STX8_MOUSE Syntaxin-8 OS=Mus musculus GN=Stx8 PE=1 SV=1	1	1	1	1	1	0	1	1	0	1	1	0	1	7.6	7.6	7.6	26.925	236	236	4.5				1	1										9.6105e-05	By MS/MS	By matching	By MS/MS	NaN	NaN	NaN	0
O89013	O89013	1	1	1	Leptin receptor gene-related protein	Leprot	>sp|O89013|OBRG_MOUSE Leptin receptor gene-related protein OS=Mus musculus GN=Leprot PE=1 SV=1	1	1	1	1	0	1	0	0	1	0	0	1	0	9.9	9.9	9.9	14.316	131	131	6						1									0.0027598	By matching	By MS/MS	By matching	NaN	NaN	NaN	0
O89016	O89016	1	1	1	ATP-binding cassette sub-family D member 4	Abcd4	>sp|O89016|ABCD4_MOUSE ATP-binding cassette sub-family D member 4 OS=Mus musculus GN=Abcd4 PE=2 SV=2	1	1	1	1	1	0	0	1	0	0	1	0	0	2.1	2.1	2.1	68.582	606	606	4				1											0.002906	By MS/MS	By matching	By matching	NaN	NaN	NaN	0
O89017	O89017	2	2	2	Legumain	Lgmn	>sp|O89017|LGMN_MOUSE Legumain OS=Mus musculus GN=Lgmn PE=1 SV=1	1	2	2	2	1	1	1	1	1	1	1	1	1	6.7	6.7	6.7	49.372	435	435	5				1	1	1									3.9388e-28	By MS/MS	By MS/MS	By MS/MS	NaN	NaN	NaN	0
O89051	O89051	2	2	2	Integral membrane protein 2B;BRI2, membrane form;BRI2 intracellular domain;BRI2C, soluble form;Bri23 peptide	Itm2b	>sp|O89051|ITM2B_MOUSE Integral membrane protein 2B OS=Mus musculus GN=Itm2b PE=2 SV=1	1	2	2	2	2	1	0	2	1	0	2	1	0	10.9	10.9	10.9	30.26	266	266	4.67				2		1									3.2264e-10	By MS/MS	By MS/MS	By matching	NaN	NaN	NaN	1
O89053;G3UYK8;D3YW57;G3UX53;D3YXM2	O89053;G3UYK8;D3YW57	11;9;6;3;3	11;9;6;3;3	11;9;6;3;3	Coronin-1A;Coronin	Coro1a	>sp|O89053|COR1A_MOUSE Coronin-1A OS=Mus musculus GN=Coro1a PE=1 SV=5;>tr|G3UYK8|G3UYK8_MOUSE Coronin OS=Mus musculus GN=Coro1a PE=2 SV=1;>tr|D3YW57|D3YW57_MOUSE Coronin (Fragment) OS=Mus musculus GN=Coro1a PE=2 SV=1	5	11	11	11	5	7	10	5	7	10	5	7	10	24.9	24.9	24.9	50.989	461	461;389;233;113;117	7.11					2	17	6	5	2			2	1		1.6877e-217	By MS/MS	By MS/MS	By MS/MS	0.7769	1.0235	17.763	23
O89086;Q8BG13	O89086;Q8BG13	2;1	2;1	2;1	Putative RNA-binding protein 3	Rbm3	>sp|O89086|RBM3_MOUSE Putative RNA-binding protein 3 OS=Mus musculus GN=Rbm3 PE=1 SV=1;>tr|Q8BG13|Q8BG13_MOUSE Putative RNA-binding protein 3 OS=Mus musculus GN=Rbm3 PE=2 SV=1	2	2	2	2	0	2	2	0	2	2	0	2	2	13.7	13.7	13.7	16.604	153	153;154	6.6					1	2		2							1.8525e-11	By matching	By MS/MS	By MS/MS	NaN	NaN	NaN	0
O89116	O89116	1	1	1	Vesicle transport through interaction with t-SNAREs homolog 1A	Vti1a	>sp|O89116|VTI1A_MOUSE Vesicle transport through interaction with t-SNAREs homolog 1A OS=Mus musculus GN=Vti1a PE=1 SV=1	1	1	1	1	0	1	0	0	1	0	0	1	0	6.9	6.9	6.9	24.986	217	217	6						1									3.3597e-55	By matching	By MS/MS	By matching	NaN	NaN	NaN	0
P00375	P00375	3	3	3	Dihydrofolate reductase	Dhfr	>sp|P00375|DYR_MOUSE Dihydrofolate reductase OS=Mus musculus GN=Dhfr PE=1 SV=3	1	3	3	3	1	1	2	1	1	2	1	1	2	17.6	17.6	17.6	21.606	187	187	6						5									7.0029e-09	By MS/MS	By MS/MS	By MS/MS	0.79747	0.93376	14.689	2
Q7JCZ1;P00405	Q7JCZ1;P00405	3;3	3;3	3;3	Cytochrome c oxidase subunit 2	mt-Co2;Mtco2	>tr|Q7JCZ1|Q7JCZ1_MOUSE Cytochrome c oxidase subunit 2 OS=Mus musculus GN=mt-Co2 PE=2 SV=1;>sp|P00405|COX2_MOUSE Cytochrome c oxidase subunit 2 OS=Mus musculus GN=Mtco2 PE=1 SV=1	2	3	3	3	1	2	3	1	2	3	1	2	3	13.2	13.2	13.2	25.976	227	227;227	6.38					2	3	1	2							2.5389e-16	By MS/MS	By MS/MS	By MS/MS	NaN	NaN	NaN	0
P00493	P00493	4	4	4	Hypoxanthine-guanine phosphoribosyltransferase	Hprt1	>sp|P00493|HPRT_MOUSE Hypoxanthine-guanine phosphoribosyltransferase OS=Mus musculus GN=Hprt1 PE=1 SV=3	1	4	4	4	1	3	4	1	3	4	1	3	4	22	22	22	24.57	218	218	6.67						3	6								1.4875e-78	By MS/MS	By MS/MS	By MS/MS	0.7049	0.98438	8.6661	9
P01899;P01897;P01896;Q8HWB2;P01898;E9PX63;Q4KN81;O19441;A7VMS6;E9Q0G4;G3UXE9;G3UX20;G3UZP7;K7N5P0;G3UY84	P01899;P01897;P01896;Q8HWB2	5;4;3;3;2;2;2;2;2;2;2;1;1;1;1	5;4;3;3;2;2;2;2;2;2;2;1;1;1;1	3;2;2;1;1;1;1;1;1;1;1;1;1;1;1	H-2 class I histocompatibility antigen, D-B alpha chain;H-2 class I histocompatibility antigen, L-D alpha chain;H-2 class I histocompatibility antigen, alpha chain	H2-D1;H2-L;H2-Q4	>sp|P01899|HA11_MOUSE H-2 class I histocompatibility antigen, D-B alpha chain OS=Mus musculus GN=H2-D1 PE=1 SV=2;>sp|P01897|HA1L_MOUSE H-2 class I histocompatibility antigen, L-D alpha chain OS=Mus musculus GN=H2-L PE=1 SV=2;>sp|P01896|HA1Z_MOUSE H-2 class	15	5	5	3	1	2	4	1	2	4	1	1	2	17.7	17.7	12.4	40.836	362	362;362;185;354;325;341;360;368;368;393;396;90;95;114;257	6.62						6	1			1					2.8755e-41	By MS/MS	By MS/MS	By MS/MS	NaN	NaN	NaN	1
P14428;Q3TH01;P03991;P04223;P01901;E9PWT4;E9QJR9;P79568;P14430;P14429;P14426;P01900;G3XA74;P14431;L7N260;G3UXW2;P01895;P06339;P14427	P14428;Q3TH01;P03991;P04223;P01901;E9PWT4;E9QJR9;P79568;P14430;P14429;P14426;P01900	3;3;3;3;3;2;2;2;2;2;2;2;1;1;1;1;1;1;1	1;1;1;1;1;0;0;0;0;0;0;0;0;0;0;0;0;0;0	1;1;1;1;1;0;0;0;0;0;0;0;0;0;0;0;0;0;0	H-2 class I histocompatibility antigen, K-Q alpha chain;H-2 class I histocompatibility antigen, K-W28 alpha chain;H-2 class I histocompatibility antigen, K-K alpha chain;H-2 class I histocompatibility antigen, K-B alpha chain;H-2 class I histocompatibility antigen, Q8 alpha chain;H-2 class I histocompatibility antigen, Q7 alpha chain;H-2 class I histocompatibility antigen, D-K alpha chain;H-2 cla…	H2-K1;H2-Q7;H2-Q6;H2-Q8;H2-D1	>sp|P14428|HA1Q_MOUSE H-2 class I histocompatibility antigen, K-Q alpha chain (Fragment) OS=Mus musculus GN=H2-K1 PE=2 SV=1;>tr|Q3TH01|Q3TH01_MOUSE H-2 class I histocompatibility antigen, K-K alpha chain OS=Mus musculus GN=H2-K1 PE=2 SV=1;>sp|P03991|HA1W_M	19	3	1	1	1	2	3	1	1	1	1	1	1	12.2	6.4	6.4	36.855	328	328;360;368;369;369;310;325;326;326;334;362;365;140;200;215;289;298;357;368	5				1	1	1									2.9945e-130	By MS/MS	By MS/MS	By MS/MS	NaN	NaN	NaN	1
P02798;CON__P67983	P02798;CON__P67983	2;1	2;1	2;1	Metallothionein-2	Mt2	>sp|P02798|MT2_MOUSE Metallothionein-2 OS=Mus musculus GN=Mt2 PE=1 SV=2;>P67983 SWISS-PROT:P67983 (Bos taurus) Metallothionein-1A	2	2	2	2	2	2	2	2	2	2	2	2	2	52.5	52.5	52.5	6.1153	61	61;61	4.64	3		1	5			1	4							3.0029e-91	By MS/MS	By MS/MS	By MS/MS	0.81509	0.93396	9.5949	5
P02802	P02802	1	1	1	Metallothionein-1	Mt1	>sp|P02802|MT1_MOUSE Metallothionein-1 OS=Mus musculus GN=Mt1 PE=1 SV=1	1	1	1	1	1	1	1	1	1	1	1	1	1	19.7	19.7	19.7	6.0181	61	61	7.75							1	3							0.00014632	By MS/MS	By MS/MS	By MS/MS	1.0337	1.273	33.496	3
Q7GIP5;P03899	Q7GIP5;P03899	1;1	1;1	1;1	NADH-ubiquinone oxidoreductase chain 3	mt-Nd3;Mtnd3	>tr|Q7GIP5|Q7GIP5_MOUSE NADH-ubiquinone oxidoreductase chain 3 OS=Mus musculus GN=mt-Nd3 PE=2 SV=1;>sp|P03899|NU3M_MOUSE NADH-ubiquinone oxidoreductase chain 3 OS=Mus musculus GN=Mtnd3 PE=3 SV=3	2	1	1	1	0	1	1	0	1	1	0	1	1	13	13	13	13.219	115	115;115	6						2									0.00064509	By matching	By MS/MS	By MS/MS	NaN	NaN	NaN	0
Q7JCZ0;P03930	Q7JCZ0;P03930	2;2	2;2	2;2	ATP synthase protein 8	mt-Atp8;Mtatp8	>tr|Q7JCZ0|Q7JCZ0_MOUSE ATP synthase protein 8 OS=Mus musculus GN=mt-Atp8 PE=3 SV=1;>sp|P03930|ATP8_MOUSE ATP synthase protein 8 OS=Mus musculus GN=Mtatp8 PE=1 SV=1	2	2	2	2	2	1	1	2	1	1	2	1	1	34.3	34.3	34.3	7.7662	67	67;67	6.89						2	6	1							5.7986e-16	By MS/MS	By MS/MS	By MS/MS	NaN	NaN	NaN	0
P03958	P03958	3	3	3	Adenosine deaminase	Ada	>sp|P03958|ADA_MOUSE Adenosine deaminase OS=Mus musculus GN=Ada PE=1 SV=3	1	3	3	3	0	1	3	0	1	3	0	1	3	11.6	11.6	11.6	39.991	352	352	6.75						3			1						2.8428e-17	By matching	By MS/MS	By MS/MS	NaN	NaN	NaN	1
P04117	P04117	2	2	2	Fatty acid-binding protein, adipocyte	Fabp4	>sp|P04117|FABP4_MOUSE Fatty acid-binding protein, adipocyte OS=Mus musculus GN=Fabp4 PE=1 SV=3	1	2	2	2	0	2	1	0	2	1	0	2	1	15.9	15.9	15.9	14.65	132	132	5.33					2	1									4.1744e-50	By matching	By MS/MS	By MS/MS	0.80152	1.2791	24.999	2
P04202	P04202	2	2	2	Transforming growth factor beta-1;Latency-associated peptide	Tgfb1	>sp|P04202|TGFB1_MOUSE Transforming growth factor beta-1 OS=Mus musculus GN=Tgfb1 PE=1 SV=1	1	2	2	2	1	0	1	1	0	1	1	0	1	8.2	8.2	8.2	44.309	390	390	5.5				1			1								1.2538e-26	By MS/MS	By matching	By MS/MS	NaN	NaN	NaN	1
P04441	P04441	2	2	2	H-2 class II histocompatibility antigen gamma chain	Cd74	>sp|P04441|HG2A_MOUSE H-2 class II histocompatibility antigen gamma chain OS=Mus musculus GN=Cd74 PE=1 SV=3	1	2	2	2	0	0	2	0	0	2	0	0	2	6.5	6.5	6.5	31.557	279	279	6.33					1		2								0.00025177	By matching	By matching	By MS/MS	0.96614	1.2655	9.9382	2
P05063	P05063	7	5	5	Fructose-bisphosphate aldolase C	Aldoc	>sp|P05063|ALDOC_MOUSE Fructose-bisphosphate aldolase C OS=Mus musculus GN=Aldoc PE=1 SV=4	1	7	5	5	5	2	3	4	1	2	4	1	2	29.2	19.6	19.6	39.394	363	363	5.23				5	4	2		2							3.5324e-87	By MS/MS	By MS/MS	By MS/MS	1.1868	1.2301	4.8313	2
P05064;D3YWI1;D3Z510	P05064;D3YWI1;D3Z510	15;11;8	15;11;8	1;1;1	Fructose-bisphosphate aldolase A;Fructose-bisphosphate aldolase	Aldoa	>sp|P05064|ALDOA_MOUSE Fructose-bisphosphate aldolase A OS=Mus musculus GN=Aldoa PE=1 SV=2;>tr|D3YWI1|D3YWI1_MOUSE Fructose-bisphosphate aldolase (Fragment) OS=Mus musculus GN=Aldoa PE=2 SV=1;>tr|D3Z510|D3Z510_MOUSE Fructose-bisphosphate aldolase A (Fragme	3	15	15	1	13	14	13	13	14	13	1	1	1	56.6	56.6	3.3	39.355	364	364;237;131	7.59	4	2		8	34	78	56	48	33	22	18	11	7	7	0	By MS/MS	By MS/MS	By MS/MS	0.93861	1.2536	29.375	40
P05132	P05132	1	1	1	cAMP-dependent protein kinase catalytic subunit alpha	Prkaca	>sp|P05132|KAPCA_MOUSE cAMP-dependent protein kinase catalytic subunit alpha OS=Mus musculus GN=Prkaca PE=1 SV=3	1	1	1	1	0	0	1	0	0	1	0	0	1	4.6	4.6	4.6	40.57	351	351	6						1									3.2464e-23	By matching	By matching	By MS/MS	NaN	NaN	NaN	0
P05201;F7ALS6	P05201	10;2	10;2	10;2	Aspartate aminotransferase, cytoplasmic	Got1	>sp|P05201|AATC_MOUSE Aspartate aminotransferase, cytoplasmic OS=Mus musculus GN=Got1 PE=1 SV=3	2	10	10	10	2	10	9	2	10	9	2	10	9	27.8	27.8	27.8	46.247	413	413;182	6.74					2	9	10	6							4.6069e-122	By MS/MS	By MS/MS	By MS/MS	0.48216	0.87447	16.947	13
P05202	P05202	14	14	14	Aspartate aminotransferase, mitochondrial	Got2	>sp|P05202|AATM_MOUSE Aspartate aminotransferase, mitochondrial OS=Mus musculus GN=Got2 PE=1 SV=1	1	14	14	14	2	11	11	2	11	11	2	11	11	34.7	34.7	34.7	47.411	430	430	6.97				1	1	11	7	11			1				7.82e-83	By MS/MS	By MS/MS	By MS/MS	0.63206	0.90162	15.108	11
P05213	P05213	14	14	0	Tubulin alpha-1B chain	Tuba1b	>sp|P05213|TBA1B_MOUSE Tubulin alpha-1B chain OS=Mus musculus GN=Tuba1b PE=1 SV=2	1	14	14	0	6	9	13	6	9	13	0	0	0	36.1	36.1	0	50.151	451	451	6.48	2	1	4	11	22	21	5	11	3	2	1	2	3	4	0	By MS/MS	By MS/MS	By MS/MS	0.60737	0.8183	30.792	42
P06795	P06795	2	2	2	Multidrug resistance protein 1B	Abcb1b	>sp|P06795|MDR1B_MOUSE Multidrug resistance protein 1B OS=Mus musculus GN=Abcb1b PE=1 SV=1	1	2	2	2	1	0	1	1	0	1	1	0	1	3.1	3.1	3.1	140.99	1276	1276	5.5					1	1									1.1032e-07	By MS/MS	By matching	By MS/MS	NaN	NaN	NaN	1
P06797	P06797	2	2	2	Cathepsin L1;Cathepsin L1 heavy chain;Cathepsin L1 light chain	Ctsl1	>sp|P06797|CATL1_MOUSE Cathepsin L1 OS=Mus musculus GN=Ctsl1 PE=1 SV=2	1	2	2	2	2	1	2	2	1	2	2	1	2	9.6	9.6	9.6	37.547	334	334	4.8				2	2	1									5.156e-21	By MS/MS	By MS/MS	By MS/MS	0.77092	1.545	25.526	3
P06800	P06800	7	7	7	Receptor-type tyrosine-protein phosphatase C	Ptprc	>sp|P06800|PTPRC_MOUSE Receptor-type tyrosine-protein phosphatase C OS=Mus musculus GN=Ptprc PE=1 SV=3	1	7	7	7	3	3	5	3	3	5	3	3	5	7.7	7.7	7.7	144.6	1291	1291	6.82				2	3	2	1			1	1	1			8.2417e-156	By MS/MS	By MS/MS	By MS/MS	0.59229	0.74483	21.871	4
P06801	P06801	6	6	6	NADP-dependent malic enzyme	Me1	>sp|P06801|MAOX_MOUSE NADP-dependent malic enzyme OS=Mus musculus GN=Me1 PE=1 SV=2	1	6	6	6	3	4	5	3	4	5	3	4	5	15.6	15.6	15.6	63.953	572	572	5.86				2	2	6	4								1.8921e-124	By MS/MS	By MS/MS	By MS/MS	1.2412	1.4565	32.305	9
P07091	P07091	2	2	2	Protein S100-A4	S100a4	>sp|P07091|S10A4_MOUSE Protein S100-A4 OS=Mus musculus GN=S100a4 PE=1 SV=1	1	2	2	2	0	1	2	0	1	2	0	1	2	16.8	16.8	16.8	11.721	101	101	7.67						1	1			1					0.00091388	By matching	By MS/MS	By MS/MS	0.67538	0.94021	8.4635	3
P07356;B0V2N7;B0V2N5;B0V2N8	P07356;B0V2N7;B0V2N5;B0V2N8	11;8;8;6	11;8;8;6	11;8;8;6	Annexin A2	Anxa2	>sp|P07356|ANXA2_MOUSE Annexin A2 OS=Mus musculus GN=Anxa2 PE=1 SV=2;>tr|B0V2N7|B0V2N7_MOUSE Annexin A2 (Fragment) OS=Mus musculus GN=Anxa2 PE=2 SV=1;>tr|B0V2N5|B0V2N5_MOUSE Annexin A2 (Fragment) OS=Mus musculus GN=Anxa2 PE=2 SV=1;>tr|B0V2N8|B0V2N8_MOUSE A	4	11	11	11	8	7	9	8	7	9	8	7	9	32.2	32.2	32.2	38.676	339	339;196;272;176	5.68			1	4	9	15	8								2.2677e-204	By MS/MS	By MS/MS	By MS/MS	0.71828	0.94763	32.352	12
P07607;D6RCW9	P07607;D6RCW9	2;1	2;1	2;1	Thymidylate synthase	Tyms	>sp|P07607|TYSY_MOUSE Thymidylate synthase OS=Mus musculus GN=Tyms PE=1 SV=1;>tr|D6RCW9|D6RCW9_MOUSE Thymidylate synthase OS=Mus musculus GN=Tyms PE=2 SV=1	2	2	2	2	2	0	0	2	0	0	2	0	0	12.1	12.1	12.1	34.958	307	307;140	3	1			2											4.8011e-11	By MS/MS	By matching	By matching	0.54881	0.56405	1.8942	2
P07742	P07742	6	6	6	Ribonucleoside-diphosphate reductase large subunit	Rrm1	>sp|P07742|RIR1_MOUSE Ribonucleoside-diphosphate reductase large subunit OS=Mus musculus GN=Rrm1 PE=1 SV=2	1	6	6	6	2	2	5	2	2	5	2	2	5	10.2	10.2	10.2	90.209	792	792	5.56				2	2	3	2								1.6367e-214	By MS/MS	By MS/MS	By MS/MS	0.28268	0.34711	38.221	4
[truncated: 2,003 more rows]
[truncated: 47 more columns]
