# Supplementary material for: Data from SILAC-based quantitative analysis of lysates from mouse microglial cells treated with Withaferin A (WA)
Source: Data Brief. 2016 Mar 14;7:747–50. doi: 10.1016/j.dib.2016.03.026 (PMC4804223; doi:10.1016/j.dib.2016.03.026)
Supplement: Supplementary file 2 — Supplementary material [file mmc2.zip]

Archive with 1 entries (1 files):
- coi_disclosure(1).pdf
